# Supplementary material for: Proteotransciptomics of the Most Popular Host Sea Anemone Entacmaea quadricolor Reveals Not All Toxin Genes Expressed by Tentacles Are Recruited into Its Venom Arsenal
Source: Toxins (Basel). 2024 Feb 5;16(2):85. doi: 10.3390/toxins16020085 (PMC10893224; doi:10.3390/toxins16020085)
Supplement: Supplementary file 1 [file toxins-16-00085-s001.zip]

Archive with 6 entries (4 files):
- toxins-2813296-supplementary/
- toxins-2813296-supplementary/supplimentary materials/
- toxins-2813296-supplementary/supplimentary materials/appendix toxins manuscript ca 050224.docx
- toxins-2813296-supplementary/supplimentary materials/File S1cassie_okay-okalt.proteomics.aa
- toxins-2813296-supplementary/supplimentary materials/File S2 Proteome Final Library.csv
- toxins-2813296-supplementary/supplimentary materials/File S3 Transcriptome Final Library.csv
