# Supplementary material for: Proteotransciptomics of the Most Popular Host Sea Anemone Entacmaea quadricolor Reveals Not All Toxin Genes Expressed by Tentacles Are Recruited into Its Venom Arsenal
Source: Toxins (Basel). 2024 Feb 5;16(2):85. doi: 10.3390/toxins16020085 (PMC10893224; doi:10.3390/toxins16020085)
Supplement: Supplementary file 1 [file toxins-16-00085-s001.zip › toxins-2813296-supplementary/supplimentary materials/File S2 Proteome Final Library.csv]

clusterID	Source	Target_accessions	Best_hit_with_idmapping	Best_mapped_GOs	Gene_names	taxon	kda	has_signal_peptide	cat	fam	detalils	An5_2020_before	An5_2020_with	An6_2020_with	An5_2211_before	An5_2211_with	An4_2211_before	An2_2020_with	average_quantity_proteome
Cluster-31550.94770		.	.	.	.	Actinia tenebrosa	21.88	.	NA	NA	NA	0	22235.15039	1668.426514	0	0	0	0	3414.796701
Cluster-31550.109846	UniRef90	A0A6P8I867 [UPI00109BD44E][UPI00109BF290][UPI001CF4293B][UPI00077A32B6][UPI00138FA63F][K7ZH43][UPI00207700F7][UPI001CF33039][A0A6P8IDZ5]	A0A6P8I867 (1.005E-99)	GO:0005576	protein PRY1-like	Actinia tenebrosa	32.29	Y	Allergen and innate immunity	CAP	(UC)	932101.1875	2562963.25	1829834.5	538345.625	1406391.5	577294.625	1357135.75	1314866.634
Cluster-31550.64848	UniRef90	A0A6P8H1R0 [UPI000F5591DE][A0A3M6UW74][UPI00077A2DD2][UPI001CF419D3][UPI00109B79F3][UPI0009E225BA][A0A2B4SD01][UPI0009E2AD46][UPI00109BC17E]	A0A6P8H1R0 (5.271E-50)	GO:0005576	Golgi-associated plant pathogenesis-related protein 1-like	Actinia tenebrosa	16.49	.	Allergen and innate immunity	CAP	(UC)	29921.87695	75342.28906	67134.58594	20392.32031	16174.00488	55597.96484	10094.83496	39236.83956
Cluster-31550.64849	UniRef90	A0A6P8H1R0 [UPI0009E225BA][UPI00109B79F3][UPI00077B043E][UPI00109BC17E][UPI00109BB65E][UPI000F5591DE][A0A3M6UW74][A0A2B4SD01][UPI0009E2AD46]	A0A6P8H1R0 (5.328E-54)	GO:0005576	Golgi-associated plant pathogenesis-related protein 1-like	Actinia tenebrosa	16.53	.	Allergen and innate immunity	CAP	(UC)	11961.0957	24505.02734	19093.48438	3145.498047	16190.97949	10037.26465	8138.153809	13295.92906
Cluster-31550.65857	UniRef90	A0A6P8HFE3 [UPI002076F576][A7RHS0][UPI000C04BE2E][A0A6P8IZH4][UPI001F084869][UPI0015B009D9][UPI000A2A6EAA][A8N8H4][A0A077WG73]	A0A6P8HFE3 (0.000E+00)	GO:0016021; GO:0008236; GO:0006508	prolyl endopeptidase FAP-like isoform X1	Actinia tenebrosa	92.31	.	Allergen and innate immunity	DPP IV/FAP	(UC)	24345.49829	48581.38721	49397.28687	13624.75525	15653.83069	8357.015625	57590.06396	31078.54827
Cluster-31550.110623	UniRef90	A0A6P8HLG2 [A0A4V6IM42][A0A4U8YVD9][UPI000A2A4706][UPI00138FE6E4][UPI000A2A81CB][A7T0S0][A0A6P8HYG7][A7SNJ4][A0A3M6T9I2]	A0A6P8HLG2 (2.147E-160)	GO:0008270; GO:0004222; GO:0006508; GO:0042151; GO:0090729	Metalloendopeptidase	Actinia tenebrosa	49.84	Y	Auxilliary	Peptidase M12A	Peptidase_M12A_L7	27036.19271	57411.28906	114570.3229	196526.8333	77518.65885	97702.67708	43162.5638	87704.07682
Cluster-31550.110624	UniRef90	A0A6P8HYG7 [UPI000A2A81CB][A7SNJ4][A0A6P8HLG2][A0A4V6IM42][UPI00138FE6E4][UPI000A2A4706][A0A4U8YVD9][A7T0S0][A0A2B4SWM4]	A0A6P8HYG7 (2.315E-166)	GO:0008270; GO:0004222; GO:0006508; GO:0042151; GO:0090729	Metalloendopeptidase	Actinia tenebrosa	38.62	Y	Auxilliary	Peptidase M12A	Peptidase_M12A_L6	0	8000.33252	0	4215.214844	3111.741699	3988.726807	0	2759.430838
Cluster-31550.124254	UniRef90	A0A6P8J5J0 [UPI0009E2998C][A0A3M6U215][UPI001CF53984][UPI0013905E03][UPI000C043AC7][A0A2B4SI91][UPI000A2A6314][A7RRS1][A0A6P8I1H5]	A0A6P8J5J0 (6.793E-139)	GO:0006508; GO:0004222; GO:0008270	Metalloendopeptidase	Actinia tenebrosa	35.89	Y	Auxilliary	Peptidase M12A	Peptidase_M12A_L1	3281.626953	18092.18945	40713.26953	6605.445313	26977.36328	18399.71094	2375.069336	16634.95354
Cluster-31550.129463	UniRef90	A0A6P8HBA1 [A0A3M6TU75][UPI0009E1F460][UPI000F554917][A0A3M6TTZ7][UPI000C03FB21][A0A6P8H7K8][UPI0009E31E31][UPI0009E4594F][UPI000A2A516C]	A0A6P8HBA1 (3.215E-169)	GO:0008270; GO:0004222; GO:0006508; GO:0042151; GO:0090729	Metalloendopeptidase	Actinia tenebrosa	44.21	Y	Auxilliary	Peptidase M12A	Peptidase_M12A_L7	15434.30762	5800.512695	3359.452637	16735.1875	8352.136719	17872.64063	4808.655273	10337.55615
Cluster-31550.136264	UniRef90	A0A6P8IG11 [UPI00207728C3][A0A3M6V044][UPI000C04D0F3][A0A2B4RII3][A0A6P8HTF8][A0A3M6UIF4][UPI0009E5E35C][UPI00109BDE79][UPI0009E583ED]	A0A6P8IG11 (0.000E+00)	GO:0008270; GO:0016020; GO:0004222; GO:0006508; GO:0042151; GO:0090729	Metalloendopeptidase	Actinia tenebrosa	84.97	Y	Auxilliary	Peptidase M12A	(UC)	39770.45313	91306.82031	63239.07422	24246.4707	41899.85938	22716.83984	50030.42578	47601.42048
Cluster-31550.136267	UniRef90	A0A6P8IG11 [UPI00207728C3][A0A3M6V044][A0A6P8HTF8][UPI000C04D0F3][A0A2B4RII3][UPI00109BDE79][UPI0009E5E35C][A0A3M6UIF4][UPI00109BC235]	A0A6P8IG11 (5.343E-309)	GO:0008270; GO:0016020; GO:0004222; GO:0006508; GO:0042151; GO:0090729	Metalloendopeptidase	Actinia tenebrosa	84.76	Y	Auxilliary	Peptidase M12A	(UC)	0	0	0	8635.84082	8813.783203	11504.31738	0	4136.277344
Cluster-31550.137819	UniRef90	UPI0020778925 [UPI0020778C8A][UPI000C0397D6][A0A2B4SIX7][A0A3M6U7R6][UPI00109B81B9][UPI000A2A5245][UPI0009E3E153][UPI000C04A654][UPI00077AE113]	A0A2B4SIX7 (2.212E-150)	GO:0006508; GO:0004222; GO:0008270	blastula protease 10	Nematostella vectensis	48.79	Y	Auxilliary	Peptidase M12A	Peptidase_M12A_L4	13740.7832	27073.77051	26875.27148	7917.095378	33238.1132	12898.01605	21136.61133	20411.38016
Cluster-31550.140911	UniRef90	A0A6P8HA25 [A0A6P8HA15][UPI001390381F][UPI000A2A9FE0][UPI00138FF3D9][A0A6P8HBA1][UPI0009E1F460][UPI000F554917][A0A7G7WYR3][A0A3M6TTZ7]	A0A6P8HA25 (2.709E-134)	GO:0008270; GO:0004222; GO:0006508; GO:0042151; GO:0090729	Metalloendopeptidase	Actinia tenebrosa	40.75	Y	Auxilliary	Peptidase M12A	Peptidase_M12A_L6	10385.75098	16103.70117	15022.89258	6508.324219	12619.83008	8148.303711	2003.127075	10113.13283
Cluster-31550.156585	UniRef90	A0A6P8H7W8 [UPI00109B952B][A0A6P8HFI7][UPI002076F16C][UPI00109B8549][UPI000A2A8BDE][UPI0020773327][A0A6P8IP03][UPI000A2A8735][UPI0020775EC0]	A0A6P8H7W8 (0.000E+00)	GO:0006508; GO:0016020; GO:0004222; GO:0008270	Metalloendopeptidase	Exaiptasia diaphana	116.13	.	Auxilliary	Peptidase M12A	Peptidase_M12A_L5	35075.18359	18836.28516	25666.81055	11449.77637	29620.8418	15858.44629	11659.54102	21166.69782
Cluster-31550.159433	UniRef90	A0A6P8IQJ4 [UPI000A2A831E][UPI00109BDE79][A0A3M6V044][UPI00109BD895][UPI0009E583ED][UPI000C04D0F3][A0A2B4RII3][UPI001CF57021][A0A3M6UIF4]	A0A6P8IQJ4 (0.000E+00)	GO:0008270; GO:0016020; GO:0004222; GO:0006508; GO:0042151; GO:0090729	Metalloendopeptidase	Actinia tenebrosa	88.81	.	Auxilliary	Peptidase M12A	(UC)	4530.269531	6479.675293	2329.369873	5372.876953	8937.435547	9038.730469	0	5241.193952
Cluster-31550.177596	UniRef90	A0A6P8HLH9 [UPI000A2A53BA][A7SJ13][A0A3M6T9R3][UPI001069511F][A0A6S7FFA4][A0A7M5V546][Q9XZG0][UPI000C049D4C][UPI0009E4F43E]	A0A6P8HLH9 (5.479E-203)	GO:0006508; GO:0016020; GO:0004222; GO:0008270	Metalloendopeptidase	Actinia tenebrosa	37.93	.	Auxilliary	Peptidase M12A	Peptidase_M12A_L3	18296.50781	34520.89453	20318.01563	25772.42578	62041.42969	4337.719727	11202.06641	25212.7228
Cluster-31550.37335	UniRef90	A0A6P8IPE1 [UPI00109BCEE0][A0A6P8IP03][UPI000F559B33][A0A6P8H7W8][UPI0009E3EE08][UPI0020775EC0][UPI002076F16C][UPI0020773327][A0A2B4SGJ2]	A0A6P8IPE1 (0.000E+00)	GO:0006508; GO:0016020; GO:0004222; GO:0008270	Metalloendopeptidase	Actinia tenebrosa	84.96	Y	Auxilliary	Peptidase M12A	Peptidase_M12A_L5	7312.573242	0	4788.033691	7166.959961	10584.35547	6369.226074	0	5174.449777
Cluster-31550.51859	UniRef90	A0A6P8H7K8 [UPI000A2A516C][A0A6P8HIK1][UPI0009E4594F][A0A2B4RZQ3][UPI000F54DD1F][UPI001CF20C43][UPI000C03FB21][UPI000F554917][A0A3M6TTZ7]	A0A6P8H7K8 (1.106E-204)	GO:0008270; GO:0004222; GO:0006508; GO:0042151; GO:0090729	Metalloendopeptidase	Actinia tenebrosa	47.96	Y	Auxilliary	Peptidase M12A	Peptidase_M12A_L8	19502.6272	8997.419434	8158.820984	18782.25195	3537.921143	11215.64368	8040.442383	11176.44668
Cluster-31550.70383	UniRef90	A0A6P8IC92 [A0A6P8ID79][A0A6P8I5S1][UPI000A2A9713][UPI000A2A7181][W5NF55][A0A8J7NTC8][A0A8C5QFL5][A7RH19][A0A8T2IMA5]	A0A6P8IC92 (5.009E-151)	GO:0006508; GO:0004222; GO:0008270	Metalloendopeptidase	Actinia tenebrosa	43.59	Y	Auxilliary	Peptidase M12A	Peptidase_M12A_L2	29902.69141	30596.25586	28337.16406	23059.26172	6367.369629	15366.30664	34574.86328	24029.13037
Cluster-31550.70384	UniRef90	A0A6P8IC92 [A0A6P8ID79][A0A6P8I5S1][UPI000A2A9713][UPI000A2A7181][W5NF55][A7RH19][A0A553MWN5][A0A8C5QFL5][A0A8T2IMA5]	A0A6P8IC92 (1.528E-172)	GO:0006508; GO:0004222; GO:0008270	Metalloendopeptidase	Actinia tenebrosa	45.54	Y	Auxilliary	Peptidase M12A	Peptidase_M12A_L2	124592.2109	225014.4531	184013.5781	43295.19922	18615.34961	47305.48047	155174.0938	114001.4807
Cluster-31550.70386	UniRef90	A0A6P8IC92 [A0A6P8I5S1][A0A6P8ID79][UPI000A2A9713][UPI000A2A7181][W5NF55][A0A8J7NTC8][A0A553MWN5][A7RH19][A0A8T2IMA5]	A0A6P8IC92 (2.608E-157)	GO:0006508; GO:0004222; GO:0008270	Metalloendopeptidase	Actinia tenebrosa	48.52	Y	Auxilliary	Peptidase M12A	Peptidase_M12A_L2	19178.97656	88396.57813	67310.36719	8181.891113	5506.654785	10768.67676	47513.69922	35265.26339
Cluster-31550.76171	UniRef90	A0A6P8J1E2 [UPI00109B8481][UPI00138FF403][A7S728][A0A2B4SWZ4][UPI0009E40E23][UPI001CF2B808][A0A7G7WYS7][A0A7G7WYS3][A0A7G7WYP3]	A0A6P8J1E2 (7.839E-173)	GO:0006508; GO:0004222; GO:0008270	Metalloendopeptidase	Actinia tenebrosa	45.8	Y	Auxilliary	Peptidase M12A	Peptidase_M12A_L1	24356.82422	12746.91016	13915.08398	11696.62891	21865.80469	11285.34668	18025.73438	16270.33329
Cluster-31550.97419	UniRef90	A0A6P8HTF8 [UPI00109BD895][UPI00109BDE79][UPI00109BC235][A0A6P8I1H5][UPI00207754E3][UPI0009E5E35C][A0A2B4RI68][A0A3M6V044][UPI000C04D0F3]	A0A6P8HTF8 (0.000E+00)	GO:0008270; GO:0016020; GO:0004222; GO:0006508; GO:0042151; GO:0090729	Metalloendopeptidase	Actinia tenebrosa	90.95	Y	Auxilliary	Peptidase M12A	(UC)	10589.35547	11193.95605	10041.2002	6574.870605	14640.21387	15779.93262	19106.70313	12560.89028
Cluster-40854.0	UniRef90	A0A6P8HM97 [UPI000A2A9F38][A0A8J9Z4A3][A0A6P4ZTV7][A0A6P8H7W8][A0A7G7WYQ2][A0A7G7WYS9][A0A7G7WYT0][A7RVC7][UPI00207713C2]	A0A6P8HM97 (3.977E-84)	GO:0006508; GO:0016020; GO:0004222; GO:0008270	Metalloendopeptidase	Actinia tenebrosa	25.07	Y	Auxilliary	Peptidase M12A	Peptidase_M12A_L1	80146.27344	37885.24609	16244.69434	31198.10742	81497.8125	44415.50391	30717.51758	46015.02218
Cluster-31550.105111	UniRef90	A0A6P8H652 [UPI000A2A5116][A0A6P8H5J7][A0A6P8HH04][UPI000A2A9CA6][A0A2B4RCW4][UPI0009E3FFA7][A0A6P8I638][UPI001CF58545][A0A2B4SJA6]	A0A6P8H652 (0.000E+00)	.	uncharacterized protein LOC116289133	Actinia tenebrosa	91.61	Y	Hemostatic and Hemorrhagic Toxin	Factor-V-like	FactorV-like_L3	3769.457764	950.8317871	3063.734619	4643.418945	1720.700562	5130.291504	2514.96582	3113.343
Cluster-31550.105484	UniRef90	A0A6P8I5V2 [A0A6P8ICL7][UPI000A2A6089][A7RUG8][UPI001CF598CF][UPI001CF37A68][UPI001CF5473A][UPI001CF29AD0][UPI001068D450][UPI001CF1A68E]	A0A6P8I5V2 (1.857E-66)	GO:0016021	discoidin, CUB and LCCL domain-containing protein 2-like isoform X1	Actinia tenebrosa	47.31	Y	Hemostatic and Hemorrhagic Toxin	Factor-V-like	FactorV-like_L1	17718.12891	23216.39844	48644.53516	10551.85156	9698.455078	19202.54688	7633.922852	19523.69127
Cluster-31550.109624	UniRef90	A0A6P8H652 [UPI000A2A5116][A0A2B4RCW4][UPI0009E3FFA7][UPI000A2A9CA6][A0A6P8H5J7][A0A6P8HH04][A0A6P8I638][UPI000C049450][A0A2B4SJA6]	A0A6P8H652 (0.000E+00)	.	uncharacterized protein LOC116289133	Actinia tenebrosa	91.97	Y	Hemostatic and Hemorrhagic Toxin	Factor-V-like	FactorV-like_L3	7456.211426	1778.332031	7892.733398	15235.50781	8343.714844	25506.92969	10601.78418	10973.60191
Cluster-31550.111539	UniRef90	A0A6P8IRZ1 [UPI0009E18B5A][A0A6P8ICS9][UPI001CF5391E][A0A6P8I038][UPI0009E1A37A][UPI000A2A830F][UPI000A2A5EC7][A7T356][UPI000C04B980]	A0A6P8IRZ1 (1.056E-108)	.	uncharacterized protein LOC116303695	Actinia tenebrosa	36.99	Y	Hemostatic and Hemorrhagic Toxin	Factor-V-like	FactorV-like_L2	7053.035156	0	4735.399902	55779.65625	20993.85352	21182.70313	1970.094604	15959.24894
Cluster-31550.121602	UniRef90	A0A6P8HEH7 [A0A6P8GX38][A0A6P8HIY2][A0A6P8GZ91][A0A6P8HQ86][A0A6P8HEG5][A0A6P8H2S2][A0A6P8IH71][A0A6P8HCG3][A0A6P8H4B1]	A0A6P8HEH7 (6.540E-58)	.	venom prothrombin activator oscutarin-C non-catalytic subunit-like	Actinia tenebrosa	28.68	Y	Hemostatic and Hemorrhagic Toxin	Factor-V-like	FactorV-like_L1	4857.29834	0	0	62937.34375	58199.77734	0	0	17999.20278
Cluster-31550.125740	UniRef90	A0A6P8ICS9 [UPI0009E1A37A][UPI001CF5391E][UPI001CF545D2][A7T356][UPI0009E505A9][A7RP38][A0A6P8I038][UPI000C0536AA][UPI0009E18B5A]	A0A6P8ICS9 (9.850E-129)	.	uncharacterized protein LOC116298543	Actinia tenebrosa	41.35	.	Hemostatic and Hemorrhagic Toxin	Factor-V-like	FactorV-like_L3	4884.744873	1350.966187	3712.966553	77819.2912	33873.52344	29168.88281	2764.834717	21939.31568
Cluster-31550.134754	UniRef90	A0A6P8I3H2 [UPI000A2A6A0C][A7S127][A0A2B4RU14][UPI0009E32A85][UPI001CF3AE48][UPI001F033E56][UPI001069B1A5][UPI00106D4C24][A0A7M5V352]	A0A6P8I3H2 (2.299E-90)	.	lactadherin-like	Actinia tenebrosa	20.17	Y	Hemostatic and Hemorrhagic Toxin	Factor-V-like	FactorV-like_L1	12725.81152	1429.706299	1811.568848	6164.877441	6925.756836	16309.55762	1870.419556	6748.242589
Cluster-31550.61627	UniRef90	A0A6P8HRN0 [A0A6P8IY11][A0A6P8HG76][A0A6P8GYK1][A0A6P8HG71][A0A6P8HRH5][UPI000A2A64F1][UPI00109BB614][A0A6P8GX38][A0A6P8IH71]	A0A6P8HRN0 (1.793E-80)	.	uncharacterized protein LOC116294329	Actinia tenebrosa	24.45	.	Hemostatic and Hemorrhagic Toxin	Factor-V-like	FactorV-like_L2	19480.59961	0	13502.71582	0	0	14208.26563	0	6741.654436
Cluster-31550.61766	UniRef90	A0A6P8J2A1 [UPI00109BBBC6][UPI0013904C2E][A0A3M6UM30][UPI0009E3016B][D7NNA8][A7SJE0][A0A7M7P9C8][A0A7M7PA85][A0A7M7P0W3]	A0A6P8J2A1 (9.153E-165)	GO:0016021	coadhesin-like	Actinia tenebrosa	42.96	Y	Hemostatic and Hemorrhagic Toxin	Factor-V-like	FactorV-like_L1	8581.813477	9722.366211	5358.578125	7066.931152	6664.65918	3351.512939	8996.836914	7106.099714
Cluster-31550.63629	UniRef90	A0A6P8GX38 [A0A6P8H2S2][A0A6P8IH71][A0A6P8HEG5][A0A6P8HIY2][A0A6P8HEH7][A0A6P8H2S7][UPI000A2A8C30][A0A6P8GZ91][UPI000A2A7A7C]	A0A6P8GX38 (5.313E-87)	.	uncharacterized protein LOC116286454 isoform X1	Actinia tenebrosa	23.04	.	Hemostatic and Hemorrhagic Toxin	Factor-V-like	FactorV-like_L2	11564.12598	0	0	1899.52002	1465.858154	0	0	2132.786307
Cluster-31550.70162	UniRef90	A0A6P8HRN0 [A0A6P8IY11][A0A6P8GYK1][A0A6P8HG76][A0A6P8HG71][A0A6P8GX38][A0A6P8IH71][A0A6P8HEG5][UPI0020778FB7][UPI00109B79DC]	A0A6P8HRN0 (4.822E-206)	.	uncharacterized protein LOC116294329	Actinia tenebrosa	59.03	.	Hemostatic and Hemorrhagic Toxin	Factor-V-like	FactorV-like_L3	33381.46875	27344.51367	12714.29395	11728.83105	22113.74219	12952.42969	8144.151367	18339.91867
Cluster-31550.70169	UniRef90	A0A6P8IY11 [A0A6P8HRN0][A0A6P8GYK1][A0A6P8HG76][A0A6P8HG71][A0A6P8IH71][A0A6P8GX38][A0A6P8HEG5][A0A2B4SNN0][UPI000C052E12]	A0A6P8IY11 (9.617E-156)	GO:0016021	uncharacterized protein LOC116306143	Actinia tenebrosa	42.03	.	Hemostatic and Hemorrhagic Toxin	Factor-V-like	FactorV-like_L3	28832.23633	0	47198.14844	0	0	10512.13867	0	12363.21763
Cluster-31550.70170	UniRef90	A0A6P8IY11 [A0A6P8HRN0][A0A6P8GYK1][A0A6P8HG76][A0A6P8HG71][A0A6P8IH71][A0A6P8GX38][A0A6P8HEG5][UPI00109BB614][UPI00109B79DC]	A0A6P8IY11 (1.065E-199)	GO:0016021	uncharacterized protein LOC116306143	Actinia tenebrosa	52.36	.	Hemostatic and Hemorrhagic Toxin	Factor-V-like	FactorV-like_L3	18025.73633	8685.786133	4064.929688	7491.178711	18597.01172	6270.601563	2245.19751	9340.063093
Cluster-31550.72624	UniRef90	A0A6P8GX38 [A0A6P8GZ91][A0A6P8HIY2][A0A6P8HEG5][A0A6P8HEH7][A0A6P8IH71][A0A6P8H2S2][A0A6P8HQ86][A0A6P8INW7][UPI000A2A8C30]	A0A6P8GX38 (5.190E-72)	.	uncharacterized protein LOC116286454 isoform X1	Actinia tenebrosa	25.14	.	Hemostatic and Hemorrhagic Toxin	Factor-V-like	FactorV-like_L1	116866.3984	39112.62109	26274.40234	26815.30469	46937.85156	1838.596802	15342.57715	39026.82173
Cluster-31550.76842	UniRef90	A0A6P8GX38 [A0A6P8IH71][A0A6P8HEG5][A0A6P8H2S7][UPI00109B79DC][A0A6P8H9Z6][UPI000A2A8C30][A0A6P8HQA0][A0A6P8IMG9][A0A6P8GYK1]	A0A6P8GX38 (6.127E-240)	.	uncharacterized protein LOC116286454 isoform X1	Actinia tenebrosa	58.14	.	Hemostatic and Hemorrhagic Toxin	Factor-V-like	FactorV-like_L3	8201.663086	1028.326986	875.8612467	3478.480794	5207.66862	2130.255371	1128.707926	3150.137719
Cluster-31550.76846	UniRef90	A0A6P8GX38 [A0A6P8IH71][A0A6P8HEG5][A0A6P8H2S7][UPI000A2A8C30][UPI00109B79DC][A0A6P8H2S2][A0A6P8IMG9][A0A6P8H9Z6][A0A6P8HG65]	A0A6P8GX38 (1.737E-169)	.	uncharacterized protein LOC116286454 isoform X1	Actinia tenebrosa	39.92	.	Hemostatic and Hemorrhagic Toxin	Factor-V-like	FactorV-like_L3	4344.329102	10415.48145	5359.999512	3269.567627	4539.69043	1091.221191	4085.849609	4729.448417
Cluster-31550.76852	UniRef90	A0A6P8HLK0 [A0A6P8H9Z6][A0A6P8HG65][A0A6P8HEG5][A0A6P8HQA0][UPI00109BF2FE][UPI00109B7560][UPI00109B79DC][A0A6P8GX38][A0A6P8IH71]	A0A6P8HLK0 (7.757E-168)	.	uncharacterized protein LOC116292618	Actinia tenebrosa	44.02	.	Hemostatic and Hemorrhagic Toxin	Factor-V-like	FactorV-like_L1	25053.6875	15883.5752	3447.460938	0	0	4413.975586	2570.218994	7338.416888
Cluster-31550.76855	UniRef90	A0A6P8GX38 [A0A6P8GZ91][A0A6P8HEH7][A0A6P8HEG5][A0A6P8H2S2][A0A6P8HIY2][A0A6P8HQ86][A0A6P8IH71][UPI000A2A8C30][UPI00109B79DC]	A0A6P8GX38 (4.860E-80)	.	uncharacterized protein LOC116286454 isoform X1	Actinia tenebrosa	21.88	Y	Hemostatic and Hemorrhagic Toxin	Factor-V-like	FactorV-like_L1	19623.08008	7571.121582	0	0	0	0	2550.560303	4249.251709
Cluster-31550.76857	UniRef90	A0A6P8GX38 [A0A6P8IH71][A0A6P8HEG5][A0A6P8H2S2][A0A6P8HIY2][A0A6P8HEH7][A0A6P8GZ91][A0A6P8HQ86][A0A6P8H2S7][UPI000A2A8C30]	A0A6P8GX38 (5.390E-82)	.	uncharacterized protein LOC116286454 isoform X1	Actinia tenebrosa	23.2	Y	Hemostatic and Hemorrhagic Toxin	Factor-V-like	FactorV-like_L2	51530.23828	14164.62402	3183.647217	16412.11328	0	11595.75391	8866.331055	15107.52968
Cluster-31550.77698	UniRef90	A0A6P8JBN3 [A0A6P8J8G8][A0A6P8H2L7][A0A2B4R8G2][UPI000C04C2D5][A0A2B4RDR8][UPI000C055479][UPI000C054BC2][A0A2B4RBZ8][UPI000C0395D7]	A0A6P8JBN3 (4.442E-88)	GO:0016021; GO:0004725; GO:0006470	Protein-tyrosine-phosphatase	Actinia tenebrosa	41	.	Hemostatic and Hemorrhagic Toxin	Factor-V-like	FactorV-like_L1	0	0	0	0	0	5474.580078	0	782.0828683
Cluster-31550.95188	UniRef90	A0A6P8H9Z6 [A0A6P8GX38][A0A6P8HLK0][A0A6P8HEG5][A0A6P8IH71][A0A6P8IMG9][A0A6P8HG65][A0A6P8H266][A0A6P8H2S7][A0A6P8HQA0]	A0A6P8H9Z6 (1.891E-114)	.	uncharacterized protein LOC116289233	Actinia tenebrosa	26.62	.	Hemostatic and Hemorrhagic Toxin	Factor-V-like	FactorV-like_L2	25018.51367	6074.594727	5223.317871	10024.66406	12337.35352	10516.13965	5753.560059	10706.87765
Cluster-31550.95718	UniRef90	A0A6P8H652 [UPI000A2A5116][A0A6P8HH04][A0A2B4RCW4][UPI000A2A9CA6][A0A6P8H5J7][UPI0009E3FFA7][A0A6P8I638][UPI001CF58545][A0A2B4SJA6]	A0A6P8H652 (0.000E+00)	.	uncharacterized protein LOC116289133	Actinia tenebrosa	88.57	Y	Hemostatic and Hemorrhagic Toxin	Factor-V-like	FactorV-like_L3	5486.431152	0	5148.998047	36622.22266	8720.811523	21314.9707	5881.652832	11882.15527
Cluster-31550.108520	UniRef90	A0A6P8IH21 [A0A6P8IGV4][A0A6P8I1D3][A0A6P8J778][A0A6P8HMF2][A0A6P8IFQ5][A0A6P8HKP0][UPI00109BE65B][UPI00109BB9ED][UPI000A2A4FFE]	A0A6P8IH21 (4.977E-78)	.	ryncolin-1-like	Actinia tenebrosa	24.98	Y	Hemostatic and Hemorrhagic Toxin	Ficolin lectin family	(UC)	10034.81152	9347.041016	6344.602051	3629.4729	10818.27832	2510.121826	3105.494873	6541.403216
Cluster-31550.76987	UniRef90	A0A6P8IGV4 [A0A6P8HMF2][A0A6P8IH21][A0A6P8I1D3][A0A6P8HKP0][A0A6P8J778][UPI00109BE65B][UPI000A2A6DEE][UPI00109B8D1A][A0A6P8IFQ5]	A0A6P8IGV4 (9.594E-120)	.	ryncolin-1-like	Actinia tenebrosa	32.04	Y	Hemostatic and Hemorrhagic Toxin	Ficolin lectin family	(UC)	0	4803.612305	9601.100586	5559.152344	0	10582.35645	5595.742188	5163.137695
Cluster-31550.81297	UniRef90	A0A6P8IH21 [A0A6P8IGV4][A0A6P8I1D3][A0A6P8HMF2][A0A6P8J778][A0A6P8HKP0][A0A6P8IFQ5][UPI00109BE65B][UPI000A2A6DEE][UPI00109BB9ED]	A0A6P8IH21 (1.303E-129)	.	ryncolin-1-like	Actinia tenebrosa	32.02	Y	Hemostatic and Hemorrhagic Toxin	Ficolin lectin family	(UC)	22998.35547	7981.295898	9039.980469	5124.52832	0	0	8217.015625	7623.025112
Cluster-31550.96536	UniRef90	A0A6P8IGV4 [A0A6P8J778][UPI000A2A4FFE][A0A6P8IH21][UPI000A2A6DEE][UPI00109B8D1A][A0A6P8HMF2][UPI00109BE65B][A0A6P8HKP0][UPI000A2A58F7]	A0A6P8IGV4 (1.262E-115)	.	ryncolin-1-like	Actinia tenebrosa	33.32	Y	Hemostatic and Hemorrhagic Toxin	Ficolin lectin family	(UC)	288801.2188	137012.7344	110962.5313	228304.6875	123326.2813	90468.25781	301508.125	182911.9766
Cluster-31550.109289	UniRef90	A0A6P8I492 [UPI00109BBE24][UPI00207767BD][A0A3M6TFF4][UPI0009E37A54][UPI001CF18551][UPI00207741F0][UPI0020778ADB][UPI002077998C][UPI00109BDE5C]	A0A6P8I492 (0.000E+00)	GO:0004222; GO:0046872; GO:0005576; GO:0007229; GO:0006508; GO:0030198	A disintegrin and metalloproteinase with thrombospondin motifs 6-like	Actinia tenebrosa	134.18	Y	Hemostatic and Hemorrhagic Toxin	Peptidase M12B	(UC)	22896.17578	14263.44238	21031.56836	15117.0293	23299.24414	17488.01953	31615.26172	20815.82017
Cluster-31550.128963	UniRef90	A0A6P8I242 [UPI0020773047][UPI000A2A5FE5][UPI000F556D43][UPI00106C0995][UPI0009E5D9E3][UPI001F044F75][A0A7D9EVD6][UPI0014718DB5][A0A669B2V7]	A0A6P8I242 (0.000E+00)	GO:0004222; GO:0046872; GO:0005576; GO:0007229; GO:0006508; GO:0030198	A disintegrin and metalloproteinase with thrombospondin motifs 7-like isoform X1	Actinia tenebrosa	123.25	Y	Hemostatic and Hemorrhagic Toxin	Peptidase M12B	(UC)	21832.18359	48271.10938	43126.85547	13282.83984	12555.56934	9490.817383	22688.12891	24463.92913
Cluster-31550.135839	UniRef90	A0A6P8HS17 [UPI0013903673][UPI000A2A83DC][UPI001CF32B37][A7SIU7][UPI001069402C][UPI0009E5128E][A0A6P8I2U8][A0A2B4SYZ6][UPI001CF4F386]	A0A6P8HS17 (0.000E+00)	GO:0004222; GO:0046872; GO:0005576; GO:0007229; GO:0006508; GO:0030198	A disintegrin and metalloproteinase with thrombospondin motifs 18-like	Actinia tenebrosa	113.38	.	Hemostatic and Hemorrhagic Toxin	Peptidase M12B	(UC)	6300.844727	10451.29395	7256.771973	7077.811523	2180.438721	6876.98291	8622.616211	6966.680001
Cluster-31550.50142	UniRef90	A0A6P8HZR2 [UPI000A2A78EC][UPI001CF4C52C][A0A2B4RY32][UPI0009E61C50][UPI000F55006E][A7RMZ8][UPI00106A1264][A0A3M6TZ33][UPI001F035F11]	A0A6P8HZR2 (0.000E+00)	GO:0004222; GO:0046872; GO:0005576; GO:0007229; GO:0006508; GO:0030198	A disintegrin and metalloproteinase with thrombospondin motifs 6-like	Actinia tenebrosa	167.44	.	Hemostatic and Hemorrhagic Toxin	Peptidase M12B	(UC)	3430.5979	17430.68359	10823.78516	384.0118713	0	527.9846191	16861.7832	7065.549478
Cluster-31550.78965	UniRef90	A0A6P8HQW9 [UPI000A2A4AD5][A7SZR7][A0A3M6V4X6][A0A2B4RN56][UPI001CF50F4D][UPI0009E1A463][UPI00106AC8FC][A0A6S7FLY6][A0A8K0EJS0]	A0A6P8HQW9 (0.000E+00)	GO:0007229; GO:0016021; GO:0004222; GO:0006508	disintegrin and metalloproteinase domain-containing protein 10-like	Actinia tenebrosa	79.79	Y	Hemostatic and Hemorrhagic Toxin	Peptidase M12B	(UC)	20645.18555	17644.35156	4933.384277	17529.57813	16418.01953	16687.07422	8115.664551	14567.60826
Cluster-31550.86113	UniRef90	A0A6P8J5X0 [A7S393][UPI000A2A4E89][UPI0009E1F360][UPI001CF469F4][UPI00106C8C5A][UPI001F037905][A0A6P4YLX1][UPI000F4440C4][A0A2U4CBD7]	A0A6P8J5X0 (0.000E+00)	GO:0007229; GO:0016021; GO:0004222; GO:0006508	disintegrin and metalloproteinase domain-containing protein 10-like	Actinia tenebrosa	85.68	Y	Hemostatic and Hemorrhagic Toxin	Peptidase M12B	(UC)	8915.862305	13578.45703	6694.17627	11294.04492	13008.70996	5877.563965	4769.525391	9162.619978
Cluster-31550.109528	UniRef90	A0A6P8INZ1 [A7S5Y0][UPI000A2A6987][A0A2B4RLI6][A0A6P8J2I6][UPI00207723CD][UPI00109BCAA7][UPI0010695C99][A0A6P8JC88][UPI00077A7AE7]	A0A6P8INZ1 (4.295E-99)	GO:0006508; GO:0004252	chymotrypsinogen A-like	Actinia tenebrosa	29.75	Y	Hemostatic and Hemorrhagic Toxin	Peptidase S1	Peptidase_S1_L1	15973986	5767705	15019177	2258875.75	3624274.5	2398560	16187292	8747124.321
Cluster-31550.109579	UniRef90	A0A6P8IQ33 [UPI00109BCDD5][UPI0010FC953A][UPI00077ABD44][UPI0009E1F6F9][A0A2B4SX70][A0A3M6UTC0][A7SSR9][UPI00139035CD][A0A6P8I961]	A0A6P8IQ33 (7.394E-166)	GO:0006508; GO:0004252	serine protease hepsin-like	Actinia tenebrosa	38.76	Y	Hemostatic and Hemorrhagic Toxin	Peptidase S1	Peptidase_S1_L1	11630.62207	12557.04492	13985.93066	10675.21973	22403.05078	22606.33594	3943.899414	13971.72907
Cluster-31550.110248	UniRef90	A0A6P8JAL1 [A0A2B4S7S4][A0A3M6TP37][UPI00077B0BC3][UPI00207737A4][UPI001CF30372][A7S0L7][A0A6P8IF04][A0A2B4RRD1][UPI00207721DE]	A0A6P8JAL1 (3.030E-176)	GO:0006508; GO:0004252; GO:0042151; GO:0090729	chymotrypsin-like elastase family member 2A	Actinia tenebrosa	39.82	Y	Hemostatic and Hemorrhagic Toxin	Peptidase S1	Peptidase_S1_L2	20971.01953	22787.12109	27266.60547	20387.65234	19646.89648	30318.48047	15084.30762	22351.72614
Cluster-31550.110399	UniRef90	A0A6P8I3B1 [UPI000A2A56C0][A7SX50][UPI0009E4C17E][A0A2B4RCF4][UPI001CF33BA8][UPI000C03FE25][UPI0009E5CD71][UPI000A2A4CEA][A0A3M6TBI6]	A0A6P8I3B1 (7.634E-240)	GO:0006508; GO:0004252; GO:0042151; GO:0090729	prostasin-like	Actinia tenebrosa	47.99	.	Hemostatic and Hemorrhagic Toxin	Peptidase S1	(UC)	36216.32422	80174.375	69018.21094	13719.71582	38409.32422	33406.76172	8502.549805	39921.03739
Cluster-31550.114246	UniRef90	A0A6P8ISV1 [A7S9K6][UPI002076EF10][UPI000A2A8D15][UPI00109B737B][A0A6P8IKS6][A0A6P8HHH5][UPI00109B82D6][A7SGX2][A0A2B4RWL2]	A0A6P8ISV1 (2.611E-103)	GO:0006508; GO:0004252	CUB and peptidase domain-containing protein 2-like	Actinia tenebrosa	29.26	Y	Hemostatic and Hemorrhagic Toxin	Peptidase S1	Peptidase_S1_L1	49644.92969	92258.72656	95169.78906	1336.437622	1623.785034	13034.31641	9682.749023	37535.81906
Cluster-31550.146090	UniRef90	A0A6P8I2Y9 [A7RMT5][UPI0020774C71][UPI0009E47951][A7SBL1][UPI00109BD9AA][A0A6P8IAY9][UPI0009E5CAF3][UPI00109B8A7C][UPI000F554772]	A0A6P8I2Y9 (3.949E-137)	GO:0006508; GO:0004252	elastase-1-like	Actinia tenebrosa	27.86	.	Hemostatic and Hemorrhagic Toxin	Peptidase S1	Peptidase_S1_L1	2081.33252	0	3142.140869	8362.46582	5478.631836	2807.421143	5872.041992	3963.433454
Cluster-31550.151117	UniRef90	A0A6P8IMF1 [UPI000A2A6D1F][A7RKX8][A7RKX7][A0A8J9Z2P0][C3Z5B2][UPI001601BEE5][C3Z5B1][UPI0009E501CD][A0A8J9Z1W6]	A0A6P8IMF1 (0.000E+00)	GO:0005576; GO:0006508; GO:0006956; GO:0004252	prostasin-like	Actinia tenebrosa	63.06	Y	Hemostatic and Hemorrhagic Toxin	Peptidase S1	(UC)	9963.5625	22936.18555	18404.20508	9797.606445	13822.2168	10226.97461	2009.961548	12451.53036
Cluster-31550.177342	UniRef90	A0A6P8JC88 [UPI0010695C99][A7S5Y0][UPI00109BF003][UPI000A2A6987][UPI0009E4B36E][UPI0009E4D0D7][A0A2B4RLI6][UPI000F55462F][UPI00077A7AE7]	A0A6P8JC88 (1.164E-66)	GO:0006508; GO:0004252; GO:0042151; GO:0090729	uncharacterized protein LOC116307994	Actinia tenebrosa	14.71	.	Hemostatic and Hemorrhagic Toxin	Peptidase S1	(UC)	0	0	0	4992.401367	0	0	0	713.2001953
Cluster-31550.177800	UniRef90	A0A6P8JC88 [UPI000A2A6987][UPI0010695C99][A0A2B4RLI6][UPI0009E4D0D7][UPI00077A7AE7][UPI00109BF003][A7S5Y0][UPI000F55462F][A0A3M6TQ50]	A0A6P8JC88 (5.168E-94)	GO:0006508; GO:0004252; GO:0042151; GO:0090729	uncharacterized protein LOC116307994	Actinia tenebrosa	20.15	.	Hemostatic and Hemorrhagic Toxin	Peptidase S1	Peptidase_S1_L1	0	0	0	3506.085449	2353.320313	0	0	837.057966
Cluster-31550.22696	UniRef90	UPI000A2A90E1 [A0A6P8J2I6][A0A6P8JC88][UPI000F557BDB][A0A3M6TQ50][UPI000F54DE28][A7S5Y0][UPI0010695C99][A0A6P8J8U4][UPI000A2A6987]	A0A6P8J2I6 (2.685E-87)	GO:0006508; GO:0004252; GO:0042151; GO:0090729	chymotrypsinogen A	Exaiptasia diaphana	29.07	Y	Hemostatic and Hemorrhagic Toxin	Peptidase S1	Peptidase_S1_L1	41275.54297	24647.02148	16515.85938	14372.29395	6686.521484	17257.89453	13745.61621	19214.39286
Cluster-31550.22697	UniRef90	A0A6P8JC88 [A7S5Y0][UPI000A2A90E1][UPI000F54DE28][A0A3M6TQ50][UPI0009E4D0D7][A0A6P8J2I6][UPI000F557BDB][A0A2B4RLI6][UPI0010695C99]	A0A6P8JC88 (8.925E-90)	GO:0006508; GO:0004252; GO:0042151; GO:0090729	uncharacterized protein LOC116307994	Actinia tenebrosa	29.16	Y	Hemostatic and Hemorrhagic Toxin	Peptidase S1	Peptidase_S1_L1	76480.09375	50551.62109	36357.06641	26515.92578	3173.765381	29993.23242	43479.01172	38078.67379
Cluster-31550.26173	UniRef90	A0A6P8HGF1 [A0A6P8HTC3][UPI00138FFFBD][UPI000A2A87BF][UPI0020771CFF][UPI000A2A8065][UPI00109BAA0A][A0A6P8J539][UPI0009E53316][UPI00077A3C27]	A0A6P8HGF1 (2.102E-108)	GO:0006508; GO:0004252; GO:0042151; GO:0090729	elastase-1-like	Actinia tenebrosa	36.25	Y	Hemostatic and Hemorrhagic Toxin	Peptidase S1	Peptidase_S1_L1	497078.1875	239533.0469	104254.7109	39131.65625	93744.53906	90474.92188	103527.2813	166820.6205
Cluster-31550.43256	UniRef90	A0A6P8INZ1 [UPI00109BF003][UPI00207723CD][A7S5Y0][UPI0009E5CE89][UPI0009E26FCD][UPI000A2A90E1][UPI000A2A6987][A0A6P8J2I6][UPI0009E4D0D7]	A0A6P8INZ1 (9.863E-87)	GO:0006508; GO:0004252	chymotrypsinogen A-like	Actinia tenebrosa	28.95	Y	Hemostatic and Hemorrhagic Toxin	Peptidase S1	Peptidase_S1_L1	67645.39063	34657.45703	40223.14063	35733.30859	32338.29492	59075.56641	75303.52344	49282.38309
Cluster-31550.47355	UniRef90	A0A6P8IAY9 [UPI0020774C71][UPI0009E47951][A0A6P8I2Y9][A0A6P8J9F5][UPI000F554772][A0A2B4S879][UPI000F54DE28][A0A6P8J2I6][UPI000F557BDB]	A0A6P8IAY9 (9.241E-71)	GO:0006508; GO:0004252	chymotrypsin B-like	Actinia tenebrosa	34.73	Y	Hemostatic and Hemorrhagic Toxin	Peptidase S1	Peptidase_S1_L1	32500.50781	64133.59375	28662.84766	14665.00195	29285.79297	30999.66992	10196.17871	30063.3704
Cluster-31550.58392	UniRef90	A0A6P8HS16 [UPI000A2A9135][UPI000A2A5468][A0A3M6TK56][UPI001CF402AE][UPI0009E5C994][UPI001F04DF0B][UPI001069A3C8][A0A6S7GST7][UPI000779FFF9]	A0A6P8HS16 (1.983E-154)	GO:0006508; GO:0004252	trypsin-2-like	Actinia tenebrosa	32.99	Y	Hemostatic and Hemorrhagic Toxin	Peptidase S1	Peptidase_S1_L1	27625.33789	35264.99609	63549.57422	32893.18359	43124.28906	31389.66211	27909.72266	37393.82366
Cluster-31550.6071	UniRef90	A0A6P8JC88 [A0A6P8J2I6][UPI00109BF003][A0A2B4RLI6][UPI00077A7AE7][UPI000F55462F][A0A3M6TQ50][UPI0010695C99][UPI0009E4D0D7][UPI0009E26FCD]	A0A6P8JC88 (2.418E-151)	GO:0006508; GO:0004252; GO:0042151; GO:0090729	uncharacterized protein LOC116307994	Actinia tenebrosa	27.49	Y	Hemostatic and Hemorrhagic Toxin	Peptidase S1	Peptidase_S1_L1	2898.253174	0	8161.084961	7606.655273	0	2420.213135	3846.826172	3561.861816
Cluster-31550.61894	UniRef90	A0A6P8IF04 [UPI00207737A4][UPI000A2A4615][A7S0L7][A0A2B4RRD1][UPI000A2A944D][UPI0009E5C221][UPI001CF30372][A0A2B4S7S4][UPI00077B0BC3]	A0A6P8IF04 (6.793E-155)	GO:0006508; GO:0004252	chymotrypsinogen B-like	Actinia tenebrosa	35.79	Y	Hemostatic and Hemorrhagic Toxin	Peptidase S1	Peptidase_S1_L1	0	5492.553711	10700.39258	12379.17188	22639.28906	12656.30078	2145.487793	9430.456543
Cluster-31550.66378	UniRef90	UPI000F557BDB [A0A3M6TQ50][UPI00109BF003][UPI000A2A6987][UPI000F55462F][UPI0010695C99][UPI000F54DE28][UPI000A2A90E1][A0A6P8J2I6][A7S5Y0]	A0A3M6TQ50 (1.332E-92)	GO:0006508; GO:0004252; GO:0042151; GO:0090729	chymotrypsinogen B-like	Nematostella vectensis	86.99	Y	Hemostatic and Hemorrhagic Toxin	Peptidase S1	(UC)	16036.08691	4315.561035	0	7966.256836	44375.62891	0	1567.14978	10608.66907
Cluster-31550.71758	UniRef90	A0A6P8HYK3 [A0A2Z2GQG6][UPI0009E2558F][A0A2B4STD3][UPI000F54FFC9][UPI00077AF551][A7RLC0][A0A3M6U1F8][UPI00077B1861][A0A3M6URB4]	A0A6P8HYK3 (0.000E+00)	GO:0004252; GO:0007229; GO:0016021; GO:0006508; GO:0042151; GO:0090729	A disintegrin and metalloproteinase with thrombospondin motifs adt-1-like isoform X2	Actinia tenebrosa	75.35	Y	Hemostatic and Hemorrhagic Toxin	Peptidase S1	(UC)	10206.625	12450.39453	14898.1543	28716.88477	25263.93555	27285.51367	4987.70166	17687.02992
Cluster-31550.75408	UniRef90	A0A6P8HQ32 [UPI00109BC2F9][A7SSR9][A0A3M6UTC0][UPI0009E1F6F9][A0A2B4SX70][A0A6P8H934][UPI000A2A9743][A0A6P8I961][A0A6P8HIF7]	A0A6P8HQ32 (9.605E-177)	GO:0016021; GO:0006508; GO:0004252	transmembrane protease serine 9-like	Actinia tenebrosa	32.33	Y	Hemostatic and Hemorrhagic Toxin	Peptidase S1	Peptidase_S1_L1	2487.364014	1129.944336	620.6147461	3804.665527	6215.375488	3926.737549	117.7140274	2614.630813
Cluster-31550.97302	UniRef90	A0A6P8H934 [A0A6P8I961][UPI000A2A9743][UPI0009E1F6F9][A0A2B4SX70][A0A3M6UTC0][A7SSR9][UPI00109BC2F9][A0A6P8HQ32][UPI00139035CD]	A0A6P8H934 (3.984E-163)	GO:0016021; GO:0006508; GO:0004252	transmembrane protease serine 2-like	Actinia tenebrosa	34.59	Y	Hemostatic and Hemorrhagic Toxin	Peptidase S1	Peptidase_S1_L1	39358.69141	27324.74609	18749.52539	25178.05664	58422.46094	34492.16797	10705.43848	30604.44099
Cluster-31550.167601	UniRef90	A0A6P8I2E8 [A0A6P8IIC7][A0A6P8J7H0][A0A673YFS8][UPI001F5FAC09][Q9XYX3][A0A8B7DVQ3][A0A8B7E3M9][UPI001F5FE342][A0A8C7JKW1]	A0A6P8I2E8 (9.579E-51)	.	perlucin-like protein	Actinia tenebrosa	22.68	.	Hemostatic and Hemorrhagic Toxin	True Venom Lectin Family	(UC)	10892.05469	93029.70313	15524.80566	22606.67578	34097.625	48567.39453	8725.820313	33349.15416
Cluster-31550.78703	UniRef90	A0A6P8I2E8 [A0A6P8IIC7][A0A6P8J7H0][A0A0C5PRJ5][A0A8C9XM78][A0A8B7E1F7][A0A8C7JKW1][A0A8B7E0Y8][A0A8B7DV21][UPI001F5FEED1]	A0A6P8I2E8 (1.146E-48)	.	perlucin-like protein	Actinia tenebrosa	22.87	.	Hemostatic and Hemorrhagic Toxin	True Venom Lectin Family	(UC)	242601.1406	2191634.25	174453.6406	114490.5703	470611.1875	39291.61719	257629.4219	498673.1183
Cluster-31550.78169	UniRef90	A0A6P8HBI3 [UPI000A2A7DE1][UPI0020775295][A0A6P8HMC4][A7LCJ2][A0A6P8J0E5][A7RYD7][A7RYD8][UPI000A2A592A][Q45Z12]	A0A6P8HBI3 (2.693E-63)	GO:0005509; GO:0004623; GO:0006644; GO:0005576; GO:0050482; GO:0016042; GO:0042151	Phospholipase A2	Actinia tenebrosa	18.75	Y	mixed function enzymes	PLA2	PLA2_L1	4000331.5	6456987	5469643	2610754.75	9161694	2120235.25	4292051	4873099.5
Cluster-10367.0	UniRef90	A0A6P8J1W0 [UPI00109BF13A][A0A3M6TLZ5][UPI000C042C8A][UPI000779F7F2][A0A3M6V4W3][UPI000C03FB7E][A0A2B4R745][A0A2B4S033][UPI000C03E624]	A0A6P8J1W0 (4.188E-92)	GO:0016021	uncharacterized protein LOC116307739	Actinia tenebrosa	30.22	.	NA	NA	NA	36177.00781	12310.625	12074.68457	10316.50781	14424.55078	9821.345703	1813.580078	13848.32882
Cluster-1038.0	UniRef90	A0A6P8HD55 [A0A6P8HGU0][A0A6P8H7D3][A0A6P8INK9][A0A6P8I462][A0A6P8HGA6][A0A6P8IY09][A0A6P8HAK5][A0A6P8HF16][A0A6P8HMY2]	A0A6P8HD55 (7.994E-53)	GO:0016021	hemicentin-2-like isoform X1	Actinia tenebrosa	17.97	.	NA	NA	NA	14281.87988	0	0	0	0	0	0	2040.268555
Cluster-11392.1	UniRef90	A0A6P8IP10 [A7SW55][A0A2B4SR04][UPI0018D79807][UPI001CF29BD9][A0A8K0EID7][UPI0001CBB141][A0A2G8LIX3][A0A6P4YLL6][UPI001455ADE3]	A0A6P8IP10 (1.393E-41)	GO:0034551; GO:0005759	Complex III assembly factor LYRM7	Actinia tenebrosa	11.92	.	NA	NA	NA	0	201.8475189	0	1003.627869	4055.162354	1036.812744	0	899.6357836
Cluster-12331.0	UniRef90	A0A181ZMR8 [F5BU13][Q2TTD5][A0A0A9Y7H2][P53461][P12716][Q07903][Q53TZ7][P69002][O04115]	A0A181ZMR8 (4.747E-58)	.	Beta-actin (Fragment)	Sinularia cf. cruciata GS-2016	12.39	.	NA	NA	NA	35608.96875	64667.17969	163234.7188	90649.94531	25766.89453	103962.5938	185890.1719	95682.92467
Cluster-12509.0	no_hit	.	.	.	.	.	5.06	.	NA	NA	NA	30217.28516	0	0	0	0	0	0	4316.755022
Cluster-12572.0	UniRef90	A0A6P8J7L6 [A0A6P8INZ5][A0A6P8IND9][A0A6P8INV8][UPI00109BCFDF][UPI000A2A9D45][UPI000A2A6B82][A0A6P8IPJ7][UPI00109B7FB6][A0A6P8H9C5]	A0A6P8J7L6 (2.664E-36)	GO:0016021	uncharacterized protein LOC116307677	Actinia tenebrosa	11.59	.	NA	NA	NA	903.0905762	1238.098389	2963.604248	5130.948242	7295.472656	1214.49646	5827.812012	3510.503226
Cluster-12783.0	UniRef90	A0A6P8I0Z5 [A0A6P8H182][A0A6P8HC91][A0A6P8GY02][UPI000A2A733F][UPI00109BBF1A][UPI00109BF197][UPI00109B918B][A0A6P8HL33][UPI001CF1229B]	A0A6P8I0Z5 (3.421E-47)	GO:0016021; GO:0005509	oncoprotein-induced transcript 3 protein-like isoform X1	Actinia tenebrosa	14.67	.	NA	NA	NA	6787.245117	17904.87695	0	0	0	2993.040771	0	3955.023263
Cluster-12966.0	UniRef90	A0A6P8H497 [A0A6P8IVT7][A0A6P8IMT2][A0A6P8IWY9][A0A6P8IVR3][A0A6P8IHL9][A0A6P8J3C0][A0A6P8GX22][A0A6P8HV86][A0A6P8IPF5]	A0A6P8H497 (1.342E-45)	GO:0016020; GO:0005044	neurotrypsin-like	Actinia tenebrosa	11.68	.	NA	NA	NA	72362.85156	61316.07031	20596.98242	81516.30469	67066.6875	15604.73047	33836.03516	50328.52316
Cluster-13594.0	UniRef90	A0A6P8HRH7 [UPI0020119494][UPI00106AFD78][UPI00201312F5][A0A7D9I2X7][UPI002012286B][A7SVI9]	A0A6P8HRH7 (7.754E-17)	GO:0016021; GO:0007154	uncharacterized protein LOC116295339	Actinia tenebrosa	15.77	.	NA	NA	NA	14810.53516	7109.218262	0	2870.243164	896.1881714	1001.151733	0	3812.476641
Cluster-13707.0	UniRef90	A0A6P8IPF5 [A0A6P8GX22][A0A6P8INA1][A0A6P8HV86][A0A6P8H497][A0A6P8IWY9][A0A6P8IVT7][A0A6P8IY46][A0A6P8IVR3][A0A6P8HB80]	A0A6P8IPF5 (3.751E-42)	GO:0016020; GO:0005044	deleted in malignant brain tumors 1 protein-like	Actinia tenebrosa	14.84	.	NA	NA	NA	5201.741211	0	8009.923828	28236.20898	33837.28516	13830.25098	0	12730.77288
Cluster-13872.0	UniRef90	UPI00077B02BE [UPI001CF2101A][UPI001CF19578][UPI00077A3A4C][UPI00077A4533][UPI001F04655A][UPI001F038FD3]	.	.	uncharacterized protein LOC107352934	Acropora	12.17	.	NA	NA	NA	0	1877.56604	5217.441406	0	1950.559326	779.52948	0	1403.585179
Cluster-14216.0	no_hit	.	.	.	.	.	4.42	.	NA	NA	NA	58376.82813	0	0	96074.59375	47812.92969	16251.32227	0	31216.52483
Cluster-15518.1	UniRef90	UPI000A2A780E [UPI000A2A7CC7][UPI00077A36EF][A0A2B4RL02][UPI00077A69ED][UPI000C04B46B][UPI000CD5C9F4][UPI0020953E72][UPI001CF47A30][A0A674MJ44]	A0A2B4RL02 (1.600E-22)	GO:0003676; GO:0015074	uncharacterized protein K02A2.6-like	Exaiptasia diaphana	12.53	.	NA	NA	NA	10775.55176	0	1853.961426	5270.657227	0	2858.077393	2012.234253	3252.926008
Cluster-16087.0	UniRef90	A0A6P8IMP5 [UPI0009E482D2]	A0A6P8IMP5 (4.441E-35)	.	uncharacterized protein LOC116302998	Actinia tenebrosa	10.29	Y	NA	NA	NA	0	2443.554443	642.4303589	3119.899414	33507.19922	5011.964844	0	6389.292611
Cluster-16369.0	no_hit	.	.	.	.	.	17.53	.	NA	NA	NA	0	0	0	32492.96875	19869.64648	3905.198242	0	8038.259068
Cluster-16813.0	UniRef90	A0A6P8JEN2	A0A6P8JEN2 (2.103E-70)	.	uncharacterized protein LOC116308546	Actinia tenebrosa	23.76	Y	NA	NA	NA	2542552.75	6873448.5	2424359.5	111845.4766	180779.2188	229558.0625	2860850	2174770.501
Cluster-17217.0	UniRef90	A0A6P8HN24 [A0A6P8I1R9][A0A6P8HKS7][UPI000A2A450D][UPI00109B87B7][UPI0009E25748][A0A6P8ITM2][UPI00109BD0DB][UPI00077A8255][UPI001CF1FD29]	A0A6P8HN24 (5.529E-79)	GO:0016020; GO:0005044; GO:0005509	uncharacterized protein LOC116293127	Actinia tenebrosa	20.7	.	NA	NA	NA	6893.720215	37484.68359	33423.10938	12032.98047	15244.61719	4201.663086	7347.196289	16661.1386
Cluster-17217.1	UniRef90	A0A6P8HN24 [A0A6P8I1R9][A0A6P8ITM2][UPI0009E25748][UPI001CF2C679][UPI000A2A97D6][UPI000C056B18][A0A2B4R3M9][UPI0009E36D0F][A0A3M6U9H6]	A0A6P8HN24 (6.871E-123)	GO:0016020; GO:0005044; GO:0005509	uncharacterized protein LOC116293127	Actinia tenebrosa	29.74	.	NA	NA	NA	0	360.2008362	0	61060.75	155989.5938	29862.91406	572.810791	35406.60992
Cluster-17886.0	UniRef90	A0A6P8HAX8 [A0A6P8HBS0][UPI000A2A5112][UPI00207733B8][A7RKC9][UPI002076FE00][UPI0020779ABA][A0A6P8H2W3][UPI001CF350D6][A0A6P8IZ92]	A0A6P8HAX8 (5.075E-316)	GO:0016021	uncharacterized protein LOC116289473	Actinia tenebrosa	67.51	.	NA	NA	NA	37443.37891	2043.584106	2100.787109	4346.079102	2717.360596	1293.425903	1453.789551	7342.629325
Cluster-189.0	no_hit	.	.	.	.	.	6.99	.	NA	NA	NA	0	0	0	822.2459106	0	595.6907349	1045.025146	351.8516846
Cluster-19195.0	UniRef90	A0A6P8H497 [A0A6P8IVT7][A0A6P8IVR3][A0A6P8IWY9][A0A6P8GX22][A0A6P8IT86][A0A6P8IVT0][A0A6P8IPF5][A0A6P8IMT2][A0A6P8J3F6]	A0A6P8H497 (7.346E-43)	GO:0016020; GO:0005044	neurotrypsin-like	Actinia tenebrosa	11.16	.	NA	NA	NA	61975.96875	28461.39648	14760.8623	12787.22949	9909.421875	8696.821289	14387.50684	21568.45815
Cluster-19207.0	UniRef90	UPI00106BB861 [UPI00106CF83A][UPI000A2A5789][UPI00106D6E39][UPI00109BF01C][UPI000A2A84E5][UPI00106A0016][UPI000A2A7163][UPI00109BE573][UPI000A2A5658]	A0A6S7JVL4 (3.938E-14)	.	uncharacterized skeletal organic matrix protein 5-like	Dendronephthya gigantea	8.73	.	NA	NA	NA	613726.4375	364443.75	705219.5625	148738.5156	93884.82031	60870.05859	1629837.75	516674.4135
Cluster-196.0	UniRef90	A0A6P8HLN4 [A0A6P8H115][UPI00109B9785][UPI0009E5D9C3][A0A2B4SUB1][A0A6P8I7A7][UPI00109B7F47][A0A3M6U8F6][A0A6P8H9D1][UPI0009E32F5F]	A0A6P8HLN4 (1.747E-187)	GO:0005576; GO:0005509	uncharacterized protein LOC116290603 isoform X1	Actinia tenebrosa	49.52	.	NA	NA	NA	0	0	0	2610.256592	0	1870.665771	0	640.1317662
Cluster-20256.0	UniRef90	A0A3M6T4S5 [A0A2B4SCV0][A0A2B4SCH4][A0A2B4S6H4][A0A2B4RMV6][A0A3M6TV33][A0A3M6U236][A0A2B4SH23][A0A3M6T506][UPI001069812B]	A0A3M6T4S5 (1.334E-36)	.	Pectate_lyase_3 domain-containing protein	Pocillopora damicornis	22.34	.	NA	NA	NA	36379.61719	10009.82617	17824.92578	5858.837891	12826.44531	15144.41211	40322.07813	19766.5918
Cluster-20373.0	UniRef90	A0A6P8HYV8 [UPI000A2A8AC4][A0A6P8I6C4][A0A6P8HWQ3][A0A6P8I091][A0A6P8I7D5][A0A6P8I0E4][A0A6P8HWH6][A0A6P8HF21][A7SFA0]	A0A6P8HYV8 (3.376E-72)	.	cholinesterase 1-like	Actinia tenebrosa	20.14	Y	NA	NA	NA	3673.841553	2924.387939	3763.070313	1652.6427	0	6187.080078	4875.973145	3296.713675
Cluster-20397.0	UniRef90	A0A3M6T6S7 [A0A2B4RI38][UPI0009E45A33][UPI001CF0E5BD][UPI00077AA70A][UPI00077A1F5C][UPI00106A128E]	A0A3M6T6S7 (7.854E-13)	.	MACPF domain-containing protein	Pocillopora damicornis	16.75	.	NA	NA	NA	15714.42578	8428.503906	7187.369141	4919.126953	1763.5979	0	4149.000977	6023.14638
Cluster-20397.1	UniRef90	UPI000A2A475A [UPI0009E45A33][UPI0009E1C4DD][UPI000A2A7A9C][A0A2B4RI38][UPI00077A1F5C][UPI001CF0E5BD][UPI000F54C8D5][A0A3M6U6B6][UPI00106BE548]	A0A2B4RI38 (4.587E-38)	.	uncharacterized protein LOC110231404	Exaiptasia diaphana	32.28	.	NA	NA	NA	22521	5039.451172	17421.53125	17666.85547	22351.37891	1535.211304	28103.71289	16377.02014
Cluster-20606.0	UniRef90	A0A6P8IHM4 [A0A6P8IXF9][A0A6P8IHL9][A0A6P8HV86][A0A6P8H497][A0A6P8IWY9][UPI001CF43085][A0A6P8IPP7][UPI00106A2625][UPI00106B0CE7]	A0A6P8IHM4 (5.430E-41)	GO:0016020; GO:0005044	deleted in malignant brain tumors 1 protein-like isoform X1	Actinia tenebrosa	11.27	.	NA	NA	NA	38197.29688	19678.69141	29290.3418	75779.76563	74722.48438	49825.66016	9187.905273	42383.16364
Cluster-20671.0	UniRef90	A0A6P8HHL5 [UPI00109B7D34][A7SJ03][A7TAX7][UPI000A2A9FBC][A7RGA2][A0A6P8IEV0][A0A6P8HUT7][UPI00109B7B5C][UPI0020777227]	A0A6P8HHL5 (4.522E-159)	.	uncharacterized protein LOC116292207	Actinia tenebrosa	30.94	.	NA	NA	NA	0	0	0	4601.373047	0	72013.63281	4541.036133	11593.72028
Cluster-20878.0	UniRef90	A0A6S7K1S5 [A0A7D9JUW9][A0A6S7FWC5][A0A7D9KFG6][A0A7D9J8X2][A0A6S7K4G1][A0A7D9DQ74][A0A6S7JX85][A0A6S7JVD5][A0A6S7H6X0]	A0A6S7K1S5 (1.479E-11)	.	Reverse transcriptase domain-containing protein (Fragment)	Paramuricea clavata	6.56	.	NA	NA	NA	59720.11328	0	37069.94922	74455.625	3664.865234	25197.23047	16684.875	30970.37974
Cluster-2205.0	UniRef90	A0A6P8H497 [A0A6P8IWY9][A0A6P8IVR3][A0A6P8IVT7][A0A6P8IVT0][A0A6P8IHM4][A0A6P8IMT2][A0A6P8IXF9][A0A6P8IPF5][A0A6P8GX22]	A0A6P8H497 (6.418E-44)	GO:0016020; GO:0005044	neurotrypsin-like	Actinia tenebrosa	13.26	.	NA	NA	NA	126736.6719	168041.125	39318.06641	43541.83203	33394.74609	11571.88574	19823.33984	63203.95243
Cluster-2250.0	no_hit	.	.	.	.	.	6.5	.	NA	NA	NA	54375.05859	38096.94141	111583.2031	9432.229492	0	37019.38672	70794.57031	45900.19852
Cluster-22753.1	UniRef90	A0A6P8II32 [UPI000A2A8702][UPI0013902B73][A7RT75][UPI00106A16E7][A0A8J1TV86][A0A6P8S151][UPI001939D750][A0A6P5A7E7][UPI001E1D6987]	A0A6P8II32 (6.478E-49)	.	thioredoxin-like	Actinia tenebrosa	12.15	.	NA	NA	NA	1173.558838	4769.855469	2870.085205	9645.097656	7575.01416	3766.197754	10330.99512	5732.972028
Cluster-23603.0	UniRef90	UPI00109BAB18 [A0A6P8IJA7][A0A6P8HRM6][UPI00109BB2AE][UPI00109BDCD8][UPI00106D1B58][UPI00139069E9][A7T3E2][A0A2B4R850][A0A3M6U869]	A0A6P8IJA7 (2.634E-83)	.	uncharacterized protein LOC110239608	Exaiptasia diaphana	25.68	.	NA	NA	NA	3758.152588	7938.805664	3249.595215	5942.461914	1588.376343	2526.650146	14861.65918	5695.10015
Cluster-23603.7	UniRef90	A0A6P8IJA7 [UPI00109BAB18][UPI00109BDCD8][UPI00109BB2AE][A0A6P8HRM6][UPI00106D1B58][UPI00139069E9][UPI000C04D92D][A0A2B4RVB5][A0A3M6U869]	A0A6P8IJA7 (3.288E-72)	.	uncharacterized protein LOC116301921	Actinia tenebrosa	26.23	.	NA	NA	NA	6395.765625	13852.05078	9336.03418	4798.088867	2124.692139	5289.337891	64102.11719	15128.2981
Cluster-23874.0	no_hit	.	.	.	.	.	7.02	.	NA	NA	NA	70691.60938	63124.53125	63929.01953	9177.478516	44532.125	12586.81641	27314.73828	41622.33119
Cluster-24483.1	UniRef90	A0A6P8I5H0 [A0A6P8I4Z4][UPI002076EC24][UPI00207777AB][UPI0020777806][A0A6P8HCN0][A0A6P8IX66][A7S664][UPI00109B8B73][A0A6P8J2T0]	A0A6P8I5H0 (2.252E-60)	.	hemicentin-1-like	Actinia tenebrosa	25.05	Y	NA	NA	NA	159524.0456	83245.49284	58084.3151	160445.4714	89708.47917	148850.8802	44600.70313	106351.3411
Cluster-24940.0	no_hit	.	.	.	.	.	7.93	.	NA	NA	NA	2124.381836	2434.648926	3978.749756	0	3831.327881	940.3759766	9942.358398	3321.691825
Cluster-25268.0	UniRef90	UPI0018D7688A [UPI0018D8A395][UPI0018DA0F97][UPI0018D80108][UPI0018D7013A][UPI001BB1141B][UPI0018D95C96][UPI001BB18368][UPI001BB162A8][UPI0018D7D1DD]	A0A2A2KZL6 (9.933E-35)	.	uncharacterized protein LOC119730679	Patiria miniata	23.33	.	NA	NA	NA	2529.784668	0	0	0	0	0	14792.83887	2474.660505
Cluster-25822.0	UniRef90	A0A6P8HHL5 [UPI00109B7D34][A7SJ03][UPI000A2A9FBC][A0A6P8HUT7][A7RGA2][A0A6P8IEV0][UPI001CF1570C][UPI0009E61663][UPI001CF13668]	A0A6P8HHL5 (1.191E-152)	.	uncharacterized protein LOC116292207	Actinia tenebrosa	33.43	.	NA	NA	NA	0	0	4128.388672	1262.059814	0	31583.32031	4844.480957	5974.035679
Cluster-25991.0	no_hit	.	.	.	.	.	7.3	.	NA	NA	NA	0	0	3531.802979	0	0	4215.239746	0	1106.720389
Cluster-27146.0	UniRef90	A0A2B4SB42 [UPI000A2A835C][UPI000C04F70F][UPI0020774931][UPI0009E199F4][A0A3M6V199][UPI00077B24B1][UPI0009E3455E][UPI00077A2E8A][UPI001CF4CC6F]	A0A2B4SB42 (9.863E-60)	GO:0005509	Fibropellin-1	Stylophora pistillata	30.76	Y	NA	NA	NA	0	2345.970947	0	0	0	1546.544556	502.3294067	627.8349871
Cluster-27888.0	UniRef90	A0A6P8IYG6 [A0A6P8J3P4][A0A6P8IYH0][A0A6P8J3Q2][UPI0020770B0F][UPI002077476C][UPI000A2A9C35][UPI000A2A88C0][UPI000A2A9B1C][UPI002076E276]	A0A6P8IYG6 (8.061E-177)	.	uncharacterized protein LOC116306318	Actinia tenebrosa	36.36	.	NA	NA	NA	0	0	1874.837646	1184.824219	1789.902222	0	0	692.7948696
Cluster-27996.1	UniRef90	A0A6P8J2F5 [A0A6P8J2I9][UPI0020770148][A0A6P8IUK5]	A0A6P8J2F5 (6.371E-46)	.	uncharacterized protein LOC116307639	Actinia tenebrosa	25.94	Y	NA	NA	NA	78369.85938	8913.339844	11549.27246	19666.60156	25632.86523	8200.03418	24353.58398	25240.79381
Cluster-28575.0	UniRef90	A0A6P8HL60 [A0A6P8HGU5][UPI000A2A6010][UPI000C049EF7][A0A2B4ST69][A0A3M6V2M4][A7SQW2][UPI0009E5E528][A0A6P8HL75][UPI0010FC6F32]	A0A6P8HL60 (1.049E-58)	GO:0016021; GO:0006508; GO:0004252	serine protease 23-like	Actinia tenebrosa	21.84	.	NA	NA	NA	221956.4063	17634.4707	2894.418701	38428.10938	6813.424805	66990.17969	4113.706543	51261.53087
Cluster-29574.0	UniRef90	A0A6P8IHC5 [UPI0018D7BA6D][A0A1X7TW42][A0A1X7TWW6][UPI002076E1C4][A0A1J5WHL8][A0A3E2HJE5][K1WV49][UPI000A2A93B2][A0A5N5DDE0]	A0A6P8IHC5 (2.978E-23)	GO:0003779; GO:0030042; GO:0015629	cofilin-like	Actinia tenebrosa	20.58	Y	NA	NA	NA	15401.89941	26865.78125	23787.125	67352.69531	84888.10938	38047.58203	10792.75488	38162.27818
Cluster-29622.0	UniRef90	A0A6P8I6Z9	A0A6P8I6Z9 (5.339E-33)	.	uncharacterized protein LOC116299258	Actinia tenebrosa	14.82	Y	NA	NA	NA	0	0	0	1478.36145	8717.77832	0	0	1456.591396
Cluster-29711.0	UniRef90	A0A6P8I3U7 [A0A3M6V0C8][UPI002076EF7C][A0A2B4S5E9][UPI000A2A5397][UPI0009E3833D][UPI000A2A480B][A0A6P8J1U4][A0A6P8IRG3][UPI0020779899]	A0A6P8I3U7 (7.090E-44)	.	uncharacterized protein LOC116298287	Actinia tenebrosa	11.63	.	NA	NA	NA	48993.17969	148913.125	18265.33594	19971.67969	7325.375488	26936.43359	24630.45313	42147.94036
Cluster-30820.0	UniRef90	A0A6P8IUS3 [UPI000A2A521E][UPI001CF4D64D][UPI00077A3A3B][A0A3M6UR65][A0A2B4R8A2][A0A2B4RL98][UPI000A2A6478][A0A6P8HJ87][A0A6P8HQJ9]	A0A6P8IUS3 (1.831E-52)	GO:0005576; GO:0005509	sushi, von Willebrand factor type A, EGF and pentraxin domain-containing protein 1-like	Actinia tenebrosa	11.75	.	NA	NA	NA	2547.081543	4238.349609	2894.120605	2259.730713	0	7001.495605	3497.825195	3205.514753
Cluster-31449.0	UniRef90	A0A6P8H4F6 [UPI00138FAC4A][UPI0009E5168C][A0A2B4RY52][UPI001CF5FC8F][UPI00077A88C4][UPI00077A7E2F][UPI001F04F22C][UPI00106D17D3][A0A6P8HCZ6]	A0A6P8H4F6 (2.033E-136)	.	Golgi-associated plant pathogenesis-related protein 1-like	Actinia tenebrosa	29.21	Y	NA	NA	NA	11273.57227	11637.67285	9869.244141	9675.978516	16058.75488	5526.099121	8182.584473	10317.70089
Cluster-31550.100002	UniRef90	A0A6P8IWQ8 [UPI002076FEB3][A0A6P8IW17][A0A3M6TBN1][UPI001CF34CD7][UPI000A2A4835][UPI00109B7385][A0A2B4RZJ5][UPI0009E575DD][UPI00077AAAAA]	A0A6P8IWQ8 (3.118E-96)	.	hepatoma-derived growth factor-related protein 2-like	Actinia tenebrosa	72.59	.	NA	NA	NA	7016.481934	4518.008301	6328.467285	3375.144775	2687.029297	6609.65918	0	4362.112967
Cluster-31550.100052	UniRef90	A0A6P8ISQ0 [UPI000A2A7C14][UPI0020772C68][UPI001F03386A][A0A6S7HG07][UPI00106B8A46][A0A493U280][UPI001E1D6254][A0A3Q4I2X0][UPI001B8880E1]	A0A6P8ISQ0 (6.578E-303)	GO:0003723	YTH domain-containing family protein 1-like	Actinia tenebrosa	58.46	.	NA	NA	NA	0	1834.60437	1637.873901	2418.259521	4510.961426	3805.21875	4324.764648	2647.383231
Cluster-31550.100056	UniRef90	A0A6P8J1V4 [UPI00109B8CC8][UPI00109B8381][UPI000A2A63E7][UPI00109BC1CE][UPI00109BD5D8][UPI00109BEEFD][UPI000A2A742D][UPI00109BC5B3][UPI00109BEA79]	A0A6P8J1V4 (3.732E-89)	.	retinoschisin-like	Actinia tenebrosa	34.59	Y	NA	NA	NA	21578.76367	18603.31641	7241.072266	13720.93555	8956.974609	6237.079102	5102.16748	11634.32987
Cluster-31550.100060	UniRef90	A0A6P8H5H2 [UPI000A2A8B81][A7RHN2][UPI0009E440D1][UPI000F550EE6][A0A2B4RSY0][UPI001CF303F4][A0A6S7FYN1][UPI00106B24E0][UPI001458DF0E]	A0A6P8H5H2 (5.116E-150)	GO:0005737	proteoglycan 4-like isoform X1	Actinia tenebrosa	57.15	.	NA	NA	NA	0	5095.003906	4869.953613	4691.043945	10571.01367	8901.217773	2777.400635	5272.233364
Cluster-31550.100064	UniRef90	A0A6P8ISA7 [UPI00109B8124][UPI0020776401][UPI0009E33B88][A0A2B4RHJ3][A0A3M6U7N6][UPI001CF518E3][A7S1N6][UPI00077A5228][UPI00077A0660]	A0A6P8ISA7 (0.000E+00)	GO:0008236; GO:0016021; GO:0006508; GO:0005044; GO:0004842	uncharacterized protein LOC116303758 isoform X1	Actinia tenebrosa	215.54	Y	NA	NA	NA	24540.3418	10848.52344	6370.947754	5914.116699	10054.80762	10046.0166	4623.605469	10342.62277
Cluster-31550.100129	UniRef90	UPI000A2A8EDF [A0A6P8IH83][A0A3M6U8E2][UPI001C4ACD58][UPI001F04FB40][G3P8Y4][A0A3Q3DQI4][UPI001B3A95C0][A0A8S3YHK7][A0A8C5HC11]	A0A6P8IH83 (8.310E-65)	GO:0003824	histidine triad nucleotide-binding protein 1	Exaiptasia diaphana	12.64	.	NA	NA	NA	75077.76563	132556.5625	194775.0313	169105.5469	120970.6094	157928.9688	158617.0625	144147.3638
Cluster-31550.100141	UniRef90	A0A6P8J3T1 [UPI000A2A9426][A7RWH9][A0A3M6UK19][UPI0009E1A8C4][UPI00077A023F][A0A6P4Y3T3][UPI000C03EC2E][UPI001C57A3E5][A0A8J1TMR1]	A0A6P8J3T1 (0.000E+00)	GO:0008289; GO:0006869	Oxysterol-binding protein	Actinia tenebrosa	88.72	.	NA	NA	NA	1169.699951	0	0	0	0	0	3006.391357	596.5844727
Cluster-31550.100172	UniRef90	A0A6P8JGH4 [UPI000A2A56CB][A0A2B4RVQ2][UPI0009E2A786][UPI001CF5512F][A0A3M6U1E6][A7S0K3][UPI00106A00AC][UPI001EE623B8][UPI0018D6C8A9]	A0A6P8JGH4 (3.363E-185)	GO:0004869; GO:0006508; GO:0008234	cathepsin L-like	Dendronephthya gigantea	53.18	.	NA	NA	NA	11497.21484	11585.875	9202.170898	5563.85498	6318.959473	6796.09668	5952.015137	8130.883859
Cluster-31550.100185	UniRef90	A0A6P8J2M6 [A0A6P8IXZ7][A0A2B4RTX7][UPI0009E4EBA3][UPI000C04C7C5][UPI0009E48D87][UPI000C04E143][UPI000F5525EF][UPI000C04E0BD][UPI0009E4D761]	A0A6P8J2M6 (1.483E-106)	GO:0003676	uncharacterized nucleolar protein C2C4.08-like	Actinia tenebrosa	37.78	.	NA	NA	NA	8140.640625	18862.4668	11721.03906	8087.665039	21100.47266	8659.342773	11468.51367	12577.16295
Cluster-31550.100189	UniRef90	A0A6P8HDS8 [A0A6P8IGR2][UPI0009E3D018][A7RRY0][UPI001CF3DA7A][UPI00106AE959][A0A2B4SIS9][A7S2H3][A0A6P8IGZ5][A0A3M6TCW3]	A0A6P8HDS8 (2.842E-41)	GO:0008168; GO:0032259	methyltransferase-like protein 27	Actinia tenebrosa	28.17	.	NA	NA	NA	0	0	8656.591797	7585.528809	12732.125	10292.41406	7313.075684	6654.247907
Cluster-31550.100198	UniRef90	A0A6P8HJG9 [A0A6P8HJE3][A0A6P8HMG6][A0A6P8IPA0][A0A6P8HNM9][A0A6P8HJ47][A0A6P8HAC0][A0A6P8HJF2][A0A6P8IL89][UPI000A2A9F3B]	A0A6P8HJG9 (0.000E+00)	.	uncharacterized protein LOC116292774 isoform X1	Actinia tenebrosa	141.43	.	NA	NA	NA	0	0	0	18554.92578	0	7646.189453	0	3743.016462
Cluster-31550.100203	UniRef90	A0A6P8HUS3 [UPI000A2A4F71][A7SCJ3][UPI00106ABE6C][A0A8B6XMS1][A0A2G8K4Q1][UPI0006B0C114][UPI001425A2D1][A0A8B7ZFV8][A0A481SY09]	A0A6P8HUS3 (0.000E+00)	GO:0005743; GO:0008177; GO:0050660; GO:0006099; GO:0022900	Succinate dehydrogenase	Actinia tenebrosa	73.26	.	NA	NA	NA	2701.27124	3698.522705	4769.905273	7105.727051	6930.740234	6383.114746	4553.644531	5163.275112
Cluster-31550.100206	UniRef90	A0A6P8GYW7 [UPI000A2A4A50][UPI0020777C19][A0A2B4S309][A0A3M6TXC4][A7SRZ4][UPI001CF28C33][T2MGG6][A0A7M5X5W5][A0A6S7HPI2]	A0A6P8GYW7 (5.211E-177)	GO:0019905	alpha-taxilin-like	Actinia tenebrosa	59.34	.	NA	NA	NA	27050.36719	6373.071777	12100.35742	20114.99805	18329.61133	22549.19727	11212.91602	16818.64558
Cluster-31550.100225	UniRef90	UPI000A2A4A85 [A0A2E2WRD3][A0A661FYP7][A0A7C8CFN6][A0A1X7UC93][F8L7D2][A0A0L7R083][A0A6P3DTB7][UPI0008F99C74][UPI000258D601]	A0A2E2WRD3 (1.181E-25)	.	uncharacterized protein LOC110236628	Exaiptasia diaphana	24.87	.	NA	NA	NA	112.1093979	0	17.60430145	983.3369751	845.4510498	510.1375122	0	352.6627481
Cluster-31550.100249	UniRef90	A0A6P8IZY1 [UPI00138FCCEC][UPI0009E54515][UPI0009E4BB37][UPI001CF49BAA][A0A3M6V5W4][UPI000C044151][A0A2B4SPV5][UPI00077AFEAB][UPI00106A55EF]	A0A6P8IZY1 (3.846E-67)	.	uncharacterized protein LOC116306788	Actinia tenebrosa	14.83	.	NA	NA	NA	3619.883545	6018.69043	0	3553.701904	0	3220.900879	1751.957886	2595.019235
Cluster-31550.100250	UniRef90	A0A6P8IZY1 [UPI00138FCCEC][A0A3M6V5W4][UPI001CF49BAA][UPI0009E4BB37][UPI000C044151][A0A2B4SPV5][UPI00106A55EF][A7T3J3][UPI00077AFEAB]	A0A6P8IZY1 (1.918E-96)	.	uncharacterized protein LOC116306788	Actinia tenebrosa	21.1	.	NA	NA	NA	50161.73047	60239.5625	57591.78516	62218.39063	174700.7031	95106.82031	54923.13281	79277.44643
Cluster-31550.100294	UniRef90	A0A6P8H9X4 [UPI000A2A9EBB][UPI002077985D][A7SNH9][UPI0009E48615][A0A6S7IKF3][UPI00106C5CCA][UPI00077A7A3B][A0A2B4SBT8][A0A3M6TAD4]	A0A6P8H9X4 (3.734E-110)	.	uncharacterized protein LOC116289545	Actinia tenebrosa	77.97	Y	NA	NA	NA	76159.41406	55971.24609	35954.66016	129717.9844	208650.7969	112058.7266	22064.34766	91511.02511
Cluster-31550.100298	UniRef90	A0A6P8HG31 [UPI000A2A68B0][UPI0009E330DE][A0A2B4SH89][A7RFA3][UPI001CF5B4B9][UPI001AAE1262][Q92769][A0A455BMX9][A0A6P8PWQ5]	A0A6P8HG31 (0.000E+00)	GO:0016575; GO:0006325; GO:0004407	Histone deacetylase	Actinia tenebrosa	66	.	NA	NA	NA	180.5918121	0	0	3018.47998	836.71521	0	0	576.5410004
Cluster-31550.100299	UniRef90	A0A6P8HED8 [UPI000A2AA0C6][UPI0009E5D17B][A0A3M6TH18][A0A2B4SYJ8][UPI000C03F041][A0A7D9HAC4][UPI001068D927][UPI001F04544B][UPI00115DC2A0]	A0A6P8HED8 (0.000E+00)	.	uncharacterized protein LOC116288302	Actinia tenebrosa	137.4	.	NA	NA	NA	6865.716146	7756.415365	6717.982422	13703.77653	25601.68424	15295.91976	4173.716471	11445.03013
Cluster-31550.100320	UniRef90	A0A6P8IJ21 [UPI000A2A6C1B][A7RY02][UPI0009E21DE2][UPI000C03E530][A0A3M6TYA2][UPI00077A60B7][UPI00106DCBD2][UPI001F046A19][A0A6P5A9R5]	A0A6P8IJ21 (8.744E-257)	GO:0003723; GO:0004826; GO:0006432	leucine-rich repeat-containing protein 47-like	Actinia tenebrosa	58.49	.	NA	NA	NA	481.6325073	0	1776.905762	4789.563477	1152.694214	2157.208008	6507.124023	2409.303999
Cluster-31550.100328	UniRef90	A0A1D8RF26 [A0A1D8REZ4]	A0A1D8RF26 (1.261E-07)	GO:0004602; GO:0006979	Glutathione peroxidase	Anemonia viridis	8.16	Y	NA	NA	NA	0	1919.384766	731.182373	673.65802	0	2676.089111	475.9033508	925.1739458
Cluster-31550.100346	UniRef90	A0A6P8HHQ1 [UPI00109B78CA][A7S7S7][A0A2B4RRA6][UPI0009E1DE5A][UPI0010FCC7F0][C3XZL1][UPI001454F34A][A0A8B7Y536][UPI0018D76805]	A0A6P8HHQ1 (3.306E-131)	GO:0005737	tubulin-folding cofactor B-like	Actinia tenebrosa	27.41	.	NA	NA	NA	18899.05078	16596.27539	26953.30859	40811.27734	12656.33496	29609.52734	27113.55469	24662.7613
Cluster-31550.100354	UniRef90	A0A6P8IV47 [UPI00109BD77A][UPI0020777EB8][UPI0009E34132][A0A2B4S1M4][A0A3M6TX74][UPI001CF5E2B9][A0A7D9D8T3][UPI00106CF72C][UPI001F0343F8]	A0A6P8IV47 (3.732E-241)	.	uncharacterized protein LOC116304415	Actinia tenebrosa	133.73	.	NA	NA	NA	38979.38928	12921.72449	21783.82349	15848.22681	13128.55664	17710.27466	17658.90393	19718.6999
Cluster-31550.100361	UniRef90	A0A6P8JBV3 [UPI000A2A493B][A7RSE1][UPI0009E18C45][UPI00077AE3D1][UPI001CF43264][A0A3M6UX21][UPI001068E6EC][A0A6S7IJU9][A0A4P9Y2Y1]	A0A6P8JBV3 (5.649E-115)	GO:0016787	uncharacterized hydrolase YOR131C-like	Actinia tenebrosa	29.81	.	NA	NA	NA	1969.149902	1940.526489	2097.443848	2407.004395	0	4158.34082	3190.126709	2251.79888
Cluster-31550.100373	UniRef90	A0A6P8INK0 [UPI001CF37E84][B2NID8][A0A8S3YSM6][A0A0P4W3P1][UPI001C8FB219][I3KNA2][A0A1S3MIT6][A0A6Q2WY71][A0A8B9L0E2]	A0A6P8INK0 (0.000E+00)	GO:0004698; GO:0006468; GO:0005524; GO:0007163; GO:0005886	Protein kinase C	Actinia tenebrosa	66.52	.	NA	NA	NA	2500.958984	7088.144043	8531.287109	11222.71561	15366.43457	13079.94019	4563.403687	8907.554884
Cluster-31550.100420	UniRef90	A0A6P8IN58 [UPI00109BC135][UPI001CF4AEED][A0A3M6TLJ1][A0A2B4SPX0][UPI0020774821][UPI002076E558][UPI00077ABDA6][UPI001CDC0DAE][UPI000F5F42B7]	A0A6P8IN58 (4.160E-188)	GO:0008154; GO:0110165	abl interactor 2-like	Actinia tenebrosa	47.15	.	NA	NA	NA	5534.224609	4743.371582	5468.318848	3872.373291	5006.539551	3375.08374	2656.103516	4379.430734
Cluster-31550.100422	UniRef90	A0A6P8ILM0 [UPI000A2A8B33][UPI001CF30A61][A0A2B4STS0][A0A3M6TQN7][UPI000779F98D][T1JHZ5][A0A646QE85][A0A8T0EI81][A0A1S3INN2]	A0A6P8ILM0 (0.000E+00)	GO:0005096; GO:0051056	rap1 GTPase-activating protein 1-like	Paramuricea clavata	115.03	.	NA	NA	NA	0	0	0	8665.249023	7059.124512	5078.759277	0	2971.876116
Cluster-31550.100446	UniRef90	A0A6P8HTY2 [UPI00138FFA5B][UPI0009E2E191][A0A3M6V2X5][UPI001CF2C5CB][UPI001F04FC33][UPI00106BBE20][UPI00077AEEBB][UPI0006B088F2][L7MDS3]	A0A6P8HTY2 (0.000E+00)	GO:0008152; GO:0016231	protein O-GlcNAcase-like isoform X1	Actinia tenebrosa	70.49	.	NA	NA	NA	0	0	0	869.8088989	0	3353.715332	3068.081055	1041.657898
Cluster-31550.100454	UniRef90	A0A6P8IW63 [UPI000A2A4C6D][UPI001CF55D78][A0A3M6UJB6][UPI0009E43558][UPI00106B5A57][A7ST58][UPI001F0340F3][A0A1S3KH37][A0A8J1XMW2]	A0A6P8IW63 (3.312E-208)	GO:0005096; GO:0046872	stromal membrane-associated protein 1-like isoform X1	Actinia tenebrosa	52.78	.	NA	NA	NA	4064.712402	9432.390625	8119.526855	8270.124023	12246.40039	17551.51563	9742.256836	9918.132394
Cluster-31550.100462	UniRef90	A0A6P8HZG8 [A7RRG4][A0A6P4YFU5][A0A8K0EW03][P59998][UPI0006439F70][A0A8C9CQ83][A0A5F4W208][UPI001FB48FF5][A0A3Q0CJ20]	A0A6P8HZG8 (1.643E-96)	GO:0030041; GO:0005737; GO:0034314; GO:0005885; GO:0030833; GO:0003779	Actin-related protein 2/3 complex subunit 4	Actiniaria	23.56	.	NA	NA	NA	183618.8281	194479.4375	159779.7969	282047.375	310663.4063	150609.7813	353647.0313	233549.3795
Cluster-31550.100471	UniRef90	A0A6P8I1L8 [UPI000A2A6E10][UPI001CF4162C][A0A3M6UCJ0][UPI00138FD874][A7RMP3][UPI0009E52DDD][A0A2B4SSC5][UPI001601D0A8][A0A6P4ZGQ3]	A0A6P8I1L8 (7.559E-208)	GO:0016491	synaptic vesicle membrane protein VAT-1 homolog	Actinia tenebrosa	54.31	.	NA	NA	NA	62408.65234	14875.80566	64002.09375	78708.36719	31178.3125	62020.63672	53142.14063	52333.71554
Cluster-31550.100472	UniRef90	A0A6P8HQL0 [UPI000A2A9B9A][A7S688][A0A3M6U8K9][UPI0009E605FD][UPI0010FCCE85][UPI00077AA601][A0A6S7GYH5][UPI001F043A48][A0A2B4SXG2]	A0A6P8HQL0 (2.274E-86)	GO:0005509	myosin-2 essential light chain-like	Actinia tenebrosa	17.59	.	NA	NA	NA	63698.55859	84168.51563	43613.89453	98537.65625	174119.1719	81141.92969	80770.85156	89435.79688
Cluster-31550.100476	UniRef90	A0A6P8HGK8 [UPI000A2A7610][A0A6P8HJD1][UPI00077A2E16][UPI00077AB8CA][UPI0009E1E3B8][UPI00077A1B50][UPI0009E362E1][UPI001CF4C02D][UPI001CF49640]	A0A6P8HGK8 (1.897E-38)	GO:0016020; GO:0005164; GO:0006955	lymphotoxin-alpha-like	Actinia tenebrosa	18.17	Y	NA	NA	NA	293789.5625	491756.4688	240627.0469	235962.0313	103242.3438	421469.3125	330507.9688	302479.2478
Cluster-31550.100478	UniRef90	A0A6P8HGK8 [UPI000A2A7610][A0A6P8HJD1]	A0A6P8HGK8 (5.076E-13)	GO:0016020; GO:0005164; GO:0006955	lymphotoxin-alpha-like	Actinia tenebrosa	7.39	.	NA	NA	NA	27480.19141	39388.625	12944.63086	25351.50195	11975.54883	41454.29297	21185.12305	25682.84487
Cluster-31550.100482	UniRef90	A0A6P8HGK8 [A0A6P8HJD1][UPI000A2A7610][UPI0009E1E3B8][A0A6P8IE22][UPI0009E2E07B][UPI0009E362E1][UPI0009E19E02][UPI0009E4B0F9][UPI00077A2E16]	A0A6P8HGK8 (1.242E-37)	GO:0016020; GO:0005164; GO:0006955	lymphotoxin-alpha-like	Actinia tenebrosa	17.75	.	NA	NA	NA	79911.32813	51313.98047	28158.39844	31455.69336	13582.95801	2460.046143	29379.66406	33751.72409
Cluster-31550.100483	UniRef90	A0A6P8HGK8 [UPI000A2A7610][A0A6P8HJD1][UPI00077A2E16][UPI00077AB8CA][UPI00077A1B50][UPI0009E362E1][UPI00077AABCE][UPI001CF49640][UPI0009E1E3B8]	A0A6P8HGK8 (3.665E-37)	GO:0016020; GO:0005164; GO:0006955	lymphotoxin-alpha-like	Actinia tenebrosa	18.61	Y	NA	NA	NA	555531.5625	988034.25	313384.5313	375287.7188	112967.1172	362248.5	330207.1563	433951.548
Cluster-31550.100557	UniRef90	A0A6P8I2P7 [UPI00109BABB9][UPI0020779894][A0A6P8J357][A0A2B4SSU3][UPI000A2A6E9B][A0A3M6URN0][UPI001CF1AE1B][UPI002077845A][A0A3M6US04]	A0A6P8I2P7 (0.000E+00)	GO:0005581; GO:0005201; GO:0110165	collagen alpha-1(I) chain-like	Actinia tenebrosa	142.25	.	NA	NA	NA	38799.78906	15535.00488	13713.35254	57769.46094	89788.36719	75406.71875	8373.226563	42769.41713
Cluster-31550.100570	UniRef90	UPI000A2A923A [UPI0009E3F1A1][UPI000A2A7F27][UPI00109BC26C][A0A3M6TAW0][UPI001CF5020F][UPI000A2A8AFE][UPI00109BC62D][UPI000A2A96BC][UPI000A2A83AE]	A0A3M6TAW0 (2.697E-99)	GO:0016021; GO:0005272	acid-sensing ion channel 2	Exaiptasia diaphana	56.95	.	NA	NA	NA	91806.60156	77722.03125	104260.1719	31726.75781	141132.4219	54967.46484	24754.1543	75195.65765
Cluster-31550.100579	UniRef90	A0A6P8HSQ0 [UPI000A2A6E8F][UPI000A2A60F9][UPI00138FBFC5][A7S4Y3][A0A3M6TBQ5][UPI0009E3107A][UPI001CF2B33C][UPI000F54EC57][A0A3M6UKC2]	A0A6P8HSQ0 (6.296E-249)	GO:0003993; GO:0046872	Purple acid phosphatase	Actinia tenebrosa	45.57	.	NA	NA	NA	35721.79688	28217.55469	21936.47852	43659.17578	53029.39453	31363.91016	17731.82031	33094.30441
Cluster-31550.100612	UniRef90	A0A6P8ICV0 [UPI0009E608B3][UPI000A2A5310][UPI00138FDFA3][UPI001CF317A2][A0A3M6UZ68][UPI0009E401FF][UPI000F5544F7][A0A3M6T932][UPI000F5533AE]	A0A6P8ICV0 (3.283E-44)	.	uncharacterized protein LOC116298592	Actinia tenebrosa	14.92	.	NA	NA	NA	9239.219727	21620.04883	21165.68164	14523.82324	30520.52148	40490.79297	28236.25	23685.19113
Cluster-31550.100625	UniRef90	UPI000A2A4EAB [UPI0009E57F12][UPI001CF24E2A][A0A3M6TFM7][A0A2B4SGR9][UPI000F551BF5][UPI00106A7B90][UPI001F034395][A7S9W8][UPI00077A947E]	A0A3M6TFM7 (1.186E-113)	GO:0003723	YTH domain-containing protein 1	Exaiptasia diaphana	107.7	.	NA	NA	NA	0	0	0	16148.6748	3342.160156	0	0	2784.404994
Cluster-31550.100631	UniRef90	A0A6P8J540 [UPI000A2A4852][A7S579][UPI0009E56E20][UPI000F54F170][UPI00077A57A8][A0A2B4SLH9][A0A7D9HPU5][UPI00106B059F][A0A8J8NIR3]	A0A6P8J540 (2.155E-97)	.	uncharacterized protein LOC116308489	Actinia tenebrosa	22.5	.	NA	NA	NA	0	4967.160645	5148.225586	8197.456055	28783.23828	12034.91895	4935.260742	9152.322893
Cluster-31550.100642	UniRef90	A0A6P8H8U5 [A7SF43][UPI000C056D4D][UPI00077A9EAE][A0A6S7GI07][A0A1S3HEI8][A0A7M5V085][C3YD97][A0A3M6TWG3][T2MDG4]	A0A6P8H8U5 (1.302E-249)	GO:0016020	flotillin-2a-like	Actiniaria	46.49	.	NA	NA	NA	54145.08203	56940.22656	24281.75586	91850.78125	62446.36328	66587.32813	31748.18164	55428.53125
Cluster-31550.100653	UniRef90	A0A6P8I070 [UPI0020773FF0][A0A2K5TJT5][UPI001922B177][UPI0014023D47][A0A8C5WK77][P31948-3][A0A653DJW9][A0A6P7G085][A0A6J1PMT0]	A0A6P8I070 (1.607E-286)	GO:0030544; GO:0051879; GO:0006457	Stress-induced-phosphoprotein 1	Actinia tenebrosa	64.01	.	NA	NA	NA	46288.02734	35908.92188	28837.14063	43121.69531	59255.11328	46218.58203	24056.7793	40526.60854
Cluster-31550.100701	UniRef90	A0A6P8GXA9 [UPI000A2A9A06][UPI0020776D23][A7SCI1][UPI0009E5D911][UPI001CF1849E][UPI000F556235][A0A2B4SFJ1][UPI00077AE68C][A0A7M7L3G8]	A0A6P8GXA9 (2.898E-174)	.	uncharacterized protein LOC116286511 isoform X1	Actinia tenebrosa	47.69	.	NA	NA	NA	75294.57813	20795.6543	88987.28906	6526.879883	4076.65625	10058.2002	163938.8281	52811.15513
Cluster-31550.100706	UniRef90	A0A6P8HVX6 [UPI000A2A6B38][UPI002077470D][UPI0009E238D2][UPI001CF4C874][UPI00106D1C86][UPI001F042362][A0A7D9HII3][UPI0020B3AB3F][UPI0020B42CD9]	A0A6P8HVX6 (6.443E-279)	.	rhotekin-2-like isoform X1	Actinia tenebrosa	56.55	.	NA	NA	NA	2809.888428	1047.668823	1275.567749	2617.945068	1780.317871	2518.678467	1535.404175	1940.781512
Cluster-31550.100710	UniRef90	A0A6P8I0K1 [UPI000A2A6767][UPI00207776BD][A7RV65][UPI001CF3C6E2][A0A6J3ECS8][A0A087Y5A9][A0A2I4C903][UPI00112CF86C][A0A6P7KG45]	A0A6P8I0K1 (0.000E+00)	GO:0005581; GO:0005201	collagen alpha-1(I) chain-like	Actinia tenebrosa	137.77	Y	NA	NA	NA	9980.207031	11111.65885	6138.165365	17671.7054	45967.59635	19471.5026	1779.288574	16017.1606
Cluster-31550.100712	UniRef90	A0A6P8HQR7 [A7RTS4][A0A6S7HNQ7][UPI00077A1244][A0A3M6UWL3][UPI00142599A2][A0A7M7T417][A0A8B7ZPY1][UPI000C77E4C8][A0A8B6FQU9]	A0A6P8HQR7 (1.446E-62)	GO:0005681; GO:0000398; GO:0003723; GO:0000956	U6 snRNA-associated Sm-like protein LSm4	Actiniaria	14.51	.	NA	NA	NA	184547.5313	161262.1563	103900.6406	119947.4688	329723.2188	255297.8125	55241.25391	172845.726
Cluster-31550.100720	UniRef90	A0A6P8HKK7 [UPI00109BB2DB][A7SBH1][UPI0009E36CF0][A0A3M6USC1][UPI001CF5A1E4][A0A2B4RUK5][UPI0010693ED5][UPI001F0480BD][A0A7D9E7K2]	A0A6P8HKK7 (0.000E+00)	GO:0016021	prominin-1-A-like isoform X2	Actinia tenebrosa	97.18	Y	NA	NA	NA	10504.43848	17327.76563	6474.180664	9083.854492	6771.55127	4313.32373	9054.379883	9075.64202
Cluster-31550.100806	UniRef90	A0A6P8J0L1 [UPI0020774A93][UPI0020772404][UPI00109B931D][UPI001CF22F47][UPI000779FCAB][UPI00077ACADD][UPI0009E4410C][A0A2B4RH85][UPI000F54EB8F]	A0A6P8J0L1 (0.000E+00)	GO:0005581	collagen alpha-6(VI) chain-like	Actinia tenebrosa	243.13	.	NA	NA	NA	0	0	0	14420.86035	0	8342.769531	2104.751953	3552.625977
Cluster-31550.100850	UniRef90	A0A6P8J947 [UPI000A2A9A48][UPI000C76958C][C3Z6D8][A0A8B8EXA7][A0A7M7RFQ3][UPI001FB60377][L7M856][UPI001955D99E][A0A0N7ZDL0]	A0A6P8J947 (1.919E-116)	GO:0003723; GO:0003743; GO:0048471	Eukaryotic translation initiation factor 4H	Actinia tenebrosa	32.75	.	NA	NA	NA	8613.452148	18531.57617	27316.41992	43454.57031	61815.1875	70381.11719	32879.125	37570.20689
Cluster-31550.100861	UniRef90	A0A6P8J4M7 [UPI00109BE371][UPI0020771C41][A0A3M6UE25][UPI0009E5778F][UPI0010FCAF41][A0A6P8J6S1][A7SLW6][UPI0009E3C1FB][UPI00139011EF]	A0A6P8J4M7 (3.656E-99)	.	radial spoke head 1 homolog	Actinia tenebrosa	21.71	.	NA	NA	NA	8740.169922	0	9306.143555	6345.734375	0	1695.176392	8882.144531	4995.624111
Cluster-31550.100873	UniRef90	A0A6P8J0A5 [UPI000A2A6C3F][UPI000A2A6B26][UPI000A2A4731][A7RM86][A0A3M6UJQ6][A0A2B4SR93][A7S302][UPI0010FC78AE][A0A3M6UJE1]	A0A6P8J0A5 (3.276E-110)	GO:0003884; GO:0046416; GO:0071949	uncharacterized protein LOC116307236	Actinia tenebrosa	26.61	.	NA	NA	NA	0	0	0	3095.533691	1683.634766	0	0	682.738351
Cluster-31550.100881	UniRef90	A0A6P8I9P5 [UPI0020774D5E][UPI000C03B938][UPI0009E1C161][UPI0009E48155][A0A2B4SHA3][A0A3M6V3S8][UPI000C04F1D3][UPI000F5509D7][A0A3M6TXC5]	A0A6P8I9P5 (4.315E-127)	GO:0005581	collagen triple helix repeat-containing protein 1-like	Actinia tenebrosa	28.92	Y	NA	NA	NA	22084.48633	0	12428.49316	118511.1797	43510.94922	158404.6563	12526.20801	52495.13895
Cluster-31550.100893	UniRef90	A0A6P8I266 [UPI000A2A5E96][A0A3M6UUH2][UPI001CF55671][UPI000A2A5607][UPI0013903F13][A0A7D9HEG5][UPI0009E1F634][UPI000C03BAD0][UPI00077ADAEB]	A0A6P8I266 (0.000E+00)	GO:0008017; GO:0003777; GO:0007018; GO:0005524	kinesin heavy chain-like	Actinia tenebrosa	126.32	.	NA	NA	NA	4810.199707	1649.759155	5184.788574	4599.983398	3325.550049	3051.850342	5739.143066	4051.610613
Cluster-31550.100896	UniRef90	A0A6P8IFA8 [A0A6P8IFC5][UPI00109BC0C4][UPI00109BE415][UPI00109B7FF6][UPI00109BB374][UPI00109BB6D2][UPI001CF9DC88][A0A7J5ZUF9][A0A6Q2ZIB5]	A0A6P8IFA8 (4.045E-18)	.	hemicentin-2-like	Actinia tenebrosa	16.99	.	NA	NA	NA	0	0	0	1605.094238	7649.46875	0	0	1322.080427
Cluster-31550.100911	UniRef90	A0A6P8INM8 [UPI0020774744][UPI001CF4598E][UPI001CF4D6D1][UPI0009E5F905][UPI00201E8B99][UPI001EE5F10A][A0A6P5AHS1][V4A1Y1][A0A8B8CKL8]	A0A6P8INM8 (2.463E-261)	GO:0004620; GO:0016042	Phospholipase B-like	Actinia tenebrosa	61.27	Y	NA	NA	NA	16350.5166	16700.75195	3866.149414	5542.200684	6225.623047	3852.248779	2047.43689	7797.846767
Cluster-31550.100919	UniRef90	A0A6P8HVG6 [UPI000A2A617A][UPI0020776043][A7SLR0][UPI001CF5349E][A0A2B4SWM8][A0A6S7FW81][UPI0009E50291]	A0A6P8HVG6 (5.591E-64)	GO:0005634; GO:0005737	uncharacterized protein LOC116295621	Actinia tenebrosa	14.34	.	NA	NA	NA	52203.85547	140404.6563	54733.15234	75832.90625	211741.8125	76660.625	93192.71875	100681.3895
Cluster-31550.100934	UniRef90	A7RVC0 [UPI00106981DE][UPI00077A885B][A0A6J0T6F1][A0A8T2KAQ0][UPI001CF79245][A0A0F7Z9F3][UPI0013781026][UPI00146EB1E5][UPI0013CEFADB]	A7RVC0 (0.000E+00)	GO:0006898; GO:0032051; GO:0045334; GO:0005198; GO:0030132; GO:0071439; GO:0030130; GO:0006886	Clathrin heavy chain	Actiniaria	191.8	.	NA	NA	NA	7967.846191	3899.878662	4351.587402	11662.26758	4731.410156	3693.308594	11833.03516	6877.047677
Cluster-31550.100951	UniRef90	A0A6P8I2C6 [UPI001CF9812F][A0A7M7N8S3][A0A2G8KAZ2][A0A2U3ZJA6][A0A2R2MT38][A0A1X7U1B7][A0A8B8DD60][UPI001E1DD51C][UPI000C052997]	A0A6P8I2C6 (0.000E+00)	GO:0016021; GO:0005044	MAM and LDL-receptor class A domain-containing protein 2-like	Actinia tenebrosa	233.95	Y	NA	NA	NA	7314.821777	6149.902832	3014.698975	5602.26416	8429.334961	5829.603516	4379.997559	5817.231968
Cluster-31550.100957	UniRef90	A0A6P8HN78 [UPI000A2A5AC5][A7RSR8][UPI001CF4A45D][UPI0009E350CD][UPI00106B9321][UPI001F04E10F][A0A6J2W5K2][A0A6G1Q492][A0A663N479]	A0A6P8HN78 (2.018E-196)	GO:0004000; GO:0070161; GO:0060205; GO:0009168; GO:0005886	Adenosine deaminase	Actinia tenebrosa	44.13	.	NA	NA	NA	3704.462402	3276.206543	4346.5625	7543.727051	7448.318359	4073.11084	2352.385254	4677.824707
Cluster-31550.100983	UniRef90	A0A6P8I717 [UPI000A2A8EF8][UPI0020772C24][A0A2B4RCG5][UPI0009E3D1BF][A7RR81][A0A3M6UJS9][UPI00077AEB91][A0A6S7FRI9][UPI001F047E96]	A0A6P8I717 (3.357E-246)	GO:0035556	SHC-transforming protein 1-like	Actinia tenebrosa	55.53	.	NA	NA	NA	234217.4375	95403.25	71276.03125	132680.4688	254677.6406	126085.5391	69074.17188	140487.7913
Cluster-31550.100994	UniRef90	A0A6P8HY62 [UPI0020772A35][UPI00109BC38E][UPI00077A75B5][A0A2B4SUE3][UPI0010691750][A7S970][UPI001E1DD66B][A0A6P9A5Q7][UPI001F048E57]	A0A6P8HY62 (2.763E-186)	GO:0019901; GO:0005737	Hsp90 chaperone protein kinase-targeting subunit	Actinia tenebrosa	43.74	.	NA	NA	NA	21442.00977	5200.671875	12551.64355	14856.90234	7868.351563	11590.28711	11861.48535	12195.90737
Cluster-31550.101007	UniRef90	A0A6P8HJG1 [UPI001390110D][A7RTS7][UPI000A2A60E1][UPI0009E50C53][UPI00077A46EB][A0A2B4R9W1][UPI000A2A5865][A0A6P8I0K8][UPI00077AFF4D]	A0A6P8HJG1 (1.547E-150)	.	neural cell adhesion molecule 2-like	Actinia tenebrosa	43.83	.	NA	NA	NA	0	0	0	0	0	3178.599365	0	454.0856236
Cluster-31550.101034	UniRef90	A0A6P8IBP6 [UPI000A2A5416][A0A2B4SI00][A7SAS6][UPI00077A181B][C3Y2H6][B3RT30][A0A7M6DQ82][A0A6S7G1V7][A0A3M6TTL5]	A0A6P8IBP6 (2.765E-112)	GO:0033178; GO:0046961	V-type proton ATPase subunit E-like	Actinia tenebrosa	26.85	.	NA	NA	NA	25772.51367	26360.13086	67612.36719	29010.48828	25114.76367	54054.53516	57413.23438	40762.57617
Cluster-31550.101040	UniRef90	A0A6P8I1R1 [UPI002077898F][A7S2S2][A0A3M6TG04][A0A2B4R668][UPI0009E30858][UPI001CF52D25][UPI00106CBA7C][A0A3M6TNC6][UPI000C03A49C]	A0A6P8I1R1 (1.440E-133)	GO:0016779; GO:0046872	poly(A) RNA polymerase GLD2-like	Actinia tenebrosa	38.71	.	NA	NA	NA	0	0	0	0	0	3442.683594	0	491.811942
Cluster-31550.101067	UniRef90	A0A6P8ICF5 [A0A6P8I497][A0A6P8I619][A0A6P8ICF7][UPI000A2A6FBC][UPI000A2A8E16][UPI000A2A7BB0]	A0A6P8ICF5 (1.479E-43)	.	uncharacterized protein LOC116298943	Actinia tenebrosa	26.92	Y	NA	NA	NA	35204.87109	55011.625	41895.625	34734.82813	50305.51563	20192.20703	66343.55469	43384.03237
Cluster-31550.101096	UniRef90	UPI001CF2D085 [UPI000A2A9F7D][UPI000F5572BD]	.	.	uncharacterized protein LOC114950656	Acropora millepora	25.62	Y	NA	NA	NA	76450.78906	278638	554311.375	236970.3906	216535.625	72159.32031	815217.125	321468.9464
Cluster-31550.101125	UniRef90	A0A6P8HMR4 [UPI000A2A9E5D][UPI00109BB455][A0A1T4JH26][UPI000A2A65DC][UPI00207745FA][A7RIZ3][UPI000A2A8856][A0A6P8HG68][UPI000A2A7D60]	A0A6P8HMR4 (5.735E-63)	GO:0016298; GO:0046872; GO:0005576; GO:0052689; GO:0006629	inactive pancreatic lipase-related protein 1-like	Actinia tenebrosa	18.49	.	NA	NA	NA	46944.48047	0	14108.625	0	0	16976.79102	61715.61719	19963.64481
Cluster-31550.101129	UniRef90	A0A6P8HMR4 [UPI00109BB455][UPI000A2A65DC][UPI00207745FA][A0A6P8HG68][A0A1T4JH26][UPI000A2A7D60][UPI000A2A9E5D][A7RIZ3][A0A1T4JH11]	A0A6P8HMR4 (2.494E-206)	GO:0016298; GO:0046872; GO:0005576; GO:0052689; GO:0006629	inactive pancreatic lipase-related protein 1-like	Actinia tenebrosa	50.91	Y	NA	NA	NA	145886.75	65360.48828	88651.20313	12935.46484	12948.49609	107609.3438	142981.25	82338.99944
Cluster-31550.101166	UniRef90	A0A6P8H8A3 [UPI000A2A7F36][A7RHK5][A0A3M6UIH1][UPI0009E1B479][UPI00077A7C63][A0A6S7FNK5][UPI0003F0B3A0][UPI00106CBAC5][UPI001F03E580]	A0A6P8H8A3 (4.628E-256)	GO:0003676	G patch domain-containing protein 2-like	Actinia tenebrosa	57.68	.	NA	NA	NA	0	3861.144775	5399.981934	4363.572266	10061.91602	10042.03027	7765.555176	5927.74292
Cluster-31550.101173	UniRef90	A0A6P8ICH3 [UPI000A2A70DB][UPI001CF0D76E][A0A2B4SDU4][UPI0009E3395C][A0A6S7HGE1][UPI001F0434C5][UPI00106AA180][A0A8U0P245][UPI0012DC0DAF]	A0A6P8ICH3 (0.000E+00)	GO:0008349; GO:0006468; GO:0005524	Non-specific serine/threonine protein kinase	Actinia tenebrosa	90.38	.	NA	NA	NA	2170.149414	0	1613.920288	1987.08667	723.1264038	1776.906738	2326.837158	1514.00381
Cluster-31550.101239	UniRef90	A0A6P8HN15 [UPI000A2A4F8B][A7ST00][UPI0009E61E92][UPI000F555DA5][A0A3M6U6L1][UPI000C056DE2][UPI001CF46921][UPI0009E642D6][A0A2B4S6C1]	A0A6P8HN15 (1.575E-94)	GO:0016021	uncharacterized protein LOC116291068	Actinia tenebrosa	26.74	.	NA	NA	NA	7944.540527	18239.99023	18166.58984	3548.728516	4335.688965	6471.602051	12395.86328	10157.57192
Cluster-31550.101267	UniRef90	A0A6P8HPF7 [UPI00207743A2][A0A3M6TFV3][UPI001F037EDB][A0A6P4XYH9][A0A8B7ZSF3][A0A4Y2C9F5][UPI001B88783C][A0A8C4RAW0][A0A293MUH4]	A0A6P8HPF7 (0.000E+00)	GO:0005524	ATP-binding cassette sub-family E member 1-like	Actiniaria	68.97	.	NA	NA	NA	0	75528.91406	110458.1328	22732.05664	24460.22266	12632.8252	187826.2188	61948.33859
Cluster-31550.101321	UniRef90	A0A6P8IWI8 [UPI000A2A95FC][UPI000A2A997E][A0A6P8J5C5][A0A6P8HIM6][A0A6P8IW03][UPI00077A8BC7][A0A6P8IW99][UPI000A2A8F96][UPI00077A4BAB]	A0A6P8IWI8 (1.061E-115)	.	protein FAM111A-like	Actinia tenebrosa	73.28	.	NA	NA	NA	0	0	0	0	0	615.6959839	0	87.95656913
Cluster-31550.101322	UniRef90	A0A6P8I1D3 [A0A6P8IGV4][A0A6P8IH21][A0A6P8HMF2][A0A6P8IFQ5][A0A6P8HKP0][A0A6P8J778][UPI000A2A4FFE][UPI00109BE65B][UPI000A2A6DEE]	A0A6P8I1D3 (8.808E-126)	.	ficolin-2-like	Actinia tenebrosa	31.98	Y	NA	NA	NA	45210.65625	24399.79492	53617.875	16601.79883	17505.93555	1922.960327	20768.7793	25718.25717
Cluster-31550.101327	UniRef90	A0A6P8ILY1 [UPI000A2A4E96][A7S5S1][UPI0010FCA531][UPI0009E5106C][A0A3M6T638][UPI00077AD1DE][UPI00106C1B88][UPI0006B07C0C][G3NMH4]	A0A6P8ILY1 (1.289E-84)	GO:0016787	diphosphoinositol polyphosphate phosphohydrolase 1-like	Actinia tenebrosa	16.6	.	NA	NA	NA	4973.537598	854.5872192	2208.384033	3472.099854	7136.868164	5944.005859	1514.671997	3729.164961
Cluster-31550.101330	UniRef90	A0A6P8IUA8 [UPI0020776A59][A0A3M6UJY0][UPI001CF14E51][A0A2B4RLP4][UPI000A2A7A37][UPI00106D9AE4][A0A6P8IPU7][UPI000C04CC96][UPI001F047E34]	A0A6P8IUA8 (0.000E+00)	.	early endosome antigen 1-like	Nematostella vectensis	157	.	NA	NA	NA	28567.82422	4911.039063	9656.105469	10793.50977	7798.996094	8860.462891	7319.364258	11129.61454
Cluster-31550.101336	UniRef90	A0A6P8INS6 [UPI000A2A4A9F][A7S8B0][UPI0009E58D8E][A0A2B4RPG9][UPI001CF54967][A0A7D9E7D8][UPI001F045B5F][A0A1X7VV51][A0A667WIZ8]	A0A6P8INS6 (1.167E-130)	GO:0016310; GO:0071897; GO:0004797; GO:0005524	Thymidine kinase	Actinia tenebrosa	27.95	.	NA	NA	NA	0	0	286.2331543	3457.882813	7508.061523	5160.599609	0	2344.682443
Cluster-31550.101339	UniRef90	A0A6P8IRQ8 [A0A6P8ITI1][A0A6P8ITP1][UPI002076F87A][A0A6P8IYM4][A0A6P8H1W6][UPI000A2A78E1][A7SN70][UPI0020771229][UPI00109B8B1E]	A0A6P8IRQ8 (0.000E+00)	GO:0016021; GO:0005509	von Willebrand factor D and EGF domain-containing protein-like	Actinia tenebrosa	167.4	Y	NA	NA	NA	106719.6797	92539.57031	51856.33203	73616.40625	114738.7109	53789.96094	62690.93359	79421.65625
Cluster-31550.101352	UniRef90	A0A6P8I808 [UPI002077241E][A7RL30][UPI0009E5720A][UPI000C042E8D][A0A3M6T6D4][UPI000F559BBC][UPI001CF4773D][A0A2B4S394][UPI00077A3EA3]	A0A6P8I808 (0.000E+00)	GO:0016021	MAM and LDL-receptor class A domain-containing protein 2-like	Actinia tenebrosa	467.95	.	NA	NA	NA	12784.45703	12610.97461	19627.32813	8555.758789	24765.21094	8851.995117	5171.598633	13195.33189
Cluster-31550.101382	UniRef90	A0A6P8I2I9 [UPI000A2A80B0][UPI0009E4FD6C][A0A3M6URV4][UPI00077A65A3][UPI00106CBDF1][A0A6S7HEX8][UPI001F040A09][UPI001F04628E][UPI0003F05EDA]	A0A6P8I2I9 (1.022E-260)	GO:0045892; GO:0005634; GO:0003712	uncharacterized protein LOC116295451 isoform X1	Actinia tenebrosa	64.84	.	NA	NA	NA	0	0	0	7517.438965	6610.401367	4652.23291	0	2682.867606
Cluster-31550.101389	UniRef90	A0A6P8HYT2 [UPI000A2A59B0][UPI0020776430][UPI0009E5F34A][UPI00077AD530][A7SBY1][A0A3M6UIR0][A0A2B4SIZ9][A0A6S7IE57][UPI00106DA15D]	A0A6P8HYT2 (2.946E-188)	GO:0005794	protein PRRC1-like	Actinia tenebrosa	41.78	.	NA	NA	NA	504.9228516	2316.162354	456.0949402	1556.527222	2785.521729	3171.324707	1246.145142	1719.528421
Cluster-31550.101400	UniRef90	A0A6P8H547 [UPI000A2A767E][UPI000C0397C0][A0A3M6U491][UPI00077AA99C][A0A6P4ZQ09][A0A8J9ZH21][N1PB65][A0A2T7NQL2][A0A8C5GRD4]	A0A6P8H547 (0.000E+00)	GO:0001227	coiled-coil and C2 domain-containing protein 1-like	Actinia tenebrosa	107.39	.	NA	NA	NA	7054.852865	2042.187988	2660.027751	3245.407471	2628.20874	2709.464722	3298.992839	3377.020339
Cluster-31550.101422	UniRef90	A0A3P8UYP0 [A0A668A4J1][A0A3Q1CMI4][A0A8C6Z842][A0A8B9Q8T6][A0A3Q3WMD1][A0A672FKJ7][A0A3Q2DQN9][A0A8C7YJJ8][A0A8J6FWF0]	A0A3P8UYP0 (2.609E-11)	GO:0003785; GO:0007015; GO:0005856	Uncharacterized protein	Cynoglossus semilaevis	7.42	.	NA	NA	NA	88769.71094	91705.625	37418.59766	128768.375	158410.9531	71172.39844	74292.4375	92934.01395
Cluster-31550.101424	UniRef90	A0A6P8IFI7 [UPI000A2A8424][UPI0013901E95][UPI0009E23C1B][A0A2B4RKQ6][A0A3M6TU47][UPI001CF1A639][A7RNL8][A0A6P5A1G5][UPI00106C3B34]	A0A6P8IFI7 (9.140E-121)	.	F-box/WD repeat-containing protein 9-like	Actinia tenebrosa	34.8	.	NA	NA	NA	6264.751465	14823.09082	13178.8584	61146.55078	0	0	29390.31836	17829.0814
Cluster-31550.101429	UniRef90	A0A6P8IAP7 [A0A6P8ILX0][A0A6P8HHX4][A0A6P8II21][A0A6P8H7N1][A0A6P8HI26][UPI0009E606C2][A0A6P8HA33][UPI00109B8731][A0A6P8IBQ3]	A0A6P8IAP7 (1.331E-151)	.	tenascin-N-like	Actinia tenebrosa	47.41	.	NA	NA	NA	14129.21094	0	25214.28906	13260.79492	5659.280762	37581.90625	8179.956543	14860.77693
Cluster-31550.101442	UniRef90	A0A6P8J1X5 [UPI002076DB22][A0A2B4SL09][UPI001CF41262][A0A3M6UE82][A7T139][UPI0016037721][A0A6J2VST1][UPI0003F09040][A0A8T2IP93]	A0A6P8J1X5 (0.000E+00)	GO:0005634; GO:0003677; GO:0006384; GO:0000127	LOW QUALITY PROTEIN: general transcription factor 3C polypeptide 1-like	Actinia tenebrosa	254.28	.	NA	NA	NA	6460.131836	4004.162842	3524.996582	6690.777344	3207.860596	8895.750977	8135.630371	5845.615792
Cluster-31550.101446	UniRef90	A0A3M6USZ2 [A0A2B4RIW7][A0A7D9M2Q0][A0A7D9LHR9][A0A813PUV0][A0A813VJN6][A0A814I166][A0A819RP22][A0A820TH09][A0A818C6V5]	A0A3M6USZ2 (4.776E-72)	.	F-box domain-containing protein	Pocillopora damicornis	29.44	.	NA	NA	NA	17945.55664	21270.70898	14428.69759	18124.10677	34642.38216	27894.87956	14580.80404	21269.59082
Cluster-31550.101456	UniRef90	A0A6P8HK43 [A0A8J9Z0S3][UPI001458ABD2][A0A210R0V5][UPI0016023121][A0A6J8E964][UPI001BB23EBE][UPI001402A01A][UPI0018D8E8C4][UPI0018F2C887]	A0A6P8HK43 (0.000E+00)	GO:0016021; GO:0005044; GO:0005509	uncharacterized protein LOC116290199	Actinia tenebrosa	154.36	Y	NA	NA	NA	24318.83105	8398.047974	1542.792969	3931.136719	3426.682617	3383.056885	8379.29187	7625.691441
Cluster-31550.101468	UniRef90	UPI000A2A8E83 [UPI000A2A79BC][UPI00109BA595][A0A6P8IZK3][UPI0020777798][A0A6P8J3L1][UPI000A2A5EFC][UPI0009E433BE][UPI000A2A4728][UPI000A2A9545]	A0A6P8IZK3 (3.886E-169)	GO:0016491	polyamine oxidase 7	Exaiptasia diaphana	56.38	Y	NA	NA	NA	57469.93359	29600.00977	24200.33594	26226.0625	22961.14453	5258.552246	31875.56836	28227.37242
Cluster-31550.101471	UniRef90	UPI000A2A8E83 [UPI000A2A79BC][UPI0020777798][A0A6P8IZK3][UPI00109BA595][A0A6P8J3L1][UPI000A2A5EFC][UPI0009E433BE][UPI000A2A9545][UPI000A2A4728]	A0A6P8IZK3 (2.028E-169)	GO:0016491	polyamine oxidase 7	Exaiptasia diaphana	57.41	Y	NA	NA	NA	0	0	0	1541.223511	0	10006.52637	0	1649.678554
Cluster-31550.101473	UniRef90	UPI000A2A79BC [UPI00109BA595][UPI000A2A5EFC][UPI0020777798][UPI000A2A4728][UPI0009E433BE][UPI000A2A8E83][UPI000F55588D][UPI0009E2243B][UPI000A2A9545]	A0A2B4RNQ6 (5.634E-145)	GO:0016491	polyamine oxidase 1	Exaiptasia diaphana	54.75	Y	NA	NA	NA	235622.5313	280718.3438	382613.4688	1648631.375	988284.875	2377363.5	313676.9375	889558.7188
Cluster-31550.101476	UniRef90	A0A6P8I6G7 [UPI001F046075][F7H6D5][A0A1S3J318][M3WXF7][O75351][A0A8C6CT74][P46467][Q5U4Y4][A0A673CVT1]	A0A6P8I6G7 (8.549E-252)	GO:0031902; GO:0015031; GO:0016887; GO:0005524	Vesicle-fusing ATPase	Actinia tenebrosa	48.68	.	NA	NA	NA	11154.2334	16672.53906	9050.141602	18712.58789	9342.897461	13766.86035	15879.5918	13511.26451
Cluster-31550.101479	UniRef90	A0A6P8HU16 [A7RFP3][A0A3M6TJC1][UPI0009E39B00][UPI00106A471E][UPI00201EB261][UPI001EE52C01][A0A2B4SZI4][A0A4U5VTC2][R7V682]	A0A6P8HU16 (0.000E+00)	GO:0000139; GO:0005829	Coronin	Actinia tenebrosa	86.89	.	NA	NA	NA	8581.66748	2389.738342	10066.12671	13456.67871	1701.156616	9004.846924	17062.92065	8894.733634
Cluster-31550.101481	UniRef90	A0A6P8HLP3 [A0A6P8I1S7][UPI002076E5DF][UPI0013900E35][UPI00139034E9][UPI000A2A8E89][UPI00109BAB53][UPI00109BAD13][A0A2B4RXH2][UPI000A2A7D9F]	A0A6P8HLP3 (2.134E-74)	.	hemicentin-2-like	Actinia tenebrosa	25.5	.	NA	NA	NA	6766.001953	1205.693848	2027.562134	10095.74316	5290.745117	3357.740234	1638.512695	4340.285592
Cluster-31550.101497	no_hit	.	.	.	.	.	10.82	.	NA	NA	NA	0	2879.266846	0	25505	68738.5	23442.75195	0	17223.64554
Cluster-31550.101522	UniRef90	A0A6P8HGB6 [A0A6P8H8Q7][A0A6P8H9P9][A0A6P8IGD2][UPI001F04660E][A0A7L2A8J2][B3RQ95]	A0A6P8HGB6 (2.443E-57)	GO:0007165	myb-like protein X isoform X3	Actinia tenebrosa	27.93	.	NA	NA	NA	36263.32422	5076.311523	12411.36621	19664.76758	6808.328613	3345.655518	7132.998047	12957.53596
Cluster-31550.101531	UniRef90	A0A6P8ISN6 [UPI000A2A7DE3][A7T002][A0A3M6TEJ0][UPI001CF47DAD][A0A8C5LU90][A0A8C5LRX0][A0A553MN68][V4A879][A0A821ECP6]	A0A6P8ISN6 (1.300E-119)	GO:0016811; GO:0006807	omega-amidase NIT2-like	Actinia tenebrosa	23.51	.	NA	NA	NA	9283.80957	4294.519043	8178.691895	23113.92578	29312.89648	3564.243896	11541.35156	12755.63403
Cluster-31550.101542	UniRef90	A0A6P8JBM4 [UPI000A2A4D2E][UPI0009E5063D][UPI00077AD6CD][A0A3M6U9L8][A7SK81][K9J1L8][UPI000779F5DE][UPI0013C4F8AD][F1MMZ0]	A0A6P8JBM4 (7.940E-108)	.	protein phosphatase 1 regulatory subunit 27-like	Actinia tenebrosa	24.55	.	NA	NA	NA	8933.011719	12017.57617	6166.460938	7602.082031	8182.259277	8443.05957	1962.845337	7615.327863
Cluster-31550.101551	UniRef90	A0A6P8HK35 [UPI0009E56337][C3Z0P2][UPI000719A512][UPI0009E2401E][A0A3M6TD46][A0A2B4S0X7][UPI001BB17363][UPI000A2AA2E0][UPI001CF2A1CB]	A0A6P8HK35 (1.351E-77)	GO:0006545; GO:0046654; GO:0050661; GO:0004146	Dihydrofolate reductase	Actinia tenebrosa	21.18	.	NA	NA	NA	0	32570.08789	32536.22461	0	0	0	23023.29883	12589.94448
Cluster-31550.101561	UniRef90	A0A6P8J2M2 [UPI000A2A61EA][UPI0020773FCD][UPI0009E28EE7][A0A3M6U681][UPI001CF0E2B0][A0A2B4RW58][UPI00106D2902][A0A7D9HUW0][UPI0001CBC1B6]	A0A6P8J2M2 (2.013E-166)	GO:0005634; GO:0006338; GO:0006355	Vacuolar protein sorting-associated protein 72 homolog	Actinia tenebrosa	37.79	.	NA	NA	NA	11102.84473	9557.615234	10155.08203	19467.31836	26417.21875	9624.875977	14689.24707	14430.60031
Cluster-31550.101583	UniRef90	A0A6P8ITI1 [A0A6P8IRQ8][A0A6P8ITP1][UPI002076F87A][A0A6P8IYM4][A0A6P8H1W6][UPI000A2A78E1][UPI0020771229][A7SN70][UPI00109B8B1E]	A0A6P8ITI1 (0.000E+00)	GO:0016021; GO:0005509	von Willebrand factor D and EGF domain-containing protein-like isoform X1	Actinia tenebrosa	165.56	Y	NA	NA	NA	10021.53711	8144.049805	8630.84082	17157.39063	26128.88281	14272.73145	3350.217285	12529.37856
Cluster-31550.101610	UniRef90	A0A6P8ILC2 [UPI000A2A53BC][A7SKM6][UPI001455D2A7][A0A8B7ZZ44][A0A7L1GJK8][A0A1B0ZXH0][A0A8C9UVN5][A0A8C9QKL4][A0A7K9G908]	A0A6P8ILC2 (0.000E+00)	GO:0016021; GO:0042813	frizzled-1-like	Actinia tenebrosa	61.85	Y	NA	NA	NA	3516.932861	0	0	0	1844.766846	0	0	765.957101
Cluster-31550.101616	UniRef90	A0A6P8I857 [A7RPB2][UPI00109BAE6E][A0A3M6U4Z2][UPI001CF3415B][A0A2B4SYD5][UPI000A2A95EF][A0A7M7PEX3][A0A8B7YBX3][UPI0014258EA3]	A0A6P8I857 (0.000E+00)	GO:0005537; GO:0016021; GO:0007041; GO:0038023	cation-independent mannose-6-phosphate receptor-like	Actinia tenebrosa	257.2	Y	NA	NA	NA	18153.20508	7547.967285	2797.845947	2899.023193	4630.671387	7542.600586	3685.589844	6750.986189
Cluster-31550.101631	UniRef90	A0A6P8IF20 [UPI0009E4668C][A0A2B4SC34][UPI000F550E9E][UPI001CF531B9][A0A6P8I997][UPI000A2A8697][A0A7M5U3I5][UPI000A2A661A][A0A1X7U3E3]	A0A6P8IF20 (9.581E-176)	GO:0003779; GO:0007010; GO:0016740; GO:0070403	uncharacterized protein LOC116300405	Actinia tenebrosa	45.38	.	NA	NA	NA	13110.91406	7759.87207	6848.155273	16424.08203	19423.38281	13290.68652	5037.019043	11699.15883
Cluster-31550.101648	UniRef90	A0A6P8IF20 [UPI0009E4668C][UPI000F550E9E][A0A2B4SC34][UPI001CF531B9][UPI000A2A661A][A0A7M5U3I5][A0A3M6TS19][UPI0009E19320][A0A2B4SBP6]	A0A6P8IF20 (1.075E-306)	GO:0003779; GO:0007010; GO:0016740; GO:0070403	uncharacterized protein LOC116300405	Actinia tenebrosa	71.23	.	NA	NA	NA	0	5217.962402	3802.362061	7509.799805	11968.99902	7424.085938	2385.97876	5472.741141
Cluster-31550.101665	UniRef90	A0A6P8H8C9 [UPI000A2A95AC][UPI002076EF85][UPI0009E52BF4][A0A3M6V2H5][A7RH74][UPI00077AE82C][UPI00106A8198][UPI001F03E4A1][A0A8B7DX26]	A0A6P8H8C9 (0.000E+00)	GO:0016021; GO:0008484	uncharacterized protein LOC116286353	Actinia tenebrosa	127.98	Y	NA	NA	NA	23672.46875	190564.6496	178536.4043	44491.41146	57261.04167	81005.7251	162571.681	105443.3403
Cluster-31550.101675	UniRef90	A0A6P8ICW5 [A7SFK7][A0A2B4SA18][H9GII4][A0A7D9DIA8][W5LZK1][A0A6J0VDP3][A0A0P7UZU8][H0ZHQ2][A0A6G1RQ82]	A0A6P8ICW5 (3.580E-88)	GO:0050953	Phosphodiesterase delta-like protein	Actiniaria	17.51	.	NA	NA	NA	22072.7793	19514.60547	16023.31445	19109.57031	16256.14063	26009.54297	19669.0293	19807.85463
Cluster-31550.101676	UniRef90	A0A6P8HSC7 [A0A6P8I8R8][A0A6P8IS88][A0A6P8IDP1][A0A6P8J155][A0A6P8IEB3][A0A6P8ITM3][A0A6P8HQN8][A0A6P8HS50][A0A6P8IMC2]	A0A6P8HSC7 (6.009E-92)	GO:0005737	E3 ubiquitin-protein ligase TRIM71-like	Actinia tenebrosa	25.02	.	NA	NA	NA	3491.768555	0	2878.500977	9191.972656	0	5347.725098	5684.035645	3799.143276
Cluster-31550.101740	UniRef90	UPI001CF3184B [A0A6P8J2P2][A0A6P7ZX74][A0A8J0UKE5][A0A6P8PSK1][UPI001864A403][A0A8T2K9R6][A0A1L8H7I7][P11029][M3ZEB6]	A0A6P8J2P2 (0.000E+00)	GO:0003989; GO:0006633; GO:0005524	LOW QUALITY PROTEIN: acetyl-CoA carboxylase-like	Acropora millepora	257.65	.	NA	NA	NA	12304.85742	0	4976.933594	2721.878174	0	0	5972.626465	3710.899379
Cluster-31550.101758	UniRef90	A0A6P8J606 [UPI000A2A8347][UPI0009E5972E][UPI001CF4A34D][A0A2B4RPI6][A0A3M6T5L9][UPI00106B57C6][UPI001F03E7B7][A0A6S7ICN3][UPI0014258BBB]	A0A6P8J606 (0.000E+00)	.	uncharacterized protein LOC116306834	Actinia tenebrosa	99.1	.	NA	NA	NA	30818.32813	6020.798828	11188.92969	5782.447754	3915.10083	3754.994385	5690.291504	9595.841588
Cluster-31550.101759	UniRef90	A0A6P8IQ32 [A0A6P8IRY2][A0A6P8IQ28][UPI000C043A2D][A0A6P8ITQ4][A0A3M6T579][A0A2B4STC4][UPI000C0571C5][UPI00109BA31D][A0A6P8I9S8]	A0A6P8IQ32 (0.000E+00)	GO:0016021; GO:0007160; GO:0005509	mucin-like protein	Actinia tenebrosa	247.74	Y	NA	NA	NA	80595.28125	38791.79297	16986.1875	18448.99805	32880.52734	20721.86914	14609.63086	31862.04102
Cluster-31550.101804	UniRef90	A0A6P8IMB6	A0A6P8IMB6 (1.220E-35)	.	trichohyalin-like isoform X1	Actinia tenebrosa	20.1	.	NA	NA	NA	0	0	0	11472.14258	0	20446.92578	0	4559.866908
Cluster-31550.101805	UniRef90	A0A6P8IJM4 [UPI000A2A4713][A7RKV0][A0A2B4STK0][A0A3M6TA89][UPI00077ACD73][UPI001CF16BE9][UPI0009E5E35D][A0A7M5VAF8][A0A6S7G1H9]	A0A6P8IJM4 (2.328E-121)	.	uncharacterized protein LOC116301912	Actinia tenebrosa	45.55	.	NA	NA	NA	9738.030273	2927.428467	5051.514648	7968.985352	8793.310547	2797.383057	33253.67188	10075.7606
Cluster-31550.101809	UniRef90	A0A6P8H540 [UPI000A2A6AF0][UPI0009E61EFB][UPI000A2A8F79][UPI00138FCDB2][A0A6P8H4P4][A0A2B4S8U0][A7SP71][A0A3M6TKR8][UPI0009E348AA]	A0A6P8H540 (8.853E-165)	GO:0016021	ferric-chelate reductase 1-like isoform X1	Actinia tenebrosa	58.8	.	NA	NA	NA	62522.54297	9508.522461	5437.052734	6936.218262	2255.426025	6395.429688	9240.151367	14613.6205
Cluster-31550.101812	UniRef90	A0A8B8C4S3 [UPI0010FC6DC0][A0A2B4SJP3][K1QIV3][UPI0020948BC7][UPI0009E63A77][A0A8B8ESS6][A0A3M6UY28][K1PCN1][A0A6P8IFK8]	A0A8B8C4S3 (1.255E-41)	GO:0016021	uncharacterized protein LOC111115961	Crassostrea virginica	35.15	Y	NA	NA	NA	10727.69922	17554.08398	11317.90137	13391.37598	14956.76465	8574.508789	5222.546387	11677.84005
Cluster-31550.101898	UniRef90	A0A6P8I5A1 [UPI00109BC12A][UPI002077109F][A7SRR5][UPI00195089A6][A0A218V544][UPI0011D01EA7][UPI001E269F02][A0A2J8MD70][UPI0000356CEF]	A0A6P8I5A1 (0.000E+00)	GO:0005856	CAP-Gly domain-containing linker protein 1-like	Actinia tenebrosa	147.95	.	NA	NA	NA	14061.44141	6161.905273	9533.980469	10301.24512	10485.31152	10315.44434	8418.986328	9896.902065
Cluster-31550.101946	UniRef90	A0A6P8HRR6 [A0A6P8J3E6][A0A6J2WIT7][A0A6P7HNS4][A0A2D0RLL3][A0A5A9NMM3][UPI001C4D9CB5][A0A3P8WCM0][A0A8C9S483][UPI0010FAF8BD]	A0A6P8HRR6 (0.000E+00)	GO:0030151; GO:0005506; GO:0043546; GO:0016491; GO:0071949; GO:0051537	xanthine dehydrogenase/oxidase-like	Actinia tenebrosa	147.28	.	NA	NA	NA	0	1104.162231	15422.77539	0	2905.197266	0	2782.299316	3173.490601
Cluster-31550.101975	UniRef90	A0A6P8HFW5 [A0A6P8J048][A0A6P8HK73][A0A6P8H5A4][A0A6P8J7W7][A0A6P8I9R3][A0A6P8H8F8][A0A6P8ISR9][A0A6P8IQX6][A0A6P8JCI6]	A0A6P8HFW5 (1.012E-46)	.	putative golgin subfamily A member 6-like protein 3 isoform X1	Actinia tenebrosa	35.44	.	NA	NA	NA	62595.39453	3901.392822	9607.052734	0	0	8406.216797	8765.844727	13325.1288
Cluster-31550.101980	UniRef90	UPI000A2A574B [UPI000A2AA077][A0A6P8IBE7][A7S1I9][A7RMX8][A0A6P8I247][A0A3M6UZY0][UPI0001CBB333][UPI001069B880][UPI001425BB13]	A0A6P8IBE7 (1.105E-155)	GO:0006412; GO:0005737; GO:0008097; GO:0003735; GO:0005634; GO:1990904; GO:0005840	60S ribosomal protein L5	Exaiptasia diaphana	34.03	.	NA	NA	NA	4755.178223	14286.2627	15559.78223	25090.40039	14765.59277	14496.69531	25013.3125	16281.03202
Cluster-31550.101983	UniRef90	A0A6P8IH02 [UPI000A2A5605][UPI0010FCCC36][A0A3M6TTD7][UPI0009E56768][UPI00077A9C42][UPI00106D959D][A7RFH8][UPI001F04F206][A0A6S7KTE6]	A0A6P8IH02 (1.155E-276)	.	SH2 domain-containing protein 4A-like isoform X1	Actinia tenebrosa	82.19	.	NA	NA	NA	14561.24805	17796.57031	28916.68164	38106.95313	24689.03711	40434.98047	26040.65039	27220.87444
Cluster-31550.101993	UniRef90	A0A6P8IU24 [UPI0020774ACC][UPI0020770ADF][UPI0009E3144F][A0A3M6UX10][UPI0009E20745][A0A3M6UVA0][UPI000F55048F][A0A2B4SPQ6][A0A3M6UVH0]	A0A6P8IU24 (1.245E-221)	GO:0016021	low-density lipoprotein receptor-related protein 4-like	Actinia tenebrosa	63.12	.	NA	NA	NA	22802.86328	20040.77539	15985.35352	621.0728149	10298.15918	6151.666016	4942.513184	11548.91477
Cluster-31550.101994	UniRef90	A0A6P8IU24 [A0A2B4SFE5][UPI0020770ADF][A0A3M6UX10][UPI0009E3144F][UPI0020774ACC][UPI0009E20745][UPI000F55048F][A0A2B4SPQ6][A0A3M6UVH0]	A0A6P8IU24 (0.000E+00)	GO:0016021	low-density lipoprotein receptor-related protein 4-like	Actinia tenebrosa	139.2	Y	NA	NA	NA	42931.47266	38822.23828	30892.70313	24724.5625	53178.80078	34938.4375	10484.28516	33710.35714
Cluster-31550.102067	UniRef90	A0A6P8J2A7 [UPI002076D9D1][A7SUL3][F1Q5P6][UPI000A1C56A3][UPI000853F194][UPI00109BCDE3][A0A8C1PJY3][A0A4W4ERC2][A0A6J2WHT8]	A0A6P8J2A7 (0.000E+00)	GO:0005524; GO:0006260; GO:0005663; GO:0006281; GO:0003689; GO:0005634; GO:0003677; GO:0016887	Replication factor C subunit 1	Actinia tenebrosa	124.08	.	NA	NA	NA	0	2264.083008	186.4176025	6810.207031	7554.793945	2566.984863	1111.827393	2927.75912
Cluster-31550.102074	UniRef90	UPI000A2A87AA [A0A6P8IXQ8][UPI00077AA6F5][A7SFV6][A0A7M7J3R2][UPI000265962A][A0A0C9PIA6][A0A2T7PQZ5][UPI00143D3E23][UPI000771A78F]	A0A6P8IXQ8 (5.463E-197)	GO:0046168; GO:0004367; GO:0009331; GO:0005975; GO:0051287; GO:0042803	glycerol-3-phosphate dehydrogenase	Exaiptasia diaphana	46.3	.	NA	NA	NA	1574.26416	3422.826904	3087.533203	1886.552124	1933.252686	3783.877441	11372.13574	3865.777466
Cluster-31550.102103	UniRef90	A0A6P8GX93 [UPI000A2A4882][UPI000F5531B7][UPI001CF56DEA][A0A6P8GXA0][UPI00077B0EC0][A0A6P8H8X0][UPI001CF3CDD1][A0A2B4SW88][UPI00106BDC75]	A0A6P8GX93 (0.000E+00)	GO:0004467; GO:0005524	Long-chain-fatty-acid--CoA ligase	Actinia tenebrosa	77.64	.	NA	NA	NA	17769.69336	6933.035156	8684.551758	13225.74609	4714.623047	6295.227539	19197.34766	10974.3178
Cluster-31550.102131	UniRef90	A7SMG6 [A7SMG4][A7SMG5][UPI00077A1A2E][UPI000C045F67][UPI000A2A9FA6][UPI001CF44A38][UPI000779F80A][UPI00077B08FC][UPI0009E3DD2D]	A7SMG6 (1.668E-17)	.	UPAR/Ly6 domain-containing protein	Nematostella vectensis	14.33	Y	NA	NA	NA	0	0	0	24352.73438	0	12527.7002	15122.22559	7428.951451
Cluster-31550.102132	UniRef90	UPI000A2A8F0F [A0A2B4T2W7][A0A6S7IPT2][UPI0009E48BF6][UPI00106A5779][A0A1S3JKG4][UPI001F0423E8][A0A7M5XF60][UPI000855017E][A0A8B8DNY7]	A0A2B4T2W7 (1.944E-81)	GO:0004017; GO:0005524; GO:0016310; GO:0005634; GO:0016887	adenylate kinase isoenzyme 6	Exaiptasia diaphana	19.98	.	NA	NA	NA	0	0	6449.629395	1772.461548	3036.570068	4679.739258	0	2276.914324
Cluster-31550.102136	UniRef90	A0A6P8HAR8 [UPI000A2A9EDF][A7RXX3][UPI0009E2047F][UPI001CF2214F][A0A3M6UD64][A0A2B4SSQ3][UPI00077AE452][UPI001F04EDE2][UPI00106BAB38]	A0A6P8HAR8 (2.770E-125)	GO:0015986; GO:0015078; GO:0000276	ATP synthase subunit b	Actinia tenebrosa	27.42	.	NA	NA	NA	12330.57715	6981.465332	9818.570313	7609.647949	28380.96875	6836.717773	8130.503906	11441.20731
Cluster-31550.102151	UniRef90	A0A6P8ISL7 [UPI000A2A7C44][UPI0020779204][A0A2B4RJ50][UPI0009E2B7DB][UPI001CF137F0][A7S5W1][UPI001069AEB0][UPI001F045B66][A0A7D9IHF0]	A0A6P8ISL7 (0.000E+00)	.	uncharacterized protein LOC116303762	Actinia tenebrosa	170.97	Y	NA	NA	NA	0	0	4970.173828	0	0	7342.526855	5151.271484	2494.853167
Cluster-31550.102175	UniRef90	A0A6P8IEM9 [UPI000A2A9A45][A7SEN6][A0A3M6TJ52][UPI00077B100A][UPI00106D025B][A0A672ZM98][A0A7D9E8N3][A0A401NSE1][UPI001F042089]	A0A6P8IEM9 (1.735E-163)	.	polyhomeotic-like protein 2	Actinia tenebrosa	32.69	.	NA	NA	NA	99296.25	168132.4375	91969.54688	52084.15234	6971.961914	16682.52148	210851.0781	92283.99261
Cluster-31550.102213	UniRef90	A0A6P8I7A9 [UPI00109B9F28][A7RFR9][A0A2B4RRE9][UPI0006B09CED][UPI001B88A6B8][UPI001CFA9707][A0A3P8Y5X8][A0A672JJN1][A0A3P8ZWS2]	A0A6P8I7A9 (1.341E-318)	GO:0005739; GO:0050660; GO:0006915; GO:0016021; GO:0046983; GO:0016491	apoptosis-inducing factor 1, mitochondrial-like	Actinia tenebrosa	69.2	.	NA	NA	NA	18388.85938	21267.77734	14325.05859	21085.0332	18726.35156	26604.78711	16851.42969	19607.04241
Cluster-31550.102225	UniRef90	A0A6P8I1F0 [UPI000A2A8960][A7RJJ0][UPI0009E3A30F][A0A3M6UWH3][UPI00077AE323][A0A2B4SL45][A0A7D9I485][UPI00106C28FD]	A0A6P8I1F0 (3.302E-225)	.	uncharacterized protein LOC116295117 isoform X1	Actinia tenebrosa	84.11	.	NA	NA	NA	10079.82422	13698.61328	6563.292969	5765.62207	15412.01855	6826.308105	7949.901855	9470.797294
Cluster-31550.102273	UniRef90	UPI000A2A9398 [A0A6P8HFX2][A0A2B4SFW6][UPI001CF2F844][A7S1Q9][A0A8C4BXM7][A0A2I4ANQ6][A0A4W6G8L2][T2MJ66][A0A7M7P2Z4]	A0A6P8HFX2 (1.001E-104)	GO:0000413; GO:0006457; GO:0003755	peptidyl-prolyl cis-trans isomerase H	Exaiptasia diaphana	19.67	.	NA	NA	NA	15669.50781	23815.2168	21172.41016	33161.30469	26086.95117	48205.89453	23822.19336	27419.06836
Cluster-31550.102336	UniRef90	A0A6P8HPL1 [UPI000A2A4BF7][A7SZU3][A0A3M6TWD7][V4BB43][A0A210PMA1][UPI001E1D9F32][UPI001B887C5E][UPI000D72AB2F][UPI001EE542EB]	A0A6P8HPL1 (3.865E-227)	.	WD repeat-containing protein 92-like	Actinia tenebrosa	39.03	.	NA	NA	NA	0	0	1633.447876	636.1970825	1262.140869	3359.450439	1325.779663	1173.859419
Cluster-31550.102338	UniRef90	A0A6P8H1B4 [UPI0018D6374E][UPI001BB11351][UPI0009E4CCC1][A0A7M7N787][A0A2B4RYK3][A0A3B3BXI5][UPI000F5555BB][A7RRA0][UPI0015B22A6F]	A0A6P8H1B4 (1.719E-21)	.	deubiquitinase OTUD6B-like	Actinia tenebrosa	5.85	.	NA	NA	NA	0	0	0	0	0	5125.536621	0	732.2195173
Cluster-31550.102365	UniRef90	A0A6P8IS24 [UPI000C047E5D][A0A2B4R7A9][A0A3M6T4Q1][UPI000C03B432][A0A2B4RCX4][UPI0009E472CD][UPI0009E45330][A0A2B4RJV7][A0A3M6U272]	A0A6P8IS24 (4.780E-98)	.	uncharacterized skeletal organic matrix protein 5-like	Actinia tenebrosa	20.72	.	NA	NA	NA	66361.29688	49917.96875	115708.3828	33343.1875	29053.02539	45805.11328	188196.5625	75483.64816
Cluster-31550.102366	UniRef90	A0A6P8IS24 [UPI0009E45330][UPI0009E472CD][UPI000C047E5D][A0A2B4RCX4][A0A3M6T4Q1][UPI0009E21B78][UPI0009E273DE][UPI000C03B432][UPI0009E47F95]	A0A6P8IS24 (1.484E-104)	.	uncharacterized skeletal organic matrix protein 5-like	Actinia tenebrosa	40.83	Y	NA	NA	NA	277872.3125	243990.4219	401001.5	502201.9063	144666.0938	268434.125	742171.875	368619.7478
Cluster-31550.102373	UniRef90	A0A6P8IDJ4 [UPI000A2A9A46][A7S138][UPI001CF2022F][UPI000F5548F1][A0A2B4RX83][V4BI69][UPI00201F38CE][UPI001EE4F57A][UPI001069E8E4]	A0A6P8IDJ4 (1.020E-252)	GO:0005777	hydroxysteroid dehydrogenase-like protein 2 isoform X1	Actinia tenebrosa	46.32	.	NA	NA	NA	890.4606934	3742.165527	6540.101074	7534.919434	4265.300293	4869.891602	7035.874512	4982.673305
Cluster-31550.102387	UniRef90	A0A6P8I884 [A0A3M6UC89][A0A6P8IDG5][A7RRH4][A0A7D9DDW7][A0A7D9DD15][UPI0014259090][UPI000A2A6402][UPI001B88BA70][C3YTL9]	A0A6P8I884 (1.463E-58)	.	Sjoegren syndrome nuclear autoantigen 1 homolog isoform X2	Actinia tenebrosa	17.58	.	NA	NA	NA	3817.194336	9003.584961	8357.618164	6013.539063	4550.679688	5129.617188	3446.116699	5759.7643
Cluster-31550.102420	UniRef90	A0A6P8I0M1 [UPI000A2AA0A9][A7RJ77][UPI0009E5A36A][A0A2B4SDH5][A0A3M6U5T1][UPI001CF0DD23][UPI00077A56E7][A0A2B4S049][UPI001F0416EA]	A0A6P8I0M1 (7.614E-302)	GO:0003676; GO:0005634; GO:0008270	trichohyalin-like isoform X1	Actinia tenebrosa	98.89	.	NA	NA	NA	11455.10645	0	8311.005859	28813.85938	4376.349609	4285.540527	6742.240234	9140.586007
Cluster-31550.102423	UniRef90	A0A2B4ST44 [A0A674NGK4][A0A6P7L7S2][A0A087T5U3][P62195][A0A3P9I381][A0A8B7F4V3][A0A2K6UWS2][A0A8D0H4W5][A0A4X1T160]	A0A2B4ST44 (1.194E-253)	GO:0008233; GO:0005524; GO:0030163; GO:0005737; GO:0036402; GO:0006508; GO:0000502; GO:0016887	26S protease regulatory subunit 8	Eumetazoa	50.21	.	NA	NA	NA	5832.727539	2482.199463	4202.566406	8219.006836	8304.333008	6817.300781	6542.577148	6057.244455
Cluster-31550.102446	UniRef90	A0A6P8HI31 [UPI0020771B51][UPI000A2A7F6D][UPI0009E19364][A0A2B4SSF5][UPI001CF4AE3F][UPI001CF50BBE][UPI000F554EB1][A0A3M6UYG8][UPI0009E28443]	A0A6P8HI31 (5.982E-162)	GO:0016310; GO:0016301	phosphoinositide 3-kinase adapter protein 1-like	Actinia tenebrosa	81.52	.	NA	NA	NA	79843.45313	20767.31836	41008.9375	29734.4375	30603.94531	29626.44922	45675.22656	39608.53823
Cluster-31550.102448	UniRef90	A0A6P8HNA2 [A0A2B4RMJ3][A0A2B4REH3][A0A2B4RN26][A0A6P8IHV1][A0A3M6UVU4][UPI001CF322E0][UPI00077A45AD][UPI000C0402B1][UPI001CF585A8]	A0A6P8HNA2 (2.707E-176)	GO:0003723	uncharacterized protein LOC116294391	Actinia tenebrosa	61.45	.	NA	NA	NA	37838.17448	4963.788411	19754.50781	17751.69271	9563.590495	9697.929036	9469.58138	15577.03776
Cluster-31550.102452	UniRef90	A0A6P8HRF6 [UPI000A2A8D58][A7SRQ1][A0A2B4RCM6][UPI00106CD026][A0A7M5X504][A0A1S3J1U6][A0A7R9ACQ2][UPI001F03E000][A0A3S3NUC5]	A0A6P8HRF6 (4.137E-151)	GO:0009055; GO:0005759	Electron transfer flavoprotein subunit beta	Actinia tenebrosa	29	.	NA	NA	NA	19610.57422	19145.19336	26502.70313	38490.01563	33042.71484	56068.03906	31082.44922	31991.66992
Cluster-31550.102456	UniRef90	UPI000A2A932A [UPI00207758CF][A0A2B4SIQ6][A0A7M7SSY9][A0A6P8IC93][UPI0014254DCC][A0A2G8KIP6][A0A2B4RQD3][A0A1S3IWG9][A0A2R2ML50]	A0A2B4SIQ6 (1.040E-179)	GO:0005576; GO:0016021	progranulin isoform X2	Exaiptasia diaphana	55.33	.	NA	NA	NA	48040.09961	61634.11182	36155.25781	44413.64453	213754.209	29272.97998	6951.924316	62888.88958
Cluster-31550.102461	UniRef90	A0A6P8HXL0 [UPI001CF45AE2][A0A2B4SB25][A0A367JDB5][I1C7I3][UPI0009E2C964][A0A162TP57][I1CML5][A0A8H7SWB1][A0A2G8JSJ8]	A0A6P8HXL0 (3.975E-49)	.	Coronin	Actinia tenebrosa	11.75	.	NA	NA	NA	272488.125	55970.80469	4425.65332	172689.5625	16322.41699	37953.60938	2736.382813	80369.50781
Cluster-31550.102469	UniRef90	A0A6P8INY6 [UPI00109BB47D][UPI002076EE94][UPI001CF24DCE][A0A3M6U2U0][A7RX98][UPI0009E599E3][A0A7M5WR56][A0A8C5HYN5][A0A8C9YR21]	A0A6P8INY6 (0.000E+00)	GO:0004725; GO:0004672; GO:0006468; GO:0006470; GO:0005524	cyclin-G-associated kinase-like	Actinia tenebrosa	126.58	.	NA	NA	NA	8001.970703	6301.185059	6936.723145	7866.915527	18879.91016	6034.31543	9989.71582	9144.390834
Cluster-31550.102476	UniRef90	A0A6P8H067 [UPI000A2A64AB][UPI00207781AB][UPI0009E35755][UPI001CF35027][A0A3M6V1M9][UPI00077A3309][A0A3B3TCF5][A0A452VEH3][A0A674JCT4]	A0A6P8H067 (6.557E-241)	.	chordin-like protein 1	Actinia tenebrosa	56.79	Y	NA	NA	NA	15292.20117	6779.224121	9685.942383	4053.40332	10129.95605	9283.663086	6687.557129	8844.563895
Cluster-31550.102483	UniRef90	A0A6P8HNF6 [UPI000A2A5D43][A7RF47][A0A3M6UL80][UPI001CF3DA83][UPI001F04987E][UPI00085417F8][A0A8T2PLC2][UPI001AACDD99][A0A8T3D0V3]	A0A6P8HNF6 (5.419E-221)	GO:0110165	src substrate cortactin-like	Actinia tenebrosa	46.95	.	NA	NA	NA	31475.1582	12623.39746	9255.209961	18465.41016	11169.65039	5739.304688	4954.200684	13383.19022
Cluster-31550.102551	UniRef90	A0A6P8ITP6 [UPI000A2A6D20][UPI0020775CC1][UPI0009E21A07][A0A3M6UW32][UPI001CF5AB7F][UPI000155E6BC][UPI00053FE600][A0A286Y3I7][A0A8B6ZHR0]	A0A6P8ITP6 (0.000E+00)	GO:0005737	ELKS/Rab6-interacting/CAST family member 1-like	Actinia tenebrosa	108.09	.	NA	NA	NA	5905.911133	0	4286.632324	8593.851563	2745.251465	3156.125	2502.277344	3884.29269
Cluster-31550.102584	UniRef90	A0A6P8J0T6 [UPI000A2A65CF][UPI0020778221][A0A2B4SKF4][UPI001CF3D3B8][UPI001F048D28][UPI00077AFA70][UPI001965A5D4][A0A4W3JGV8][UPI001C53D91A]	A0A6P8J0T6 (0.000E+00)	GO:0031122; GO:0030705; GO:0008017; GO:0005737	protein Hook homolog 3-like	Actinia tenebrosa	83.78	.	NA	NA	NA	22212.34961	12802.08301	15557.5957	24562.42383	23323.51758	27674.80664	15675.9082	20258.38351
Cluster-31550.102599	UniRef90	A0A6P8H7E4 [UPI00109BB4DB][A0A3M6UB82][A7RFG1][UPI0013905065][UPI0009E56528][A0A2B4SAT9][UPI0009E424F5][A0A6P8IMF7][UPI0009E4C67A]	A0A6P8H7E4 (6.871E-140)	GO:0006508; GO:0008235	uncharacterized protein LOC116286317	Actinia tenebrosa	35.18	Y	NA	NA	NA	20066.33984	29730.41602	26777.76367	36348.85938	24612.28516	21612.9082	7915.651367	23866.31766
Cluster-31550.102629	UniRef90	A0A6P8IXL7 [UPI000A2A4B70][A7RZW4][A0A2B4R4C2][UPI001CF1888F][UPI001B887BAE][A0A2T7NW95][A0A8S4PGQ1][A0A0B6YUJ3][UPI00077AAD59]	A0A6P8IXL7 (0.000E+00)	GO:0005737; GO:0046872; GO:0008239; GO:0006508; GO:0008235; GO:0004177	Dipeptidyl peptidase 3	Nematostella vectensis	97.19	.	NA	NA	NA	33320.1875	28118.73438	22487.70117	48953.85156	12012.3623	19025.13672	51119.19141	30719.59501
Cluster-31550.102643	UniRef90	A0A6P8J2T6 [UPI000A2A6B5D][UPI0009E535F7]	A0A6P8J2T6 (3.683E-59)	GO:0016021	uncharacterized protein LOC116307761	Actinia tenebrosa	28.05	.	NA	NA	NA	3941.084229	0	0	1478.594849	0	925.6486816	0	906.4753941
Cluster-31550.102653	UniRef90	UPI00207722A3 [A0A6P8IL38][UPI00109B7923][A0A2S9YNB9][A0A2G8KMH4][UPI0020775BD4][UPI0020770882][A0A7X6DQM9][UPI0014259059][UPI001425B7E2]	A0A6P8IL38 (8.727E-184)	.	neurogenic locus notch homolog protein 1 isoform X1	Nematostella vectensis	98.56	.	NA	NA	NA	368313.6563	310999.875	378029.2813	1525928.875	1071832	479587.6875	455742.4375	655776.2589
Cluster-31550.102660	UniRef90	A0A6P8IQI0 [A0A6P8HCD8][UPI000A2A7D64][UPI000C05178E][A0A8S4AF23][UPI0014258F06][UPI00094F1ABA][A0A3Q2YAG4][UPI00105643EF][A0A673AXX3]	A0A6P8IQI0 (2.126E-135)	GO:0005886; GO:0005737; GO:0003779; GO:0005856	radixin-like	Actinia tenebrosa	45.28	.	NA	NA	NA	12718.31836	54426.41797	4497.869629	19376.61914	21100.51367	14447.76465	20911.86133	21068.48068
Cluster-31550.102710	UniRef90	A7RG04 [P30676][R7V8M3][P63096][P10824][F7EZT2][A0A8C0MX85][A0A8C5XTH6][I3IU19][E1BXS2]	A7RG04 (1.237E-225)	GO:0003924; GO:0005525; GO:0001664; GO:0005834; GO:0007188; GO:0031683	GNAI3 protein	Anthozoa	40.39	.	NA	NA	NA	56212.11719	32061.32227	35571.9375	86643.21094	18727.08398	12190.16992	63090.6875	43499.50419
Cluster-31550.102717	UniRef90	A0A6P8J5J9 [UPI00109B9FA9][A0A6P8JBA8][UPI0009E2EB82][UPI0009E2FF1A][A0A3M6UBY5][A0A2B4ST88][UPI0009E1A963][UPI0009E1E9A3][UPI000F556EE8]	A0A6P8J5J9 (3.439E-250)	.	uncharacterized protein LOC116308639	Actinia tenebrosa	71.75	.	NA	NA	NA	3356.370605	7831.683594	9464.890625	10034.53125	18163.29883	12706.72461	6356.097168	9701.942383
Cluster-31550.102729	UniRef90	A0A6P8I7J9 [UPI000A2A85FB][UPI002076F0D4][A0A2B4SNR8][UPI000F552B4F][UPI00077A8339][A0A7M5V2L8][A0A433TL59][UPI001F03B2AE][UPI0009E39594]	A0A6P8I7J9 (1.046E-164)	GO:0003779	basic proline-rich protein-like	Actinia tenebrosa	51.21	.	NA	NA	NA	7790.064941	14881.38867	7994.549805	11655.00781	64663.47266	8522.451172	7610.120117	17588.15074
Cluster-31550.102773	UniRef90	A0A6P8I4L2 [UPI000A2A8A54][A7RM23][UPI0009E28865][UPI000779FD0E][A0A2B4RN68][A0A7J7SME9][UPI0012637F42][A0A835ZZN2][L5JSI4]	A0A6P8I4L2 (1.234E-275)	GO:0004197; GO:0006508; GO:0005737; GO:0004177	Bleomycin hydrolase	Actinia tenebrosa	55.04	.	NA	NA	NA	100763.5612	46309.40625	56608.19531	57565.01823	24651.12956	17290.5446	78296.60938	54497.78065
Cluster-31550.102775	UniRef90	A0A6P8I4Z5 [UPI000A2A467D][A7SAT5][A0A2B4SSR3][UPI001CF31BAD][A0A1S3JUC1][A0A8B7XXR9][UPI00106D639C][H3APP2][A0A4X2JQS6]	A0A6P8I4Z5 (5.325E-199)	GO:0036211; GO:0005768; GO:0015031	tumor susceptibility gene 101 protein-like isoform X1	Actinia tenebrosa	47.72	.	NA	NA	NA	6344.466471	2921.98466	4365.173462	6359.622721	2792.642904	4072.431966	6122.749837	4711.296003
Cluster-31550.102805	UniRef90	A0A6P8HZE9 [UPI000A2A9D9C][A7RHS7][A0A3M6UV95][UPI001CF1D407][UPI001F048019][UPI0003599A6B][A0A0G2R1T1][A0A3S1BEK4][A0A8B7Z551]	A0A6P8HZE9 (0.000E+00)	GO:0042026; GO:0140662; GO:0005524	60 kDa heat shock protein, mitochondrial-like	Actiniidae	62.88	.	NA	NA	NA	87518.79688	81799.58594	74431.80469	161784.4844	81316.05469	194400.2188	92278.30469	110504.1786
Cluster-31550.102827	UniRef90	A0A6P8I7E9 [A0A2B4RRL1][A0A2B4RRJ0][UPI0009E21200][UPI000C057572][UPI000A2A8F54][UPI00109B8FCB][A0A6P8HUQ3][A0A6P8ID58][UPI0009E64DA1]	A0A6P8I7E9 (2.011E-145)	GO:0016021	uncharacterized protein LOC116298814	Actinia tenebrosa	35.16	.	NA	NA	NA	10648.92383	0	4836.836914	0	0	18378.67578	3535.10083	5342.791051
Cluster-31550.102831	UniRef90	A0A6P8I7E9 [A0A2B4RRL1][A0A2B4RRJ0][UPI0009E21200][A0A6P8ID58][UPI000C057572][UPI000A2A8F54][UPI00109B8FCB][A0A6P8HUQ3][A0A3M6UG31]	A0A6P8I7E9 (2.156E-107)	GO:0016021	uncharacterized protein LOC116298814	Actinia tenebrosa	35.21	.	NA	NA	NA	0	0	0	0	0	15782.33301	2940.330811	2674.66626
Cluster-31550.102840	UniRef90	A0A6P8I7E9 [A0A2B4RRL1][A0A2B4RRJ0][A0A6P8ID58][UPI0009E21200][UPI000C057572][A0A6P8HUQ3][UPI000A2A8F54][UPI00109B8FCB][UPI00077A11AC]	A0A6P8I7E9 (5.498E-99)	GO:0016021	uncharacterized protein LOC116298814	Actinia tenebrosa	23.93	.	NA	NA	NA	0	0	0	5535.359863	0	3097.338623	0	1233.242641
Cluster-31550.102841	UniRef90	A0A6P8I7E9 [A0A2B4RRL1][UPI000C057572][A0A2B4RRJ0][A0A6P8ID58][UPI0009E21200][UPI00109BAEA9][A0A6P8HUQ3][UPI000A2A8F54][UPI00109B8FCB]	A0A6P8I7E9 (2.740E-266)	GO:0016021	uncharacterized protein LOC116298814	Actinia tenebrosa	70.41	.	NA	NA	NA	23116.05078	8593.274414	16757.79102	28890.49023	15599.29102	58586.05078	13518.08105	23580.14704
Cluster-31550.102856	UniRef90	A0A6P8J5W1 [UPI002076E00C][A0A6P8HHJ4][A0A6P8ILX1][UPI00109BE755][UPI0009E37465][UPI000A2A8E2B][UPI0009E3DA1B][A0A6P8HDQ8][A0A3M6V028]	A0A6P8J5W1 (1.933E-47)	GO:0016021	ephrin-B2a-like isoform X1	Actinia tenebrosa	16.03	Y	NA	NA	NA	6147.818359	1862.700073	0	2470.093506	4869.865723	1775.602661	1965.227295	2727.32966
Cluster-31550.102868	UniRef90	UPI001390620B [A0A2B4RP27][UPI001CF2DBCB][A7RJZ9][A0A3M6TJ73][UPI0009E2B8C6][A0A2L2XZX8][UPI0015B0D1C3][L7MHT3][UPI0018D9F46B]	A0A2B4RP27 (0.000E+00)	GO:0016021; GO:0006897; GO:0005509	low-density lipoprotein receptor-related protein 8 isoform X2	Nematostella vectensis	99.8	Y	NA	NA	NA	0	0	0	1235.812988	1855.990112	3268.821045	0	908.6605922
Cluster-31550.102887	UniRef90	A0A6P8HRH2 [A0A6P8HJT8][A0A6P8HB19][A0A6P8HI59][A0A6P8HAF7][A0A6P8HHU7][A0A6P8HIM1][A0A6P8HKQ4][A0A6P8HVQ8][A0A6P8HFJ0]	A0A6P8HRH2 (2.340E-28)	.	uncharacterized protein LOC116292159	Actinia tenebrosa	16.69	Y	NA	NA	NA	66110.44531	67680.32031	36476.32813	30278.11914	19616.47656	30147.07813	37207.12891	41073.6995
Cluster-31550.102926	UniRef90	A0A6P8IVB0 [UPI000A2A837E][UPI0020775EE3][A0A2B4R7Y3][UPI001CF1FE3D][A0A7D9HQE2][UPI00106AF10E][A0A8J1TBX5][UPI000C6E3206][UPI001F046F82]	A0A6P8IVB0 (4.311E-175)	GO:0016310; GO:0008478; GO:0009443	Pyridoxal kinase	Actinia tenebrosa	33.6	.	NA	NA	NA	0	0	0	0	0	2196.225586	0	313.7465123
Cluster-31550.102929	no_hit	.	.	.	.	.	19.97	Y	NA	NA	NA	28704.21289	99844.60156	117204.0234	64798.28125	118605.9766	0	7136.67041	62327.68087
Cluster-31550.102936	UniRef90	A0A6P8IT30 [UPI000A2A7843][A0A3M6V2I9][UPI001CF2471A][UPI0009E36809][A7SIR9][A0A7D9D5A8][UPI001F04924A][UPI00106934B3][A0A1X7SPJ8]	A0A6P8IT30 (1.112E-179)	.	pirin-like protein	Actinia tenebrosa	34.26	.	NA	NA	NA	2992.220215	3416.263916	2879.812744	3625.018311	3069.848389	3595.430176	2656.408691	3176.42892
Cluster-31550.102941	UniRef90	A0A6P8IIG8 [UPI000A2A79AF][A0A3M6T8R0]	A0A6P8IIG8 (1.135E-07)	.	uncharacterized protein LOC116301584	Actinia tenebrosa	18.75	Y	NA	NA	NA	0	0	0	0	0	22023.29688	0	3146.185268
Cluster-31550.102946	UniRef90	A0A6P8HTZ1 [UPI0020778CC1][A7S157][A0A2B4S4V3][UPI001CF5A39D][UPI00077AE485][UPI0003F0AFE0][UPI001425ABA6][UPI000FD64651][UPI000B3D9396]	A0A6P8HTZ1 (0.000E+00)	GO:0070161; GO:0016301; GO:0016020; GO:0016310	membrane-associated guanylate kinase, WW and PDZ domain-containing protein 3-like	Actinia tenebrosa	172.09	.	NA	NA	NA	30783.33789	19870.77148	22617.0957	20818.375	24354.27539	22920.67578	21280.94531	23235.06808
Cluster-31550.102949	no_hit	.	.	.	.	.	19.92	Y	NA	NA	NA	0	54973.98047	23913.7832	0	0	9370.116211	0	12608.26855
Cluster-31550.102953	UniRef90	A0A6P8HGD6 [UPI000A2A980B]	A0A6P8HGD6 (1.235E-73)	.	protein TsetseEP-like	Actinia tenebrosa	44.44	Y	NA	NA	NA	0	0	0	1	0	0	0	0.142857143
Cluster-31550.102977	UniRef90	A0A6P8J5B9 [A0A7D9ETV9][UPI001069B69A][UPI00106AA345][UPI001F037DA2][UPI000719C743][UPI001E1DC93D][UPI00106D5B56][D9IQ18][A0A8J4B5C3]	A0A6P8J5B9 (1.874E-49)	.	galaxin-like	Actinia tenebrosa	31	Y	NA	NA	NA	984502.75	2958653	698079	773958.5	2282101.5	956950.5625	580420.6875	1319238
Cluster-31550.103019	UniRef90	A0A6P8IPR0 [A7RYS1][UPI00109BA00A][P61764][UPI0008115CC8][A0A671F6R5][A0A0D9SG72][A0A1B0GTP9][A0A3B3H4V1][A0A674GQL2]	A0A6P8IPR0 (0.000E+00)	GO:0016192	syntaxin-binding protein 1-like isoform X1	Actinia tenebrosa	66.66	.	NA	NA	NA	10587.61621	5719.098633	7380.640625	12549.36719	2996.649658	1906.726318	16001.63086	8163.104213
Cluster-31550.103052	UniRef90	A0A6P8HPX7 [UPI000A2A4A38][UPI0020772433][A7S6N0][UPI001B88E09C][UPI001EB07A1E][UPI001425860A][A0A8B8A897][UPI000719E377][A0A6J8F129]	A0A6P8HPX7 (0.000E+00)	GO:0005524; GO:0046872; GO:0046486; GO:0016310; GO:0004143; GO:0007205	Diacylglycerol kinase	Actinia tenebrosa	140.56	.	NA	NA	NA	12614.36816	0	10000.86914	13730.58594	0	23989.97461	0	8619.399693
Cluster-31550.103076	UniRef90	A0A6P8IRY2 [A0A6P8IQ32][A0A6P8IQ28][UPI000C043A2D][A0A6P8ITQ4][A0A2B4STC4][A0A3M6T579][UPI00109BD9E5][UPI000C0571C5][A0A2B4RQR8]	A0A6P8IRY2 (0.000E+00)	GO:0016021; GO:0007160; GO:0005509	uncharacterized protein LOC116303577	Actinia tenebrosa	263.96	.	NA	NA	NA	2151.280518	10512.77051	9274.042969	4181.577637	15908.02051	5472.919434	0	6785.801653
Cluster-31550.103124	UniRef90	A0A6P8I3A7 [UPI000A2A9A5C][A0A3M6T7C2][UPI0009E1BC39][UPI0010FCD1AC][A0A2B4S727][A0A8B6XED3][A0A3B4TFM1][A7SGN5][A0A668AB60]	A0A6P8I3A7 (2.722E-177)	GO:0006508; GO:0008234	Cathepsin X	Actinia tenebrosa	33.62	Y	NA	NA	NA	76242.05273	163640.2422	121953.3926	103561.0215	137198.1914	149590.6686	58293.34961	115782.7027
Cluster-31550.103141	UniRef90	A0A6P8IFY4 [UPI000A2A75CA][A7RQE8][UPI001CF5F2F4][A0A3M6TXD9][UPI0009E4BCE5][A7RQE7][A0A2B4RTX0][A0A3M6TX49][UPI000A2A5DE2]	A0A6P8IFY4 (0.000E+00)	GO:0005789; GO:0006869; GO:0008289; GO:0016021; GO:0061817; GO:0005886	extended synaptotagmin-2-like	Actinia tenebrosa	84.95	.	NA	NA	NA	7191.206055	0	0	5642.238281	0	0	10115.87793	3278.474609
Cluster-31550.103144	UniRef90	A0A6P8IK06 [UPI000A2A5409][A0A6P8IRD2][A7SGM5][A0A3M6V011][A0A2B4RZW4][UPI001CF56F1F][UPI00106D17D6][UPI001F04670B][A0A6S7IKB8]	A0A6P8IK06 (2.135E-237)	GO:0005615; GO:0001530; GO:0016020; GO:0050829; GO:0006955	Bactericidal permeability-increasing protein	Actinia tenebrosa	55.42	Y	NA	NA	NA	13326.42871	26263.83789	9753.510742	18582.70117	42033.69141	19722.49219	13921.45313	20514.8736
Cluster-31550.103187	UniRef90	A0A6P8IBF8 [A0A6P8I622][UPI000A2A4D09][UPI0020773373][UPI000A2AA0B1][UPI0009E4A818][A0A2B4RRF1][UPI000C04E55C][UPI001CF514FE][UPI001CF1154D]	A0A6P8IBF8 (0.000E+00)	GO:0016491; GO:0016021	uncharacterized protein LOC116298460 isoform X2	Actinia tenebrosa	122.15	.	NA	NA	NA	6368.366211	0	0	3293.566162	0	3445.602295	0	1872.504953
Cluster-31550.103190	no_hit	.	.	.	.	.	15.85	.	NA	NA	NA	2485.205811	7826.999512	5339.666504	5588.307129	5577.022949	5462.243652	3378.085449	5093.933001
Cluster-31550.103209	UniRef90	A0A6P8HIS3 [UPI000A2A7E44][A7SZE6][UPI001CF43676][A0A2B4RZC0][UPI0001CBA812][A0A8B8A3R1][UPI0014551B9C][A0A7D9HF26][UPI001CFB73C7]	A0A6P8HIS3 (0.000E+00)	GO:0005814; GO:0005737	Centrosomal protein of 76 kDa	Actinia tenebrosa	73.73	.	NA	NA	NA	0	0	1959.139404	2268.389648	0	1539.772461	2406.631836	1167.704764
Cluster-31550.103230	UniRef90	A0A6P8IPH7 [A0A4T0WYJ3][A0A8H6ACF0][C5MC34][P60009][G8JMS7][Q2U7A3][A0A5N7B516][A0A1Z8JTI3][G8YTL5]	A0A6P8IPH7 (1.810E-185)	.	actin-like	Actinia tenebrosa	38.94	.	NA	NA	NA	7391.025879	16107.30957	8637.116211	15392.65234	6036.68457	12714.15039	19382.66602	12237.37214
Cluster-31550.103232	UniRef90	A0A6P8HTV7 [UPI000A2A6E49][A0A7D9I1D3][UPI000C04E660][UPI0015FEC301][A0A8J9Z628][A0A8C4SJS6][A0A6P4ZFW8][A0A2B4RCF2][UPI001CFA597D]	A0A6P8HTV7 (0.000E+00)	GO:0016021	dyslexia-associated protein KIAA0319-like protein	Exaiptasia diaphana	153.1	.	NA	NA	NA	15100.90332	17657.09961	8413.730469	7931.791504	24101.4043	12327.95215	8982.347656	13502.17557
Cluster-31550.103236	UniRef90	A0A6P8INB1 [A0A3M6U5E2][UPI0009E3C777][A7RGG1][UPI001CF15C0C][UPI000A2A738B][G1T3A4][A0A7J8HM92][A0A6J2M885][UPI00192F9546]	A0A6P8INB1 (5.654E-76)	.	coiled-coil domain-containing protein 12-like	Actinia tenebrosa	26.89	.	NA	NA	NA	2594.018066	0	3307.509033	5778.719238	4689.439941	2929.522461	2774.581787	3153.398647
Cluster-31550.103245	UniRef90	A0A6P8HQ78 [UPI000A2A961F][UPI0020777488][UPI0009E603FC][A0A3M6TJE7][A7RXB8][A0A2B4RLN8][UPI001CF2BC70][UPI00077AD6BB][UPI001390620B]	A0A6P8HQ78 (0.000E+00)	GO:0016021; GO:0006897; GO:0005509	low-density lipoprotein receptor-related protein 4-like	Actinia tenebrosa	100.59	Y	NA	NA	NA	0	0	0	2086.041992	1877.885742	3699.092773	0	1094.717215
Cluster-31550.103312	UniRef90	A0A6P8HSK2 [UPI000A2A6EC5][A7RMC7][UPI0010FC91EA][UPI0009E25A6E][A0A3M6TCA4][A0A7D9HZE7][UPI001069B7CB][UPI001F03FC66][UPI0001CB9D11]	A0A6P8HSK2 (4.518E-236)	GO:0016491; GO:0016021	saccharopine dehydrogenase-like oxidoreductase	Actinia tenebrosa	47.17	.	NA	NA	NA	15898.60547	2523.211914	11727.42676	9404.048828	3630.946045	3967.313721	11384.87695	8362.347098
Cluster-31550.103326	UniRef90	UPI000A2A73EE [A7S5F7][A0A3M6UPC9][UPI0001CB94E2][B3RWI8][A0A7D9D762][A0A8J1TAY0][C3ZCF7][A0A293MP18][A0A7M7RIB6]	A7S5F7 (4.965E-101)	GO:0005771; GO:0032509; GO:0045324; GO:0000815; GO:0015031	charged multivesicular body protein 1b	Exaiptasia diaphana	22.11	.	NA	NA	NA	23772.98438	14383.31738	13556.5752	16396.37109	40614.77344	22662.33203	12033.99805	20488.62165
Cluster-31550.103327	UniRef90	A0A6P8H534 [A7RFA6][F2UMK3][A0A6P6RA64][A0A5A9NSF6][A0A8J1TQ78][A0A672NZI0][F1Q5H4][UPI001863FE90][Q1RM15]	A0A6P8H534 (3.367E-205)	GO:0003978; GO:0003974; GO:0006012	UDP-glucose 4-epimerase	Actinia tenebrosa	41.6	.	NA	NA	NA	5541.842285	10556.28613	12566.34473	18725.38672	6706.51416	12989.25098	13210.375	11470.85714
Cluster-31550.103365	UniRef90	A0A6P8ISF7 [UPI00109BF08A][UPI0020773EFD][UPI001CF1A0AB][UPI0009E541E0][UPI000F552FC2][A0A3M6UME9][A0A2B4T0F7][UPI000C0578C5][UPI00106A16F1]	A0A6P8ISF7 (0.000E+00)	GO:0006898; GO:0005509	ralBP1-associated Eps domain-containing protein 1-like isoform X1	Actinia tenebrosa	110.07	.	NA	NA	NA	56984.33984	16857.76367	25868.01172	37462.60156	54983.24609	19846.00391	25242.98047	33892.13532
Cluster-31550.103393	UniRef90	A0A6P8HDC5 [UPI000A2AA03C][UPI00109BC80F][A7SMF8][UPI000A2AA1EA][A0A6P8HP60][A0A3M6TQT5][A0A2B4STM2][UPI001CF2DAA2][A7S0Y9]	A0A6P8HDC5 (3.757E-239)	GO:0016021; GO:0022857; GO:0008643	solute carrier family 2, facilitated glucose transporter member 3-like	Actinia tenebrosa	54.38	.	NA	NA	NA	4087.371338	0	0	3215.453613	2797.101074	0	3186.273682	1898.02853
Cluster-31550.103408	UniRef90	A0A6P8I101 [A0A0B6ZBQ6][A0A7M7SQU6][A0A0T6B3G5][A0A8J6HRM4][A0A023FEM4][A7S615][A0A553MXQ1][A0A067QUD3][A0A6P8WWC9]	A0A6P8I101 (8.667E-106)	GO:0003924; GO:0005525; GO:0110165	ADP-ribosylation factor 6	Actiniaria	19.92	.	NA	NA	NA	10874.53906	7854.154297	10016.91895	6457.965332	3414.520508	3732.814453	15654.52051	8286.490444
Cluster-31550.103426	UniRef90	A0A3M6U269 [A7S924][UPI0001CBBA00][A0A8B7YHX7][UPI0014255EF8][UPI001EE61CA1][UPI001E1E2131][A0A7J7KTW0][A0A1S3JVW6][A0A1B6G8J9]	A0A3M6U269 (7.038E-304)	GO:0140662; GO:0051082; GO:0016887; GO:0005524	T-complex protein 1 subunit alpha	Scleractinia	62.43	.	NA	NA	NA	4045.717041	4308.544922	4219.138184	10168.58789	4756.565918	5428.776855	12441.96777	6481.328369
Cluster-31550.103429	UniRef90	A7SB00 [A0A3M6U474][A0A8J1XWH1][A0A8B6BZ28][A0A0B7ALJ6][A0A7K5E6Z5][A0A8J5A266][T1IRR5][A0A2B4R4F0][R7UY61]	A7SB00 (0.000E+00)	GO:0005096; GO:0005789; GO:0008270; GO:0030127; GO:0070971; GO:0090110; GO:0006886	Protein transport protein SEC23	Actiniaria	86.82	.	NA	NA	NA	0	0	0	10915.25684	9584.628906	11601.73047	6848.088379	5564.243513
Cluster-31550.103464	UniRef90	UPI00109B9C6E [UPI002077661B][UPI001CF4E28C][UPI0009E61C64][UPI000C052B1C][UPI00077A7DD1][UPI001C3FF64D][A0A3Q4H5X2][A0A8C7BQD6][A0A8U0R6C0]	A0A3Q4H5X2 (5.376E-61)	GO:0007399; GO:0005737; GO:0005856	neurabin-1-like	Exaiptasia diaphana	139.8	.	NA	NA	NA	17691.7793	22779.80078	16378.56641	22447.55078	38078.01172	21565.60938	15214.58105	22022.27134
Cluster-31550.103472	UniRef90	UPI00109BD4DC [UPI0020770595][A0A2B4SIY9][A0A6P8IH89][A0A6P8IH97][A0A7M5VDL7][A0A8J9ZTA8][UPI0003F0A6B8][UPI0018D6FC66][A0A8B7ZJ01]	A0A2B4SIY9 (0.000E+00)	GO:0005634; GO:1990404; GO:0003950	poly	Exaiptasia diaphana	290.54	.	NA	NA	NA	2445.870361	0	4979.923828	3538.864746	2251.091309	2255.480713	2092.86084	2509.155971
Cluster-31550.103498	UniRef90	A0A6P8HQY5 [A0A1B0Y365][UPI002076FE03][UPI0009E56C8C][A0A3M6V359][A0A2B4RPM3][A6QR78][B5SU02][UPI00077F951F][UPI00201F3EAD]	A0A6P8HQY5 (3.747E-263)	GO:0004089; GO:0016021; GO:0008270	uncharacterized protein LOC116294102	Actinia tenebrosa	67.86	Y	NA	NA	NA	26402.44141	0	5361.025391	3144.291016	18644.95313	5667.217773	11167.22559	10055.30776
Cluster-31550.103503	UniRef90	A0A6P8ISL5 [UPI000A2A670B][A7SRS8][UPI000F5576F9][A0A2B4RSH9][A0A3M6UGR4][A0A1A8GH35][A0A1A8MYU7][A0A1A8ASY6][A0A4W6FPE8]	A0A6P8ISL5 (5.658E-125)	GO:0003755	Peptidylprolyl isomerase	Actinia tenebrosa	26.42	.	NA	NA	NA	25632.04883	41353.01172	31834.11523	32321.08203	54032.34766	61736.99609	36708.50781	40516.87277
Cluster-31550.103537	UniRef90	A0A6P8HF09 [A0A210Q583][UPI001C64B721][UPI0005215858][UPI00129DBE1B][UPI00092F8C01][A0A7L0CF84][A0A8J4KRL2][UPI00071E2E0D][Q15811]	A0A6P8HF09 (0.000E+00)	GO:0035556; GO:0005509; GO:0070161; GO:0042995; GO:0006897; GO:0005085; GO:0045202	intersectin-1-like isoform X1	Actinia tenebrosa	199.14	.	NA	NA	NA	41825.50781	30225.8457	19811.91406	22118.83984	36975.51172	26546.95508	15065.73145	27510.04367
Cluster-31550.103552	UniRef90	A0A6P8IIA2 [UPI000A2A8C6C][UPI00077AE60E][UPI0009E45D11][A0A3M6U864][UPI000C0578D7][A7SWG4][A0A0P4W746][A0A1X7VKA4][A0A1X7VIZ4]	A0A6P8IIA2 (9.478E-106)	GO:0016021	dnaJ homolog subfamily C member 30, mitochondrial-like	Actinia tenebrosa	29.69	.	NA	NA	NA	10266.91211	14809.6543	11103.6582	19967.86328	17856.58789	19310.03516	10673.56934	14855.46861
Cluster-31550.103597	UniRef90	UPI000A2A6594 [A7RL33][A0A3M6V5C9][UPI000C03A6A5][A0A6P8I2F1][UPI001CF5D4B0][UPI0009E24431][A0A2B4RVA8][A0A3M6V657][A0A3M6V5E0]	A7RL33 (2.716E-102)	GO:0008270; GO:0042277; GO:0005737; GO:0070006; GO:0016021; GO:0043171; GO:0006508	glutamyl aminopeptidase isoform X1	Exaiptasia diaphana	30.6	.	NA	NA	NA	4819.842773	15675.125	7726.410645	6133.446777	3516.755859	2555.028809	2488.337891	6130.706822
Cluster-31550.103613	UniRef90	A0A6P8J109 [UPI000A2A5141][UPI002076FAF8][UPI0009E20C7E][A0A2B4SM53][UPI001CF4091B][A0A3M6U095][A7SQH9][UPI00106AF6E6][UPI001F0468FD]	A0A6P8J109 (0.000E+00)	GO:0005737	uncharacterized protein LOC116305686 isoform X1	Actinia tenebrosa	137.49	.	NA	NA	NA	47982.72266	53276.62109	19013.67383	37660.01172	92519.30469	31896.64258	23687.10742	43719.44057
Cluster-31550.103626	UniRef90	A0A6P8INQ1 [UPI000A2A8E42][A0A3S1B9T6][UPI0009E4A1EE][UPI00035A23FE][UPI001CF4963D][A0A8S3Z174][A0A1S3H5L1][UPI002096479E][A0A8B6CD16]	A0A6P8INQ1 (6.376E-94)	GO:0140647; GO:0051537	adrenodoxin-like protein 1, mitochondrial	Actinia tenebrosa	20.14	.	NA	NA	NA	14810.62988	10015.24219	5512.584473	11450.78516	27806.73438	8178.492188	1883.676025	11379.7349
Cluster-31550.103635	UniRef90	A0A6P8HHP3 [A0A6P8HC42][UPI00109BB54C][A0A6P8H1H4][A0A8B8DG82][UPI00109B8A3B][UPI001F04F4FE][A0A2G8L2S8][UPI0020958DF0][A0A7D9L5C8]	A0A6P8HHP3 (3.796E-118)	GO:0016021; GO:0005044	scavenger receptor cysteine-rich domain superfamily protein-like	Actinia tenebrosa	56.86	.	NA	NA	NA	2373.317139	0	0	0	2058.980469	0	0	633.1853725
Cluster-31550.103653	UniRef90	A0A6P8IXV0 [A0A6P8I040][A0A6P8HXE6][A0A6P8I8Q7][UPI00109BA8E8][UPI0009E36268][A0A3M6TLC2][A0A3M6TLI1][UPI00077AAD84][UPI000C0482D3]	A0A6P8IXV0 (1.048E-132)	.	uncharacterized protein LOC116306051	Actinia tenebrosa	29.29	Y	NA	NA	NA	7512.592773	17561.46289	10432.53613	19316.34375	5595.739258	8086.183594	2334.543701	10119.91459
Cluster-31550.103664	UniRef90	A0A6P8ISF8 [UPI000A2A60A1][A7RXW4][UPI0009E30BA9][UPI0010FC84EA][A0A2B4RHZ8][A0A3M6TT99][A0A7M5UDH2][A0A8B7DS07][UPI00077B25A8]	A0A6P8ISF8 (1.539E-287)	GO:0016021	uncharacterized protein LOC116303722	Actinia tenebrosa	59.63	Y	NA	NA	NA	17207.59375	12618.31873	20464.74609	10343.52832	18164.77075	8681.185547	11213.4585	14099.08595
Cluster-31550.103810	UniRef90	A0A6P8HZ45 [UPI000A2A4EE0][UPI0009E51225][UPI0009E30709][A0A2B4S610][A0A3M6U5L0][UPI0009E47A14][UPI000C041C98][A0A2B4RNQ4][A0A2B4S3L4]	A0A6P8HZ45 (1.443E-81)	.	sushi, von Willebrand factor type A, EGF and pentraxin domain-containing protein 1-like	Actinia tenebrosa	24.89	Y	NA	NA	NA	8771.646484	1490.940796	1543.239868	32825.21875	35054.38281	41704.46094	0	17341.41281
Cluster-31550.103816	UniRef90	A0A6P8HMU2 [A7S5M5][A0A7D9IT07][A0A3M6V5D4][A0A5J5D4I0][I3J065][UPI00077B25B8][UPI0003F0D609][A4FVI7][A0A5N5MW60]	A0A6P8HMU2 (9.911E-57)	GO:0000956; GO:0005634; GO:0000398	U6 snRNA-associated Sm-like protein LSm7	Actiniaria	13.58	.	NA	NA	NA	12906.26074	2071.1875	11234.30566	20952.96094	24230.04102	30990.96875	5450.421387	15405.16371
Cluster-31550.103817	UniRef90	A0A6P8HZ45 [UPI000A2A4EE0][UPI0009E51225][UPI0009E30709][A0A2B4S610][A0A3M6U5L0][UPI0009E47A14][UPI000C041C98][A0A2B4RNQ4][A0A2B4S3L4]	A0A6P8HZ45 (1.206E-82)	.	sushi, von Willebrand factor type A, EGF and pentraxin domain-containing protein 1-like	Actinia tenebrosa	25.74	Y	NA	NA	NA	33663.21094	5841.458496	34974.52344	56650.27734	25750.53516	34265.76563	8893.96875	28577.10568
Cluster-31550.103875	UniRef90	A0A6P8J1U1 [UPI000A2A86F7][A0A2B4RXQ4][UPI00077AE606][UPI00106BF24A][A0A8B8CEL0][A0A6S7FJE8][UPI001F04C1DD][UPI002094299B][UPI00148A9412]	A0A6P8J1U1 (1.580E-253)	GO:0016887; GO:0005524	fidgetin-like protein 1 isoform X1	Stylophora pistillata	79.74	.	NA	NA	NA	25016.64258	32990.34766	74567.72656	72315.71875	27157.72852	119118.6172	119732.9922	67271.39621
Cluster-31550.103910	UniRef90	A0A6P8I817 [UPI000A2A5347][A0A3M6T4G6][A0A2B4SAC7][UPI0009E2BA37][UPI00077A3577][A7RUX4][A0A7D9HKJ2][UPI001F04FCA5][UPI00106CE411]	A0A6P8I817 (0.000E+00)	GO:0006897; GO:0005737	stonin-2-like	Actinia tenebrosa	101.99	.	NA	NA	NA	0	5425.144043	0	6599.70459	31574.17773	7984.474121	0	7369.071498
Cluster-31550.103921	UniRef90	A0A6P8H8V7 [UPI000A2A71EA][A7SKP4][A0A3M6U6W5][UPI0010FC8669][A0A2B4S494][UPI00142567D3][UPI001E1D474F][T2MET9][A0A8B9J4E2]	A0A6P8H8V7 (5.137E-231)	GO:0016310; GO:0016307; GO:0005524	phosphatidylinositol 5-phosphate 4-kinase type-2 alpha-like isoform X1	Actinia tenebrosa	47.01	.	NA	NA	NA	0	1340.967163	507.6914368	1428.710571	542.5054932	368.391571	3570.229004	1108.356463
Cluster-31550.103934	UniRef90	A0A6P8J480 [UPI000A2A8FFB][A7S9X6][UPI001CF11D42][A0A2B4RKZ8][A0A6P8J042][UPI00106B10DE][A0A2B4SUY7][UPI00106CAD59][B3S6Q5]	A0A6P8J480 (3.269E-262)	GO:0005544	copine-3-like isoform X1	Actinia tenebrosa	59.06	.	NA	NA	NA	12804.24512	7155.596191	4011.220703	4173.323242	3179.963135	7521.205566	9351.304688	6885.26552
Cluster-31550.103949	UniRef90	A0A6P8IVI2 [UPI0009E629AB][UPI000F5563EB][UPI0020772BA8][UPI001CF2263E][A7S2M1][UPI00106CBA62][A0A6S7IBW0][UPI0009752AEB][A0A2C9K4I2]	A0A6P8IVI2 (9.527E-75)	GO:0140647; GO:0051537	adrenodoxin-like	Actinia tenebrosa	20.31	.	NA	NA	NA	60573.57422	17856.74609	24888.01758	48457.95703	41589.875	57569.34766	15447.94336	38054.78013
Cluster-31550.103972	UniRef90	UPI002076F332 [A0A3M6T4J2][A0A6J1T425][A0A8J5DZS8][UPI00158AB1B3][A0A0K8TB76][A0A7M7T659][UPI00158E68CA][UPI0006D520EE][UPI00073829CA]	A0A3M6T4J2 (0.000E+00)	.	disco-interacting protein 2 isoform X1	Nematostella vectensis	171.37	.	NA	NA	NA	47921.78516	20011.75781	13093.15332	24893.54297	58817.25	10994.08398	16656.08008	27483.95047
Cluster-31550.103977	UniRef90	A0A6P8IFX1 [A0A6P8IFV5][UPI0020774290][A0A3M6UZT7][UPI000F557FDB][UPI001CF4C8BA][UPI0009E46E50][A0A2B4RIW0][UPI0009E52182][UPI0009E51B29]	A0A6P8IFX1 (0.000E+00)	GO:0005509	fibropellin-1-like isoform X1	Actinia tenebrosa	100.66	Y	NA	NA	NA	46796.05078	156943.6563	88660.39063	26361.5918	162237.7969	40021.25391	58145.51172	82738.03599
Cluster-31550.103986	UniRef90	A0A6P8IV54 [UPI00109BA8FE][UPI002077564A][UPI001CF5284A][UPI000C03A2BE][UPI000F555836][UPI001F03E750][UPI0010690161][UPI0009E64F74][A0A8B7DFU1]	A0A6P8IV54 (0.000E+00)	GO:0005509	neurogenic locus notch homolog protein 1-like	Actinia tenebrosa	243.24	Y	NA	NA	NA	3348.275146	4023.851318	4332.226074	1972.601074	2699.645996	2050.812744	3538.559326	3137.995954
Cluster-31550.103990	UniRef90	A0A6P8I7V8 [UPI000A2A4D72][UPI0020770A6B][A0A2B4SRM3][UPI00106CF99D][A0A7M5V832][A0A6S7FY96][UPI001F04AA8A][A0A3M6TQE6][UPI001E1D5B7E]	A0A6P8I7V8 (5.186E-133)	GO:0005509	programmed cell death protein 6-like	Actinia tenebrosa	26.95	.	NA	NA	NA	1015.602173	0	1876.470093	1482.0354	0	2075.319824	0	921.3467843
Cluster-31550.103991	no_hit	.	.	.	.	.	9.21	.	NA	NA	NA	0	539.3173218	0	0	0	0	1593.345581	304.666129
Cluster-31550.104005	UniRef90	A0A6P8INN0 [UPI000F54F2B6][A0A3M6UTF4][P48588][A0A6J1N9Y5][A0A6J2YHM9][A0A139WER4][Q6XJ28][A2IAC0][Q8ISN9]	A0A6P8INN0 (5.231E-60)	GO:0005840; GO:1990904	40S ribosomal protein S25	Actiniaria	13.25	.	NA	NA	NA	25000.55859	288033.3438	83719.03906	196095.7188	330201.1875	176206.2656	68754.89063	166858.7148
Cluster-31550.104058	UniRef90	A0A6P8I5R4 [UPI00109BCD9A][A7SJ24][UPI001CF1BAE7][UPI000C051DFE][A0A1U9XQR2][A0A2B4RQK4][UPI00106B981C][A0A7D9DGK0][UPI001F03FA58]	A0A6P8I5R4 (8.573E-292)	GO:0031418; GO:0004656; GO:0005506; GO:0005788	Procollagen-proline 4-dioxygenase	Nematostella vectensis	65.98	Y	NA	NA	NA	7080.486816	3509.57373	10192.22559	13066.0332	14581.9082	13774.23926	5530.480469	9676.421038
Cluster-31550.104069	UniRef90	A0A6P8IKN1 [UPI000A2A607C][A7RQ90][UPI00106BA48B][A0A6S7IY80][UPI001CF451EB][UPI00193E8B46][A0A7M5WK01][U3KMN7][A0A8D2H0L8]	A0A6P8IKN1 (3.200E-180)	GO:0003676; GO:0008270	zinc finger protein 385D-like	Actinia tenebrosa	48.19	.	NA	NA	NA	0	0	1202.605103	482.9020691	4083.069336	1204.21936	0	996.1136954
Cluster-31550.104076	UniRef90	A0A6P8HPP2 [UPI000A2A77CC][UPI0020779B04][A0A3M6UYN8][UPI001CF2853F][UPI0009E2316F][A7RX75][UPI00106B9FF4][UPI00077A5C8A][UPI001F04435B]	A0A6P8HPP2 (0.000E+00)	GO:0003677; GO:0003700	DNA-binding protein RFX2-like isoform X1	Actinia tenebrosa	83.1	.	NA	NA	NA	5027.230469	11440.15137	13107.38477	23559.44531	38399.875	26415.52539	6870.977539	17831.51283
Cluster-31550.104077	UniRef90	UPI000A2A904D [UPI0009E194D8][UPI001CF119E4][A0A6P8HNU3][A0A8C5LLY2][A0A8B6XLT5][A0A7N8XJ85][UPI000E453BE8][A0A3Q3REN7][A0A3B4TF02]	A0A6P8HNU3 (0.000E+00)	GO:0030286	dynactin subunit 1	Exaiptasia diaphana	143.83	.	NA	NA	NA	25021.60352	14638.89551	17743.08984	16137.98633	19344.45313	18425.92188	23963.7168	19325.09528
Cluster-31550.104108	UniRef90	A0A6P8IXA0 [G1KNV1][A0A8C3YN74][F7FQV7][A0A3Q2U273][A0A669P1H3][A0A670I616][A0A674K0I7][A0A803XS33][A0A8J6ENS0]	A0A6P8IXA0 (0.000E+00)	GO:0016021; GO:0015293	Transporter	Actinia tenebrosa	66.03	.	NA	NA	NA	50729.41797	0	1769.422119	7164.904785	0	0	4189.599121	9121.906285
Cluster-31550.104120	UniRef90	A0A6P8J4T9 [UPI00109B931D][UPI0020774A93][UPI0020772404][UPI001CF22F47][UPI000F54EB8F][A0A3M6URF6][A0A2B4RH85][UPI0009E4410C][UPI00077AADBB]	A0A6P8J4T9 (0.000E+00)	GO:0005576; GO:0004867; GO:0042151	uncharacterized protein LOC116307005	Actinia tenebrosa	830.07	Y	NA	NA	NA	15066.85938	20948.50781	15694.22949	86065.22656	34784.63672	84006.85938	13751.75293	38616.86747
Cluster-31550.104136	UniRef90	A0A6P8I574 [UPI000A2A619D][A0A6P8IBW1][A0A6P8IBW3][A7SYD7][UPI00109BA45C][UPI00109B8153][UPI00109B78C0][UPI00109BE8C8][A0A2B4RGQ3]	A0A6P8I574 (8.152E-227)	.	uncharacterized protein LOC116298684	Actinia tenebrosa	55.43	Y	NA	NA	NA	22793.03198	25900.10474	44241.34985	23875.07373	10772.44864	18540.15051	40871.58984	26713.39276
Cluster-31550.104211	UniRef90	A0A6P8HGC2 [UPI000A2A4FDC][UPI0020773F26][A0A2B4SYE8][UPI001CF51789][A0A3M6V434][UPI0009E44C73][UPI00077A632F][A0A7M5X8E9][A0A8B7DT08]	A0A6P8HGC2 (0.000E+00)	GO:0016021	uncharacterized protein LOC116291804 isoform X1	Actinia tenebrosa	331.29	.	NA	NA	NA	11784.93945	15401.89941	15482.0166	4164.01123	43600.91016	4678.611816	0	13587.4841
Cluster-31550.104234	UniRef90	A0A6P8IGX4 [UPI000A2A91FD][UPI0020777E94][A0A6S7L6I2][UPI00106937F3][UPI001F033D17][UPI0003F0DBDC][A0A8C4Q741][UPI001F082FA3][A0A8T3E4Z7]	A0A6P8IGX4 (3.859E-229)	.	SH2 domain-containing adapter protein D-like	Actinia tenebrosa	56.93	.	NA	NA	NA	15076.41797	11687.41504	10605.52637	13486.82422	16000.63086	15059.52344	11932.25879	13406.94238
Cluster-31550.104238	UniRef90	A0A6P8IXC6 [UPI000A2A6C08][A7RQR3][A0A2B4S6Y0][UPI001CF243A0][A0A7M5WRH1][UPI0001CBAB3E][A0A7M7HFW9][T2MCX1][B3RUH8]	A0A6P8IXC6 (0.000E+00)	GO:0009058; GO:0016155; GO:0005737; GO:0006730; GO:0016620; GO:0016742; GO:0009258	10-formyltetrahydrofolate dehydrogenase	Actinia tenebrosa	102.79	.	NA	NA	NA	5242.96582	2577.526123	5964.610352	3688.171387	5054.74707	3208.482666	7753.172363	4784.239397
Cluster-31550.104259	UniRef90	A0A6P8IH03 [UPI0009E3708D][UPI0020778FEB][A0A2B4T2I7][UPI001CF13B58][A0A6P4YPN0][A0A3M6TVC2][UPI001BB15BE8][Q9BUI4][A0A7M7NAK0]	A0A6P8IH03 (1.883E-256)	GO:0003697; GO:0005666; GO:0006351	DNA-directed RNA polymerase III subunit RPC3	Actinia tenebrosa	59.83	.	NA	NA	NA	19315.45313	27697.20117	0	15364.1709	57755.13281	16499.43555	0	19518.77051
Cluster-31550.104289	UniRef90	A0A6P8I1G3 [UPI000A2A748D][A0A3M6TJG4][UPI000779F862][A7SGY8][A0A6P8H958][UPI000A2A7831][A0A6P7KIY8][A0A8C1LA58][A0A3Q3NFH6]	A0A6P8I1G3 (0.000E+00)	GO:0016021; GO:0005524; GO:0008559	multidrug resistance-associated protein 4-like	Actinia tenebrosa	144.07	.	NA	NA	NA	0	0	0	0	0	1469.369263	5559.629395	1004.142665
Cluster-31550.104295	UniRef90	A0A6P8I875 [UPI0020773305][UPI0009E29BB1][A0A3M6UPZ1][UPI000A2A731A][A7RPA5][A0A3M6TC40][UPI0009E3196C][A0A2B4SVE5][UPI00207769C9]	A0A6P8I875 (1.868E-198)	.	tRNA wybutosine-synthesizing protein 5-like	Actinia tenebrosa	54.95	Y	NA	NA	NA	2863.581787	2360.564697	6268.564453	4904.427246	7150.293457	6683.893066	2529.793945	4680.159807
Cluster-31550.104319	UniRef90	A0A6P8HLL0 [UPI000A2A920C][A0A3M6UNU1][UPI001CF4FFA8][UPI001F042A5D][A0A7M5WWB3][A0A6S7FS48][A0A8C4T6N2][A7SPW3][UPI001CFA41EA]	A0A6P8HLL0 (2.751E-109)	GO:0007034	charged multivesicular body protein 3-like	Actinia tenebrosa	28.33	.	NA	NA	NA	8032.620605	8185.57666	7605.021484	8076.877441	0	6046.927734	6113.768066	6294.398856
Cluster-31550.104323	UniRef90	A0A6P8HLH3 [UPI000A2A72E7][A7RKG4][UPI0010FCC5A1][A0A4Y0BLH2][A0A6I8T6W7][E0VRN2][A0A6P8YNB2][A0A6J1SUC0][A0A8I6TIF1]	A0A6P8HLH3 (1.251E-106)	GO:0051260	uncharacterized protein LOC116290544	Actinia tenebrosa	29.22	.	NA	NA	NA	7669.710449	14749.21484	18811.62891	10924.42188	18017.93359	33778.37109	30978.54297	19275.6891
Cluster-31550.104326	UniRef90	A0A6P8IIG0 [UPI000A2A4AE0][UPI0013900D78][A0A6S7FMP6][UPI001F03AC13][UPI00106C2C32][A0A6P4ZJ14][A0A2R5LLB1][UPI0006B0E415][UPI000C6E926D]	A0A6P8IIG0 (0.000E+00)	GO:0001784; GO:0047690; GO:0005509; GO:0005737; GO:0023051; GO:0007166; GO:0004842	E3 ubiquitin-protein ligase CBL	Actinia tenebrosa	106.29	.	NA	NA	NA	15597.25977	19134.57813	12447.32813	28655.0625	39287.27344	22645.49023	13336.99219	21586.28348
Cluster-31550.104327	UniRef90	A0A6P8IQL5 [A7T0X8][A0A6P8IND5][A7SWQ8][UPI000A2A654B][A7SYL7][UPI002076FBE1][A0A7D9HQT3][A7SP53][UPI0009E3A8AC]	A0A6P8IQL5 (0.000E+00)	.	uncharacterized protein LOC116303199	Actinia tenebrosa	80.25	.	NA	NA	NA	36331.70703	28396.4668	27539.09766	47355.45313	24059.46094	37515.69922	62277.79688	37639.38309
Cluster-31550.104330	UniRef90	A0A6P8IC85 [UPI00109BA0CD][UPI000C038D62][UPI001CF30301][A0A3M6TPD6][UPI0009E5B12C][UPI00077ABCB9][UPI00106B4C11][A0A2B4RN57][UPI001F04566B]	A0A6P8IC85 (0.000E+00)	.	uncharacterized protein LOC116300380 isoform X1	Actinia tenebrosa	151.41	.	NA	NA	NA	29216.69336	9308.865234	15024.84863	30170.41797	27157.08984	8837.142578	4068.553711	17683.37305
Cluster-31550.104346	UniRef90	A0A6P8J6G7 [A0A6P8IN51][A0A6P8IU40][A0A6P8HAF7][A0A6P8HI59][A0A6P8IE02][UPI00109BB503][A0A6P8IBP2][A0A6P8J451][A0A6P8H851]	A0A6P8J6G7 (1.218E-17)	GO:0016021	fasciclin-2-like isoform X1	Actinia tenebrosa	25.59	Y	NA	NA	NA	58686.85938	0	0	0	0	0	0	8383.837054
Cluster-31550.104370	UniRef90	A0A6P8I784 [UPI000A2A6902][UPI002076E209][UPI0009E4C030][UPI000C053810][A0A3M6TSZ8][UPI001CF0E9BD]	A0A6P8I784 (1.229E-138)	.	uncharacterized protein LOC116296931	Actinia tenebrosa	50.56	.	NA	NA	NA	0	2345.179932	4057.013428	6950.992676	7365.151367	6373.727051	683.7205811	3967.969291
Cluster-31550.104390	UniRef90	A0A6P8HSS1 [UPI000A2A60D4][A7RHP7][A0A2B4RVE0][UPI0009E4583B][C1BM78][UPI0018653F61][A0A315VWU8][A0A8C5GUV6][A0A8C4GB29]	A0A6P8HSS1 (9.958E-133)	GO:0004784; GO:0046872	Superoxide dismutase	Actinia tenebrosa	25.09	.	NA	NA	NA	18680.66016	14065.10547	16113.62305	17601.29297	20421.6543	25739.75	14870.80762	18213.27051
Cluster-31550.104396	UniRef90	A0A6P8HL99 [A7RHZ5][UPI001CF0F491][A0A3M6TVN6][UPI00109BB6D6][UPI000C052EA0][A0A6J0IBE7][A0A674IC64][A0A8B7J993][UPI000B45F78A]	A0A6P8HL99 (2.116E-207)	GO:0006574; GO:0003860	3-hydroxyisobutyryl-CoA hydrolase, mitochondrial	Actinia tenebrosa	43.59	.	NA	NA	NA	9382.793945	6838.174316	7136.282227	5834.299805	0	5588.53125	5779.163086	5794.177804
Cluster-31550.104407	UniRef90	A0A6P8I3K7 [UPI000A2A75EC][UPI001F03D433][A0A7M7LVW3][A0A443RPE9][A0A8B7XK78][UPI0014259CD2][A0A6P4YWY5][UPI000D72FF38][A0A8B8B849]	A0A6P8I3K7 (1.420E-218)	GO:0004674; GO:0006468; GO:0005524	calcium/calmodulin-dependent protein kinase type 1D-like	Actinia tenebrosa	40.32	.	NA	NA	NA	17750.94141	16024.08008	17416.55859	27186.31641	18576.67969	25650.25586	18363.45703	20138.32701
Cluster-31550.104459	UniRef90	A0A6P8IJ89 [UPI00138FEDD6][UPI0009E63569][A0A2B4SKE6][A0A3M6U875][UPI001CF5538D]	A0A6P8IJ89 (3.814E-92)	.	uncharacterized protein LOC116301847 isoform X1	Actinia tenebrosa	52.45	Y	NA	NA	NA	28388.67773	44220.56641	17277.91016	51722.91406	76188.0625	84833.60938	12673.26758	45043.57254
Cluster-31550.104527	UniRef90	A0A6P8IGM4 [UPI002077878F][UPI0020778160][A0A2B4SBX8][UPI000F5555EB][UPI001CF449A1][UPI00109BB3C8][UPI000F54F49B][A0A3M6U0V3][UPI001CF45C8B]	A0A6P8IGM4 (0.000E+00)	GO:0046373; GO:0046556	uncharacterized protein LOC116301103	Actinia tenebrosa	144.24	Y	NA	NA	NA	21813.47656	33241.21484	11850.08105	15445.39355	47707.21875	17280.61523	7702.965332	22148.70933
Cluster-31550.104532	UniRef90	A0A6P8HZM3 [UPI000A2A9522][A7SGC0][A0A3M6TVQ0][UPI0009E3A796][UPI0010FC6AC9][UPI001F04319E][UPI00106CA367][A0A6S7H8T8][A0A7M5VG11]	A0A6P8HZM3 (1.903E-43)	GO:0003723; GO:1990904	heterogeneous nuclear ribonucleoprotein K-like	Actinia tenebrosa	13.6	.	NA	NA	NA	0	9097.453125	13247.24316	50923.13281	7973.065918	33517.3125	17615.61133	18910.54555
Cluster-31550.104534	UniRef90	A0A6P8HZM3 [UPI000A2A9522][A7SGC0][UPI0009E3A796][UPI0010FC6AC9][A0A3M6TVQ0][A0A6S7H8T8][UPI001F04319E][UPI00106CA367][A0A2B4T0A2]	A0A6P8HZM3 (1.527E-65)	GO:0003723; GO:1990904	heterogeneous nuclear ribonucleoprotein K-like	Actinia tenebrosa	14.83	.	NA	NA	NA	7614.566406	16352.04883	20999.76172	43678.46484	59545.46094	80851.75781	23155.46094	36028.21735
Cluster-31550.104535	UniRef90	A0A6P8HZM3 [UPI000A2A9522][A7SGC0][UPI0009E3A796][A0A3M6TVQ0][A0A2B4T0A2][UPI0010FC6AC9][H2RM98][A0A674MJE7][H2RMA0]	A0A6P8HZM3 (1.324E-73)	GO:0003723; GO:1990904	heterogeneous nuclear ribonucleoprotein K-like	Actinia tenebrosa	19.19	.	NA	NA	NA	40378.53906	28929.79688	26730.51758	44234.63281	116853.8203	58589.66406	25652.80859	48767.11133
Cluster-31550.104587	UniRef90	A0A6P8HII3 [UPI00109B9729][UPI0020772AE7][A7RFD2][UPI0009E407F0][UPI00077A26CF][UPI000F551FF8][A0A2B4SIE6][UPI0020777C1B][A0A2B4SMB3]	A0A6P8HII3 (6.150E-147)	GO:0030246	uncharacterized protein LOC116289652	Actinia tenebrosa	29.14	Y	NA	NA	NA	13119.96484	2220.799561	0	3446.02002	1982.733154	12321.87695	6774.099609	5695.070592
Cluster-31550.104601	UniRef90	A0A6P8IIG1 [A7S5L3][UPI0009E1DE15][A0A2B4RB64][A0A5F5PKV5][UPI001B7F1DA9][Q569D5][A0A8J6DIC3][A0A6P3REI9][A0A384CGA5]	A0A6P8IIG1 (8.399E-323)	GO:0018549; GO:0008430	Methanethiol oxidase	Actiniaria	53.75	.	NA	NA	NA	74620.07813	146599.2969	116797.4531	145757.5	80751.49219	180289.7031	116016.5313	122976.0078
Cluster-31550.104616	UniRef90	A0A6P8I0P0 [UPI000A2A842A][UPI002076F406][C3ZR05][H3DGW3][G1KQM2][A0A1S3EYJ1][A0A8C9Y0U3][A0A7L0FIZ0][A0A2K6LH13]	A0A6P8I0P0 (0.000E+00)	GO:0044877; GO:0016020; GO:0032991; GO:0005516	striatin-like	Actinia tenebrosa	93.6	.	NA	NA	NA	1616.146606	0	2110.092773	5558.455078	1241.606567	983.0515747	2828.64917	2048.285967
Cluster-31550.104662	UniRef90	A0A6P8H827 [A0A3M6UB98][A7SGU3][UPI001F0350CD][A0A8J1UJT7][A0A1S3HHZ1][A0A6S7JJG7][UPI000C6E14B6][A0A8B7Z4E6][A0A087YGR3]	A0A6P8H827 (1.875E-110)	GO:0005869; GO:0005737	Dynactin subunit 6	Actinia tenebrosa	22.73	.	NA	NA	NA	0	31359.72852	5808.838867	5339.960938	6887.196289	8209.980469	10842.57813	9778.326172
Cluster-31550.104675	UniRef90	A0A6P8INP9 [A7T3N0][UPI000C045190][UPI0009E32EB4][A0A3M6V3Q9][UPI001CF58D99][A0A2B4RXY2][A0A5A8E7K7][A0A7S0FD30][A0A7S4DXL4]	A0A6P8INP9 (1.820E-271)	GO:0005975; GO:0102148; GO:0004563	Beta-hexosaminidase	Actinia tenebrosa	59.19	Y	NA	NA	NA	8663.575195	21196.71094	8613.944336	10473.25977	6542.84668	8596.776367	4178.391113	9752.214914
Cluster-31550.104678	UniRef90	A0A6P8HCM8 [A0A1S3I9H3][R7V4C6][A0A7D9JJQ3][A0A0J7L8A3][A0A4Y2AX06][A0A8J5A640][UPI0006B0EB48][A0A6P4YFB8][A0A7M7G476]	A0A6P8HCM8 (4.665E-222)	GO:0000164; GO:0017018; GO:0046872; GO:0072357	Serine/threonine-protein phosphatase	Eumetazoa	37.49	.	NA	NA	NA	37089.66406	19482.32813	13254.82324	36221.625	22723.68359	42813.08594	30041.58398	28803.82771
Cluster-31550.104680	UniRef90	A0A6P8HHH8 [UPI00109BE8D3][UPI002076DE11][UPI001CF5CFF2][A0A2B4SJU1][UPI0009E22E19][A0A3M6UXE5][A0A6S7FIU2][UPI001069B07A][UPI001F04BBD5]	A0A6P8HHH8 (1.841E-298)	GO:0008017	microtubule-associated protein futsch-like isoform X1	Actinia tenebrosa	160.98	.	NA	NA	NA	72035.8584	25349.87256	22727.54053	87223.75781	166720.1875	47981.77148	26400.47827	64062.78094
Cluster-31550.104695	UniRef90	UPI00109BEADF [A0A8B7DGI9][A0A7M5XKC1][UPI000F5514B0][UPI0010FC9B19][A0A2B4RI99][UPI00106C01E8][UPI00077A2AD9][A0A7M6DNI3][A0A8B6XLV7]	A0A8B7DGI9 (5.665E-255)	GO:0006508; GO:0004252	uncharacterized protein LOC110248172	Exaiptasia diaphana	176.13	Y	NA	NA	NA	4622.967773	4573.040527	9569.302734	1955.792236	2338.967285	3251.759766	10355.99609	5238.260917
Cluster-31550.104700	UniRef90	A0A6P8HF50 [UPI000A2A4E8A][A0A2B4RIB0][A0A3M6TE53][UPI001CF4083C][A7SBU1][UPI00077A2AD9][UPI0010690B8A][UPI001F042903][UPI0009E53802]	A0A6P8HF50 (0.000E+00)	GO:0006508; GO:0004252	PC3-like endoprotease variant B	Actinia tenebrosa	96.17	.	NA	NA	NA	5505.024414	25307.45117	38238.90625	10777.59375	17874.33398	16622.5625	24422.86133	19821.24763
Cluster-31550.104702	UniRef90	A0A6P8HF41 [UPI000A2A9EF8][A7SBU3][UPI00077A95FC][A0A3M6TEA3][UPI00106CE463][UPI0020770BBD][UPI0009E2A5BE][UPI001F048134][UPI0018D5D373]	A0A6P8HF41 (1.486E-182)	.	synapse-associated protein 1-like	Actinia tenebrosa	41.87	.	NA	NA	NA	12629.20996	16034.01855	11962.76855	11806.04395	19379.375	7716.756348	5127.358887	12093.64732
Cluster-31550.104743	UniRef90	A0A6P8HTB5 [UPI000A2A6C9C][A7S833][UPI001CF53241][A0A2B4RJU7][A0A3M6UF78][UPI0009E5E05D][A0A2B4R478][UPI0009E567DD][UPI00106AAF45]	A0A6P8HTB5 (9.367E-179)	.	coiled-coil domain-containing protein 186-like	Actinia tenebrosa	58.09	.	NA	NA	NA	29130.47461	13638.33398	12153.82227	14242.75391	16450.60938	10551.36816	12610.80762	15539.73856
Cluster-31550.10475	no_hit	.	.	.	.	.	8.25	.	NA	NA	NA	9597.678711	21127.52148	9913.960938	3673.782471	12840.55664	4419.280762	14484.75684	10865.36255
Cluster-31550.104750	UniRef90	A0A6P8IZG5 [A0A6P8J6L0][UPI000A2A9618][UPI000A2A84AB]	A0A6P8IZG5 (3.863E-86)	.	uncharacterized protein LOC116306924 isoform X1	Actinia tenebrosa	59.51	.	NA	NA	NA	61434.49609	158211.2344	71440.67969	28489.30859	115864.875	79580.67188	107637.4922	88951.25112
Cluster-31550.104757	UniRef90	A0A6P8HHZ8 [UPI000A2A57A8][A7SQL1][A0A2B4RF80][UPI001CF311C6][A7T6J8][UPI0009E60D18][A0A3M6TCB8][UPI00106A64E9][A0A7D9IYH0]	A0A6P8HHZ8 (3.168E-268)	GO:0005096; GO:0031267; GO:0007264	ralA-binding protein 1-A-like	Actinia tenebrosa	61.45	.	NA	NA	NA	0	0	19628.88867	16258.20117	0	0	13227.01074	7016.300084
Cluster-31550.104788	UniRef90	A0A6P8IRB3 [UPI000A2A9951][UPI00138FB763][UPI0009E3809D][A0A3M6U6D3][UPI001CF31D00][A0A2B4RGA5][UPI001D16EA54][UPI001D165DDD][UPI00193ED827]	A0A6P8IRB3 (1.426E-273)	GO:0005085; GO:0031410	DENN domain-containing protein 1A-like	Orbicella faveolata	89.24	.	NA	NA	NA	0	0	901.7432251	1397.118408	1183.025879	1406.824097	3659.102539	1221.116307
Cluster-31550.104840	UniRef90	A0A6P8I787 [A0A6P8I7A4][A7RTL5][UPI000A2A7F2C][A0A6P8IJ49][UPI002076E3BE][UPI00109BC82B][A0A2B4RG98][A0A3M6V1F7][A0A3M6V0A7]	A0A6P8I787 (4.177E-83)	.	uncharacterized protein LOC116299851	Actinia tenebrosa	28.9	Y	NA	NA	NA	147358.6406	124970.888	40304.33854	64323.82357	184469.1146	95922.47917	25060.72526	97487.14425
Cluster-31550.104847	UniRef90	UPI000A2A6B56 [A0A6P8ITV5][A0A3M6TTF5][UPI001CF39A84][A0A2B4SGE8][UPI00106B1FAD][A0A7D9H8T7][A0A6P5A6R7][UPI001F03451F][V4B4F3]	A0A6P8ITV5 (7.768E-96)	GO:0003677; GO:0006325	protein DEK	Exaiptasia diaphana	53.2	.	NA	NA	NA	8279.664063	3762.092041	8987.759766	16434.41797	9703.220703	4297.624023	24437.72852	10843.2153
Cluster-31550.104868	UniRef90	A7SQ60 [T1IMK7][A0A8S1BN19][UPI000719C646][A0A835CQQ4][A0A1W4WU39][A0A076FGI7][T1IGG6][UPI0006C9427E][A0A6P7UW06]	A7SQ60 (2.390E-240)	GO:0005524; GO:0031597; GO:0030433; GO:0036402; GO:0043161; GO:0008540; GO:0005634; GO:0016887; GO:0045899	AAA domain-containing protein	Hexacorallia	44.32	.	NA	NA	NA	7093.574707	3659.562744	8677.333008	16651.68945	9434.328125	8111	14463.32031	9727.258336
Cluster-31550.104875	UniRef90	UPI0020773089 [UPI000C052DA4][UPI001CF488F1][UPI000F54C8A5]	.	.	uncharacterized protein LOC116607198 isoform X1	Nematostella vectensis	47.52	.	NA	NA	NA	5418.356934	2913.664551	5411.714844	10396.72461	7992.830566	23888.85547	0	8003.163853
Cluster-31550.104896	UniRef90	A0A6P8I4H5 [A0A6P8H8F3][UPI00109BBB04][A0A2E8E571][UPI000719CEE3][A0A2S8Y8A4][A0A2N6FZC4][A0A2E4FL76][A0A0A9WM61][A0A1S3IR15]	A0A6P8I4H5 (1.423E-46)	GO:0004672; GO:0006468; GO:0005524	uncharacterized protein LOC116295985	Actinia tenebrosa	18.66	.	NA	NA	NA	0	38962.33203	21205.11328	6565.597656	4821.213379	1562.960815	0	10445.31674
Cluster-31550.104898	UniRef90	UPI00109BBB04 [A0A1V5UQI3][UPI0006D4C7FD][UPI000D0C7C1A][A0A7J6ZTG9][A0A2C9KES9][A0A2V9IGF0][A0A8B6FQX4][A0A2C9KBY8][A0A395RHU6]	A0A1V5UQI3 (1.819E-21)	GO:0016740	uncharacterized protein LOC110240689	Exaiptasia diaphana	15.71	.	NA	NA	NA	336.103241	6654.089844	3253.540039	3609.606445	4415.025391	4585.808105	1858.968262	3530.448761
Cluster-31550.104900	UniRef90	G1XRM5 [A0A7D9L706][A0A7J6ZTG9][A0A7J6ZAL0][A0A2B4RAB9][A0A811YVB0][UPI0006D4C7FD][M6D689][UPI000D0C8B7C][A0A317J773]	G1XRM5 (2.294E-37)	.	Ankyrin repeat protein	Orbilia oligospora ATCC 24927	27.73	.	NA	NA	NA	7204.930664	14815.43652	11677.85254	14515.53613	7457.20166	9234.916016	9925.539063	10690.2018
Cluster-31550.104905	UniRef90	A0A6P8IBK2 [Q0N4Q0][D2XMT5][A0A2B4S149][UPI0009E26E51][A0A0A8K9Z6][A0A3M6T8A2][A0A3M6UWW7][A0A401PD07][UPI001CB80BEE]	A0A6P8IBK2 (1.805E-72)	GO:0005576	gremlin-2-like	Actinia tenebrosa	31.4	.	NA	NA	NA	0	3746.298096	0	2352.3396	2572.812744	1174.462524	0	1406.558995
Cluster-31550.104922	UniRef90	A0A6P8I137 [A7S880][A0A3M6U3G4][UPI002025BE2B][UPI00074FD04B][A0A2D4H3X5][A0A8D2L2S6][A0A8J1LWH7][A0A670KGL3][A0A3M0KW70]	A0A6P8I137 (2.732E-126)	GO:0051260	BTB/POZ domain-containing protein KCTD5-like isoform X1	Actiniaria	23.34	.	NA	NA	NA	10669.56836	8670.128906	28169.65625	15073.93359	5695	18407.70117	25426.39453	16016.05469
Cluster-31550.104937	UniRef90	A0A6P8IWN0 [A0A6P8IU58][UPI000A2A49E2][A7S9I0][UPI000A2AA247][UPI0020774E27][UPI0009E384CF][UPI00077AA401][UPI00077ABD16][UPI001CF3F756]	A0A6P8IWN0 (2.269E-101)	GO:0016021; GO:0004497	DBH-like monooxygenase protein 2 homolog	Actinia tenebrosa	27.05	Y	NA	NA	NA	37036.89844	92258.34375	75928.60156	130630.9766	178608.4531	55481.58594	21836.3418	84540.1716
Cluster-31550.104957	UniRef90	A0A6P8JEU5 [A0A6P8J4F4][UPI002076EA32][UPI000A2A630C][UPI0020774E09][UPI000A2A4BD6][UPI000A2A59FB][A0A6P8I380][UPI00207727E8][A0A3M6UG81]	A0A6P8JEU5 (0.000E+00)	GO:0006508; GO:0004222; GO:0008270	Metalloendopeptidase	Actinia tenebrosa	78.62	Y	NA	NA	NA	31479.11523	31683.34375	32447.9668	54568.57422	122174.5078	77361.72656	13402.79199	51874.00377
Cluster-31550.105010	UniRef90	A0A6P8HH59 [A7SPR6][A0A3M6T773][UPI00077AEEB6][A0A7M5WQ08][A0A1S3IMH1][A0A1S3ING0][UPI000D7263FA][A0A8B6Y073][UPI0014256E59]	A0A6P8HH59 (9.784E-100)	GO:0016021; GO:0030659	Autophagy-related protein 27	Actinia tenebrosa	32.96	Y	NA	NA	NA	0	0	0	12491.4082	8983.444336	0	0	3067.836077
Cluster-31550.105063	UniRef90	A0A6P8HWX5 [UPI000A2A75A5][UPI0020770FAD][UPI001CF0F352][UPI0009E48A83][A0A2B4SMD8][UPI0001CBC098][A0A822AQZ0][A0A6J8CJC3][A0A6P5ANL6]	A0A6P8HWX5 (2.257E-193)	GO:0006782; GO:0046872; GO:0004655	Delta-aminolevulinic acid dehydratase	Actinia tenebrosa	36.66	.	NA	NA	NA	21938.37109	19791.85156	61694.23438	14734.28906	12238.14746	4312.759277	101158.1797	33695.40465
Cluster-31550.105066	UniRef90	A0A8B7ZBK4 [UPI001C67F5EF][A0A8B8U046][UPI000CCC8E50][UPI001E26DD8C][UPI001E2666FA][UPI001E26933F][UPI001E269B24][UPI0011553B6C][A0A6P8IIJ2]	A0A8B7ZBK4 (5.449E-193)	GO:0016021; GO:0005044	LOW QUALITY PROTEIN: deleted in malignant brain tumors 1 protein-like	Acanthaster planci	58.3	.	NA	NA	NA	400636.4688	712316.3125	309095.375	142456.8594	341908.7813	189119.0625	28072.14453	303372.1434
Cluster-31550.105095	UniRef90	A0A6P8J1L8 [A0A6P8IP07][UPI00109BABF2][UPI00109BE39F][UPI00109BCBED][UPI00109BE90E][UPI00109B8646][UPI000C05548E][UPI000F54F433][UPI000F550A01]	A0A6P8J1L8 (0.000E+00)	GO:0008201; GO:0008236; GO:0007399; GO:0016021; GO:0006508; GO:0005044; GO:0004930; GO:0030154; GO:0005886	uncharacterized protein LOC116306113	Actinia tenebrosa	115.98	.	NA	NA	NA	53138.85547	2223.983398	4331.215332	13929.13184	11334.71191	7070.554688	0	13146.92181
Cluster-31550.105121	UniRef90	UPI000A2A8D0C [UPI00139065A6][A0A3M6TDL5][UPI0010FCD62C][UPI00109BACA9][UPI000C04A556][UPI001069AF2F][A0A7D9DZJ2][A7RPQ1][UPI001F04216F]	A0A3M6TDL5 (1.068E-285)	GO:0016556; GO:0003727; GO:0030895	APOBEC1 complementation factor isoform X1	Exaiptasia diaphana	74.09	.	NA	NA	NA	10671.20703	14374.54395	17926.73047	16801.26172	15097.08301	19372.18164	10089.50488	14904.64467
Cluster-31550.105151	UniRef90	A0A6P8HJ81 [A0A6P8ID20][UPI00109BE0C8][A0A6P8I3M2][A0A6P8I762][A0A6P8H880][A0A6P8IC05][UPI000A2A9388][UPI000A2A9657][UPI0009E26C6C]	A0A6P8HJ81 (1.094E-214)	GO:0016491	tauropine dehydrogenase-like	Actinia tenebrosa	45.21	.	NA	NA	NA	0	0	1860.611572	1630.232422	1073.834717	4337.838867	5146.911133	2007.061244
Cluster-31550.105194	UniRef90	A0A6P8HML9 [UPI00109BD635][UPI002076EDCA][UPI0009E5C00F][UPI000C040481][A0A2B4RJ72][UPI00077AF7D7][A0A3M6UAE8][UPI0009E1B154][UPI001F0337A1]	A0A6P8HML9 (8.049E-185)	GO:0007009	brain-specific angiogenesis inhibitor 1-associated protein 2-like protein 2	Actinia tenebrosa	44.72	.	NA	NA	NA	15988.0332	15380.46484	15940.45898	130698.5703	191518.0938	97997.69531	17335.62109	69265.5625
Cluster-31550.105226	UniRef90	A0A6P8HA27 [A7S0J1][UPI000F55861B][A0A3M6UTJ2][UPI000A2A9879][A1A4K3][Q16531][A0A7D9D6C2][H9GPM9][A0A8B7ZLR2]	A0A6P8HA27 (0.000E+00)	GO:0003676; GO:0005634	DNA damage-binding protein 1-like	Actinia tenebrosa	127.4	.	NA	NA	NA	11977.5498	9747.80957	4500.149902	9428.453125	5493.907227	4260.769531	4311.175293	7102.830636
Cluster-31550.105258	UniRef90	A0A6P8HM69 [A0A6P8HU01][UPI00109BA6AD][UPI000A2A5B8C][UPI000C04AFC7][A0A3M6V0D0][UPI0009E53FF6][UPI0009E60C7F][A0A2B4T1V5][A7SIF0]	A0A6P8HM69 (2.873E-120)	GO:0003723; GO:1990904	heterogeneous nuclear ribonucleoprotein A1-like	Actinia tenebrosa	34.87	.	NA	NA	NA	149601.7031	67200.10938	76604.38281	129502.3438	335985.125	226611.7031	58182.91016	149098.3253
Cluster-31550.105269	UniRef90	A0A6P8I0W7 [UPI000A2A487A][A7RUJ7][UPI0009E2C98C][A0A2B4RMC6][UPI001CF1DAB0][A0A673MNJ6][W5UG46][A0A5N5PD35][A0A6S7HBG4]	A0A6P8I0W7 (0.000E+00)	GO:0005777; GO:0008611; GO:0071949; GO:0008609	Alkylglycerone-phosphate synthase	Actinia tenebrosa	68.33	.	NA	NA	NA	859.2229614	0	0	2737.30835	664.4015503	1166.208862	0	775.3059605
Cluster-31550.105292	UniRef90	A0A6P8JBT8 [UPI001390285D]	A0A6P8JBT8 (3.287E-51)	.	uncharacterized protein LOC116307924	Actinia tenebrosa	22.72	.	NA	NA	NA	2328.499512	29115.64648	24885.91016	6275.373535	11846.91602	10734.30957	7631.134277	13259.68422
Cluster-31550.105312	no_hit	.	.	.	.	.	28.72	Y	NA	NA	NA	5639.569336	0	0	0	3788.38623	1943.200928	2667.736816	2005.556187
Cluster-31550.105316	UniRef90	A0A6P8H575 [UPI000A2A925A][UPI000A2A6166][UPI001CF1A6FF][A0A2B4S579][A0A3M6TMI0][A7S268][A0A7D9HI64][UPI00106B0D55][UPI001F04A277]	A0A6P8H575 (0.000E+00)	GO:0006165; GO:0006228; GO:0005524; GO:0006183; GO:0004385; GO:0004550; GO:0006241	Guanylate kinase	Actinia tenebrosa	126.6	.	NA	NA	NA	6543.301758	4502.444336	11711.5498	7880.650391	4468.115234	10712.37988	6898.116211	7530.936802
Cluster-31550.105320	UniRef90	A0A6P8H891 [UPI000A2A79EF][UPI002077225A][A0A3M6UB82][A0A2B4SAT9][UPI0009E56528][UPI0009E424F5][A0A6P8H7E4][UPI00109BB4DB][UPI001CF21130]	A0A6P8H891 (1.451E-244)	GO:0016021; GO:0008235; GO:0006508	uncharacterized protein LOC116286319	Actinia tenebrosa	59.97	Y	NA	NA	NA	34607.15234	14005.59473	8538.141602	13166.99902	14535.00195	12602.82227	14715.99219	16024.52916
Cluster-31550.105323	UniRef90	A0A6P8I249 [UPI00109BEA1F][UPI002076DA06][UPI00106CC646][A7SAA2][A0A7D9IVJ2][UPI001454E59D][UPI0018D6E8C9][A0A8B7ZX70][C3Z3Q3]	A0A6P8I249 (4.872E-221)	GO:0046983	upstream stimulatory factor 1-like	Actinia tenebrosa	42.86	.	NA	NA	NA	6375.643066	6385.41748	7348.161133	13170.20801	28552.74414	23635.67578	7244.737793	13244.65534
Cluster-31550.105341	UniRef90	A0A6P8I910 [UPI000A2A8D86][R7UUF5][A0A7K7JND8][UPI0007384B00][UPI000BA83371][A0A851YY36][UPI0007381C89][A0A6P3UZA1][A0A6J0GLJ8]	A0A6P8I910 (0.000E+00)	.	dmX-like protein 1 isoform X1	Actinia tenebrosa	339.06	.	NA	NA	NA	717.7245483	0	2089.510254	4883.73584	0	4257.941406	4528.286133	2353.885454
Cluster-31550.105363	UniRef90	A0A6P8JD63 [A0A6P8IKU6][UPI000A2A5197][A7RXU8][UPI00207700AE][UPI0009E48727][A0A3M6TMG9][UPI0009E603FC][UPI0010697C25][A0A7M5UNK1]	A0A6P8JD63 (3.480E-138)	GO:0016021; GO:0006897; GO:0005509	low-density lipoprotein receptor-related protein 4-like isoform X1	Actinia tenebrosa	28.53	.	NA	NA	NA	7311.281738	0	0	8707.246094	10867.0625	16528.24805	0	6201.976911
Cluster-31550.105443	UniRef90	A0A6P8I552 [UPI000A2A5F80][A0A087T8C8][A0A8C8SAV7][A0A2L2Y2W0][Q99613-2][UPI0018E719F7][A0A6B0RPH7][V8PF84][A0A8D3B228]	A0A6P8I552 (0.000E+00)	GO:0003723; GO:0031369; GO:0016282; GO:0005852; GO:0003743; GO:0001732; GO:0033290	Eukaryotic translation initiation factor 3 subunit C	Actinia tenebrosa	103.54	.	NA	NA	NA	1150.413574	0	0	5589.658203	0	0	0	962.8673968
Cluster-31550.105451	UniRef90	A0A6P8IRI4 [UPI000A2A6163][A7RL16][A0A2B4RLC7][A0A3M6V1S0][UPI00077B1F38][UPI000C048708][A0A6J0U3S3][A0A8C4K029][A0A4D9EHT5]	A0A6P8IRI4 (5.981E-173)	GO:0016021	tolloid-like protein 2 isoform X1	Actinia tenebrosa	44.53	.	NA	NA	NA	26927.79492	12687.04199	7406.698242	3308.802246	26041.37109	7605.383301	0	11996.7274
Cluster-31550.105456	UniRef90	UPI00109BEFD0 [UPI001F04FA9B][UPI0009E46ADC][W5MYM0][A0A8C7SLL0][UPI001877F88D][UPI0006260C16][A0A673Z3N9][A0A1S3MAI4][U3IA16]	W5MYM0 (0.000E+00)	GO:0006897; GO:0030276	LOW QUALITY PROTEIN: talin-2-like	Exaiptasia diaphana	273.88	.	NA	NA	NA	39023.04688	24526.65039	30488.34766	44875.80859	26713.11914	24424.19727	39778.09375	32832.75195
Cluster-31550.105495	UniRef90	A0A6P8HIZ0 [A7SGW5][A0A3M6U3Y0][UPI00077A11DC]	A0A6P8HIZ0 (2.119E-66)	.	uncharacterized protein LOC116289763	Actinia tenebrosa	16.53	.	NA	NA	NA	487.5819397	186.3421326	0	350.1200867	0	0	0	146.2920227
Cluster-31550.105502	UniRef90	A7RHA6 [A0A2B4RY17][UPI001B88A8A0][E9FWI4][UPI0001CBA429][T1JHJ8][A0A8E4MHN3][A0A8B7ZZH5][E0W0E0][T1JUV9]	A7RHA6 (9.764E-232)	GO:0003924; GO:0005525; GO:0001664; GO:0046872; GO:0005834; GO:0007188; GO:0031683	Guanine nucleotide-binding protein G(S) subunit alpha	Actiniaria	44.49	.	NA	NA	NA	11222.10645	7855.705078	5892.248535	11394.63184	3110.427246	5672.42334	11586.72266	8104.89502
Cluster-31550.105504	UniRef90	A0A6P8J6L0 [UPI000A2A84AB][UPI000A2A9618][A0A6P8IZG5]	A0A6P8J6L0 (2.380E-189)	.	uncharacterized protein LOC116306929	Actinia tenebrosa	102.53	.	NA	NA	NA	26161.28066	8424.908398	13388.38896	18624.16987	51665.8082	13015.77129	10688.85361	20281.31157
Cluster-31550.105523	UniRef90	A0A6P8HR93 [A7SPP5][UPI0009E408C8][UPI001455C339][UPI001CF5A73E][UPI000F54F1CE][UPI00142563AA][UPI001BB10CFD][A0A8B8A090][UPI001E1DE5B9]	A0A6P8HR93 (8.772E-73)	GO:0007059; GO:0106035	cytosolic iron-sulfur assembly component 2A-like isoform X1	Actinia tenebrosa	16.62	.	NA	NA	NA	3166.977295	0	3617.390869	5061.00293	3130.84668	4166.924805	4740.658691	3411.97161
Cluster-31550.105529	UniRef90	A0A6P8IJX6 [UPI000A2A5FB0][A7STM8][UPI0009E5AC40][A0A2B4RUX0][UPI001CF14C6F][UPI001F049174][UPI0014255CC7][A0A8B7XJF7][UPI001454F5DE]	A0A6P8IJX6 (0.000E+00)	GO:0005788; GO:0003756	Protein disulfide-isomerase	Actinia tenebrosa	73.25	Y	NA	NA	NA	108326.1406	48414.85938	127514.4766	178956.0938	83522.36719	163990.2969	106443.5703	116738.2578
Cluster-31550.105555	UniRef90	A0A6P8HA80 [UPI0020776A43][A0A3M6UIJ5][UPI001CF3FCF3][A0A7D9J6L7][UPI001F048A43][UPI0003F0735D][A0A7M7SXI3][A0A8B7ZAB0][A0A8J1U966]	A0A6P8HA80 (0.000E+00)	GO:0071203	WASH complex subunit 5-like	Actiniaria	135.44	.	NA	NA	NA	2599.687256	2402.652832	2951.139648	0	0	37.40355301	0	1141.554756
Cluster-31550.105573	UniRef90	A0A6P8ISI5 [UPI000A2A9849][A0A6P8IQR8][UPI000A2A5DF8][A0A6P8HIA3][A0A6P8HQ65][A0A6P8HB62][A0A6S7G9C5][UPI0010FCC1B8][UPI0009E46507]	A0A6P8ISI5 (5.475E-104)	.	heat shock protein homolog	Actinia tenebrosa	22.13	.	NA	NA	NA	267911.9063	215277.25	219932.7031	436058	1287693.125	492143.9375	104903.8672	431988.6842
Cluster-31550.105592	UniRef90	A0A6P8HEN7 [UPI000A2A5583][UPI00138FFA9B][A0A3M6T7J6][UPI001CF4E4D8][A0A6S7GPC6][UPI00106C9AEC][UPI001F048B29][UPI001E1DF46A][UPI001C3F9F49]	A0A6P8HEN7 (0.000E+00)	GO:0007172; GO:0051128; GO:0004713; GO:0005524; GO:0042995; GO:0005856; GO:0008284; GO:0050896; GO:0005925; GO:0005886	focal adhesion kinase 1-like isoform X1	Actinia tenebrosa	127.01	.	NA	NA	NA	0	0	0	2969.347168	0	1945.74353	0	702.155814
Cluster-31550.105599	UniRef90	A0A6P8HSM3 [A0A2B4RZY0][A7RG86][UPI001CF19081][A0A7R9KP77][A0A226EN15][A0A7R9QVX1][A0A443SE52][A0A1W7R9N4][A0A1X7UD49]	A0A6P8HSM3 (2.014E-70)	GO:0003735; GO:0005840; GO:0006412; GO:1990904	40S ribosomal protein S26	Actiniaria	13.84	.	NA	NA	NA	17197.72656	41240.41406	40824.59766	59465.16797	58965.99609	52871.10156	52305.08594	46124.29855
Cluster-31550.105601	UniRef90	A0A6P8H3S6 [UPI000A2A96D5][A0A3M6UGU8][UPI0009E61C63][A7S4U2][UPI00077A0917][A0A2B4SNM7][UPI0001CBA7D4][A0A7D9DBL1][UPI00106AD4FF]	A0A6P8H3S6 (3.628E-235)	GO:0005769; GO:0034314; GO:0043014; GO:0003779; GO:0071203	WASH complex subunit 1-like	Actinia tenebrosa	49.88	.	NA	NA	NA	10703.68945	13602.18262	10402.28223	15190.38965	50348.53516	19747.92578	7464.183594	18208.4555
Cluster-31550.105622	UniRef90	A0A6P8H9Q8 [A7SNR2][A0A2B4RQI4][A0A6S7JCA4][UPI001F040FC0][UPI00109B94E3][UPI00145587AA][A0A6J8BUN7][UPI00201F7A21][V3ZMS2]	A0A6P8H9Q8 (7.373E-134)	GO:0005634; GO:0010498; GO:0005737; GO:0005839	Proteasome subunit beta	Actinia tenebrosa	25.46	.	NA	NA	NA	24417.39258	17624.82129	12939.65759	19603.34644	30133.2373	31786.99463	15155.26843	21665.81689
Cluster-31550.105624	UniRef90	A0A6P8HY65 [UPI000A2A7825][A7SMS4][UPI00106C5353][A0A8B6CCQ1][UPI0006D8DB4B][A0A6P4YVC4][UPI001F034BEA][A0A8B8A4P2][UPI0008543240]	A0A6P8HY65 (1.528E-205)	GO:0042351; GO:0050577	GDP-L-fucose synthase	Actinia tenebrosa	36.64	.	NA	NA	NA	15749.74805	12400.27051	15924.54004	20509.50391	8017.098145	16351.84082	28325.17969	16754.02588
Cluster-31550.105685	UniRef90	A0A6P8JB05 [UPI000A2A7453][UPI00106D3D59][UPI00077AFC41][A0A8B6FY78]	A0A6P8JB05 (3.465E-51)	GO:0016021	uncharacterized protein LOC116308575	Actinia tenebrosa	31.52	.	NA	NA	NA	95032.30469	28367.33789	25187.92383	50551.65625	130339.8281	71555.42188	6346.725586	58197.31403
Cluster-31550.105725	UniRef90	A0A6P8I755 [A0A6P8ID18][A0A6P8IHA4][A0A6P8H440][A0A6P8IWY9][A0A6P8IF14][A0A6P8H4D3][A0A6P8IAT0][A0A6P8IAJ2][A0A6P8IAS6]	A0A6P8I755 (1.830E-24)	GO:0016020; GO:0005044	scavenger receptor cysteine-rich type 1 protein M130-like	Actinia tenebrosa	9.05	.	NA	NA	NA	0	0	0	15707.16602	3413.706299	3514.12085	1501.870605	3448.123396
Cluster-31550.105765	UniRef90	A0A6P8H241 [UPI000A2A88CC][A7S350][A0A2B4S0L7][UPI001CF55590][UPI0009E4C82B][A0A7D9DE34][UPI00106D2D12][A0A8C7VHJ8][A0A1S3QA44]	A0A6P8H241 (0.000E+00)	GO:0032012; GO:0005085; GO:0015031	brefeldin A-inhibited guanine nucleotide-exchange protein 1-like	Actinia tenebrosa	223.16	.	NA	NA	NA	20547.2793	1209.120605	3961.276123	4036.622803	7846.106445	266.4094543	6141.760742	6286.939353
Cluster-31550.105773	UniRef90	A0A6P8HEY9 [UPI000A2A94D0][A7RVR9][UPI0009E18F3C][A0A3M6TRI0][UPI001CF393FC][UPI001CF5A2FC][A0A2B4RMX0][UPI00106B5DF4][UPI001F03D73D]	A0A6P8HEY9 (0.000E+00)	GO:0016740; GO:0016021; GO:0008250; GO:0006486	Dolichyl-diphosphooligosaccharide--protein glycosyltransferase subunit 1	Actinia tenebrosa	122.7	Y	NA	NA	NA	14466.47559	14134.78711	15642.45508	15254.84082	17995.86719	10299.83398	6119.664063	13416.27483
Cluster-31550.105777	UniRef90	A7S8N2 [A0A3Q3KA29][A0A8B9L202][A0A667Y9M6][A0A4W3KKJ3][F6VM76][A0A671WX03][A0A3B4DGN9][A0A3B3BSU7][A0A2I4BV78]	A7S8N2 (0.000E+00)	GO:0005524; GO:0017101; GO:0006425; GO:0004819; GO:0005829	Glutamine--tRNA ligase	Nematostella vectensis	91.57	.	NA	NA	NA	9356.003906	6181.408203	10053.21908	18582.80697	11129.32715	17286.91667	9944.569661	11790.60738
Cluster-31550.105778	UniRef90	A0A6P8H0D8 [A0A6P8H366][A0A6P8H330][A0A6P8HB47][UPI002076E013][UPI00207732A8][UPI000A2A92CD][UPI0009E3BCF1][UPI0009E440AA][A7S7J3]	A0A6P8H0D8 (0.000E+00)	GO:0019752; GO:0030170; GO:0016830	uncharacterized protein LOC116287357	Actinia tenebrosa	106.22	.	NA	NA	NA	18328.05469	15257.80566	54150.06641	39232.75391	11385.0498	8414.302734	129306.1875	39439.17439
Cluster-31550.105824	UniRef90	A0A6P8HAI3 [UPI000A2A7E60][UPI0013903D7B][A0A6P8H836][UPI000A2A6513][UPI00109BEC8D][UPI000A2A7884][A0A6P8H870][A0A8K1GUF1][A0A2B4SHJ7]	A0A6P8HAI3 (1.222E-130)	GO:0016491	15-hydroxyprostaglandin dehydrogenase	Actinia tenebrosa	26.64	.	NA	NA	NA	20540.97461	22943.23633	30492.83008	57956.14844	34889.41406	70002.53125	43739.57031	40080.67215
Cluster-31550.105828	UniRef90	A0A6P8IS88 [A0A6P8HSC7][A0A6P8I8R8][A0A6P8ITM3][A0A6P8IDP1][A0A6P8HQN8][A0A6P8IEB3][A0A6P8IM52][A0A6P8HS50][A0A6P8ILW8]	A0A6P8IS88 (4.475E-108)	GO:0005737; GO:0008270	E3 ubiquitin-protein ligase TRIM71-like	Actinia tenebrosa	28.7	.	NA	NA	NA	24718.16211	5812.685547	20225.11133	19294.73047	12889.46289	14820.8125	12196.64258	15708.22963
Cluster-31550.105829	UniRef90	A0A6P8IS00 [UPI000A2A8377][A7S653][UPI0009E50639][UPI001CF596E1][A0A3M6UTA7][A0A2B4RVI5][A0A7M5WSN8]	A0A6P8IS00 (1.092E-140)	GO:0016021	uncharacterized protein LOC116304342	Actinia tenebrosa	65.5	.	NA	NA	NA	8979.553711	3778.885498	0	5228.100098	5874.043945	5016.045898	0	4125.232736
Cluster-31550.105851	UniRef90	A0A6P8IZS8 [A0A6P8HQZ8][A0A6P8IZA3][A0A6P8IKC4][A0A6P8IKT3][UPI000A2A61AC][A0A6P8IKB4][UPI0020771B1B][A0A6P8HGX7][A7T0X2]	A0A6P8IZS8 (1.501E-266)	GO:0016021	uncharacterized protein LOC116305473 isoform X1	Actinia tenebrosa	77.69	Y	NA	NA	NA	10597.87793	4613.922363	2635.198486	4242.670898	11958.29883	3113.091553	1959.652222	5588.673183
Cluster-31550.105854	UniRef90	A0A6P8H1P1 [UPI0009E522E5][A0A8J9ZLI4][A0A8B7D6M2][A0A3P9NIS5][A0A8C1W4N2][A0A8C1W5K8][A0A8C1W6T7][A0A8D2ZPL0][A0A1S3GZQ7]	A0A6P8H1P1 (0.000E+00)	GO:0005085; GO:0007264	dedicator of cytokinesis protein 1-like	Actinia tenebrosa	202.99	.	NA	NA	NA	46077.21094	42990.90625	30144.91992	34914.32422	66751.05469	44040.62109	47062.37891	44568.77372
Cluster-31550.105875	UniRef90	A0A6P8HJX8 [UPI000A2A6579][A7RG62][UPI0009E58A76][A0A3M6U726][UPI00077AACC1][A0A2B4S5A8][UPI00077A2B66][UPI00077AD8FC][UPI000A2A8A22]	A0A6P8HJX8 (3.956E-250)	GO:0042981; GO:0009615	uncharacterized protein LOC116290055	Actinia tenebrosa	97.67	.	NA	NA	NA	71880.80762	34387.25449	23818.81484	30964.8251	57615.15448	24128.84854	19448.76289	37463.49542
Cluster-31550.105879	UniRef90	A0A6P8IYK7 [UPI000A2A8F23][UPI002077409A][A0A3M6TPJ1][UPI001CF2DEA5][UPI002076E66D][A0A2B4SC84][UPI000F54FC97][A7SY99][UPI0009E1D1AA]	A0A6P8IYK7 (0.000E+00)	GO:0016021	muscle M-line assembly protein unc-89-like	Actinia tenebrosa	111.37	.	NA	NA	NA	10440.50977	9845.835938	9144.726563	11024.99316	18396.02148	27740.24219	18886.56445	15068.41336
Cluster-31550.105885	UniRef90	A0A6P8HHP6 [A0A6P8H9A4][A0A6P8JFM3][UPI00109BAE4A][A0A6P8H9C2][UPI001CF494A0][UPI0009E2D020][UPI001CF4D5E5][UPI001CF47425][UPI001CF4CD7A]	A0A6P8HHP6 (7.193E-92)	.	basement membrane-specific heparan sulfate proteoglycan core protein-like	Actinia tenebrosa	24.88	.	NA	NA	NA	22282.10352	0	7342.64502	14505.39258	0	16184.12891	6701.463867	9573.67627
Cluster-31550.105900	UniRef90	A0A6P8I771 [A7RII2][A0A3M6URY0][UPI0009E30ECE][UPI0010FC8157][UPI00106978AC][A0A7D9JBE9][A0A6P5A0K1][L7LYV5][UPI0005F4ED7C]	A0A6P8I771 (4.688E-193)	GO:0016021	vesicular integral-membrane protein VIP36-like	Actinia tenebrosa	39.03	Y	NA	NA	NA	20163.39453	0	0	6122.054199	4458.526855	2898.501465	0	4806.06815
Cluster-31550.105911	UniRef90	A0A6P8HYV3 [UPI000A2A452F][A7RIW3][UPI001CF0DC97][UPI0009E5A92D][A0A2B4SV50][A0A8B6ET33][UPI00106CFE74][UPI0003F07707][UPI000C6D5040]	A0A6P8HYV3 (1.890E-290)	GO:0003983; GO:0006011; GO:0005978	UTP--glucose-1-phosphate uridylyltransferase	Actinia tenebrosa	58.72	.	NA	NA	NA	6036.920593	7558.779093	6202.123494	9568.492025	2553.651367	4116.144043	14859.89197	7270.857512
Cluster-31550.105914	UniRef90	A0A6P8HB93 [UPI000A2A8E05][UPI0020771AD9][A0A6P8GXX6][UPI0009E346C4][A0A2B4SWR7][UPI001CF1483C][UPI0020778F92][UPI0009E4D669][A0A2B4SYF5]	A0A6P8HB93 (0.000E+00)	.	uncharacterized protein LOC116289587	Actinia tenebrosa	205.71	.	NA	NA	NA	1256.627686	0	547.9677734	0	0	0	4059.860352	837.7794015
Cluster-31550.105954	UniRef90	A0A2B4RKT5 [P61160][Q5M7U6][A0A8T1S9B5][A0A834F2M2][A0A674PNI1][A0A6S7GWZ7][A0A2D0Q4V2][A0A4X2KXL3][A0A6J2V690]	A0A2B4RKT5 (1.576E-244)	GO:0005524; GO:0005737; GO:0034314; GO:0005885; GO:0003779	Actin-related protein 2	Hexacorallia	44.94	.	NA	NA	NA	2694.884928	7134.01888	9446.100749	13622.73307	2933.610026	5796.284505	39378.90104	11572.36189
Cluster-31550.105960	UniRef90	A0A6P8J4B2 [A0A8B9UE68][A0A8C8BM00][A0A8C8BM69][A0A8B9GMN7][A0A8C6JXA4][A0A8B9GIY2][A0A384C0Y6][A0A670K8Y9][UPI00202B402C]	A0A6P8J4B2 (0.000E+00)	GO:0005923	multiple PDZ domain protein-like	Actinia tenebrosa	203.29	.	NA	NA	NA	7718.249512	5698.589844	3821.502197	4927.597168	6137.255859	7176.648926	3155.750488	5519.370571
Cluster-31550.105970	UniRef90	A0A6P8IN11 [UPI00138FBA5B][A0A3M6V4H6][C3XZI5][A0A8B7ZI08][A0A8B7ZPF1][UPI001455BDB4][A0A7M7RDF2][A0A401SLC2][H9G5E6]	A0A6P8IN11 (0.000E+00)	GO:0005085; GO:0003677; GO:0046982; GO:0007264	son of sevenless homolog 1-like isoform X1	Actinia tenebrosa	146.29	.	NA	NA	NA	5322.533691	5999.162109	5811.996582	13565.08789	30118.26758	7981.412109	6914.227051	10816.09814
Cluster-31550.105979	UniRef90	A0A6P8IC47 [A7SRI7][A0A3M6UAQ4][UPI00106CFDD0][UPI000D731F87][H9GGK1][UPI0001D39598][A0A7J7EN53][A0A670IHM6][A0A452H1J3]	A0A6P8IC47 (0.000E+00)	.	serine/threonine-protein phosphatase 2A 65 kDa regulatory subunit A alpha isoform-like	Actiniaria	66.42	.	NA	NA	NA	4862.42627	1884.553467	4567.916992	5049.817871	0	2781.076904	10444.69629	4227.212542
Cluster-31550.105980	UniRef90	A0A6P8IZ07 [A0A6P8IZY6][UPI00207726E4][UPI002076F948][UPI000F557FDB][UPI000A2A6CE0][UPI0009E19F5B][A0A2B4REZ3][UPI000A2A9CC3][UPI0009E272C5]	A0A6P8IZ07 (0.000E+00)	GO:0005509	fibropellin-1-like isoform X1	Actinia tenebrosa	121.48	Y	NA	NA	NA	0	0	0	5385.287109	0	16255.95313	0	3091.605748
Cluster-31550.105981	UniRef90	A0A6P8IKI7 [A0A3M6TYM5][UPI0010FC7B2B][A0A6S7J9N1][UPI001F03B092][A0A1X7VFM7][UPI0009E3540A][UPI001425A6E5][A0A224Z485][A0A6P7VJ49]	A0A6P8IKI7 (1.270E-249)	GO:0005525	neuronal-specific septin-3-like isoform X1	Actiniaria	46.34	.	NA	NA	NA	10854.34082	5732.861816	12701.9248	11814.9668	7149.34668	15830.37695	15825.47656	11415.61349
Cluster-31550.105986	UniRef90	A0A6P8IP14 [UPI000A2A759C][UPI0009E315FF][A0A2B4SQV0][A0A3M6T6Z3][UPI001CF53FD4][UPI00077B26F5][UPI00077AD03F][A0A7M5X224][A0A8B7E8N1]	A0A6P8IP14 (0.000E+00)	GO:0004842	uncharacterized protein LOC116302859 isoform X1	Actinia tenebrosa	242.75	.	NA	NA	NA	0	2944.033936	0	4374.973145	16349.58594	5955.850098	0	4232.063302
Cluster-31550.106028	UniRef90	A0A6P8J241 [UPI000A2A6605][UPI002077215F][UPI001CF464B2][A0A2B4RZZ8][UPI00106B080B][UPI0009E3CE89][A0A6S7GAF6][A0A8B7E218][A0A7M5V4B2]	A0A6P8J241 (1.390E-112)	.	coadhesin-like isoform X1	Actinia tenebrosa	41.57	.	NA	NA	NA	22568.96094	7821.14209	9375.236328	30820.87695	61748.9375	2787.560303	3667.294189	19827.14404
Cluster-31550.106062	UniRef90	A0A6P8IYU9 [UPI000A2A77DA][A0A6P8HWB2][UPI001CF3D42A][UPI00077A45C9][A0A6P8I7L9][UPI00077B1DE6][UPI0009E20FB1][UPI0020775DE4][UPI001CF11DA1]	A0A6P8IYU9 (0.000E+00)	GO:0008289	uncharacterized protein LOC116306425 isoform X1	Actinia tenebrosa	145.54	.	NA	NA	NA	24387.32813	15899.04102	15512.16504	30454.80273	14082.76855	15368.10938	16622.85742	18903.86747
Cluster-31550.106079	UniRef90	A0A6P8HZT2 [A0A2B4RDV8][A0A7M5V0M1][UPI00052983A9][A0A8C0FE31][UPI000BA81233][A0A8B9VUY8][K7F278][A0A093BLU1][UPI0006B0834B]	A0A6P8HZT2 (0.000E+00)	GO:0007169; GO:0016021; GO:0004714; GO:0005524	Tyrosine-protein kinase receptor	Actinia tenebrosa	137.36	.	NA	NA	NA	10584.83887	19178.07617	10809.25586	6636.837891	5826.42627	3430.024902	0	8066.49428
Cluster-31550.106080	UniRef90	A0A6P8IRQ2 [UPI00207775EA][A0A6A4XAY7][A0A2C9KPT0][A0A2P2I1B8][A0A0L8G567][UPI0014438016][T1J784][A0A6P5IGF5][UPI0006C94653]	A0A6P8IRQ2 (2.182E-194)	GO:0047389; GO:0046475; GO:0005737	Glycerophosphocholine phosphodiesterase	Actinia tenebrosa	54.71	.	NA	NA	NA	6942.835938	2634.570557	7505.901855	5243.424805	1476.273682	2603.734375	21351.15234	6822.556222
Cluster-31550.106083	UniRef90	A0A6P8IB06 [A0A2B4RHG2][A7SRN1][A0A7M5V6Q3][V4AX81][A0A8J1UQ67][A0A6S7I6B5][A0A6A4WD15][UPI0006B1002E][A0A7M7II03]	A0A6P8IB06 (0.000E+00)	GO:0046933; GO:0046961; GO:0033180; GO:0005524	H(+)-transporting two-sector ATPase	Actiniaria	68.67	.	NA	NA	NA	31565.57227	41510.98438	50580.375	65820.375	20799.18555	40055.90625	74263.02344	46370.77455
Cluster-31550.106086	UniRef90	A0A6P8HGA1 [UPI000A2A9844][UPI0020772680][UPI00077A4C59][UPI0009E361B2][A0A3M6UEH5][A7RVB5][A0A6P4YQ58][A0A8J1XMY8][UPI000359B557]	A0A6P8HGA1 (0.000E+00)	GO:0005096; GO:0005769; GO:0008083; GO:0046872; GO:0006897; GO:0015031	rab GTPase-binding effector protein 1-like	Actinia tenebrosa	104.41	.	NA	NA	NA	31886.04492	9006.654297	17979.97266	15910.01855	14633.08691	9499.780273	10314.625	15604.3118
Cluster-31550.106098	UniRef90	A0A6P8I8B9 [UPI000C041F70][UPI00106AE5A8][UPI0003EADB74][W5N0N4][A0A667Z713][M0R9X8][A0A287B9W3][UPI001F0855C8][A0A8C7EP06]	A0A6P8I8B9 (0.000E+00)	GO:0005524; GO:0008569; GO:0005737; GO:0005874; GO:0030286; GO:0007018	cytoplasmic dynein 1 heavy chain 1-like isoform X1	Actinia tenebrosa	531.77	.	NA	NA	NA	37169.47884	9863.749349	18743.32487	13362.43197	10562.37826	5746.465495	20008.19336	16493.71745
Cluster-31550.106137	UniRef90	A0A6P8HP93 [UPI0020777D5B][UPI000A2A6E6C][A0A3M6UGA7][UPI000A2A5113][UPI001068E153][UPI0009E1BA77][T1JBR9][A0A7R9X1M1][A0A2R5LCY4]	A0A6P8HP93 (0.000E+00)	GO:0007605; GO:0005524; GO:0003774; GO:0016459; GO:0005737; GO:0003779	unconventional myosin-XV-like	Actinia tenebrosa	303.83	.	NA	NA	NA	22428.26953	11918.49316	7633.087891	13889.12305	10353.40332	9495.744141	7592.725098	11901.54946
Cluster-31550.106141	UniRef90	A0A6P8IWC7 [A7RPZ3][UPI000A2A5764][UPI0009E5EB39][UPI0009E4CDCA][K9QEJ6][UPI00145EB278][A0A3M6U6N8][UPI001683D8B7][A0A1Z4QNT0]	A0A6P8IWC7 (3.670E-163)	.	uncharacterized protein LOC116305597	Actinia tenebrosa	30.08	.	NA	NA	NA	0	26472.26758	14974.14551	34207.32031	34640.91406	32154.16797	10583.15527	21861.7101
Cluster-31550.106159	UniRef90	A0A6P8HIF7 [UPI00109B93A4][UPI002076D910][A7SB63][UPI001CF22798][UPI0009E21959][A0A3M6TF80][A0A2B4SUL4][UPI0009E1F6F9][A0A3M6UTC0]	A0A6P8HIF7 (3.298E-191)	GO:0016021; GO:0006508; GO:0004252	transmembrane protease serine 9-like isoform X1	Actinia tenebrosa	41.97	Y	NA	NA	NA	5463.059082	0	0	8126.170898	4488.959961	11662.57715	0	4248.681013
Cluster-31550.106181	UniRef90	A0A6P8IX11 [UPI000A2A7273][A7RZM6][UPI000A2AA322][UPI001CF537CC][UPI00106ABD69][A0A6F9D6D2][UPI002095E91E][UPI001F04D3DB][UPI000F5550A7]	A0A6P8IX11 (1.691E-192)	GO:0008168; GO:0032259	arsenite methyltransferase-like isoform X1	Actinia tenebrosa	40.73	.	NA	NA	NA	84336.28125	69867.57813	94308.5	152946.9531	185033.0156	152059.9531	99752.79688	119757.8683
Cluster-31550.106241	UniRef90	A0A6P8GZ46 [A7SSX5][UPI001F049317][A0A6S7GDG2][A0A8B7ZCU3][H2M0U5][A0A2T7PES9][A0A433U569][A0A0B6ZJ19][A0A7N6C0C6]	A0A6P8GZ46 (0.000E+00)	GO:0000398	Pre-mRNA-processing factor 6	Actiniaria	105.29	.	NA	NA	NA	96727.33594	16356.91309	65829.97656	72134.97656	94944.5625	41310.55469	14274.68262	57368.42885
Cluster-31550.106261	UniRef90	A0A6P8ISZ8 [A0A3M6UXX8][UPI0009E29A86][UPI001CF2DC5C][A7SCW3][UPI00106DBD6A][A0A482X488][UPI0008F9B780][A0A6S7I4W6][UPI001F04E0DB]	A0A6P8ISZ8 (6.627E-162)	GO:0046872	pleckstrin homology domain-containing family F member 2-like	Actinia tenebrosa	31.74	.	NA	NA	NA	20164.125	6343.928711	12866.31152	19155.68945	6701.401367	5086.054688	25504.99805	13688.92983
Cluster-31550.106286	UniRef90	A0A6P8I9V8 [UPI000A2A5D20][UPI0020778187][UPI000C04FBDD][A0A2B4RSA4][UPI001CF17D13][A7RTB2][A0A3M6UHQ8][UPI0009E42392][UPI0009E500A7]	A0A6P8I9V8 (3.841E-218)	GO:0016021	prostatic acid phosphatase-like isoform X1	Actinia tenebrosa	54.03	Y	NA	NA	NA	12447.23633	23961.83789	10977.48242	7512.139648	5433.671875	3539.771973	24038.27539	12558.63079
Cluster-31550.106293	UniRef90	A0A6P8HEW3 [UPI000A2A6F70][UPI00207717BB][UPI001CF3C69C][A0A3M6UPL6][UPI0009E20730][UPI001EE5DA03][A0A8B7DBF9][UPI001B889AD5][A7SCC4]	A0A6P8HEW3 (0.000E+00)	GO:0007010; GO:0051015	gelsolin, cytoplasmic-like	Actinia tenebrosa	94.26	.	NA	NA	NA	318617.3125	121440.8516	367054.375	111188.7422	50397.82031	108662.5859	578786.0625	236592.5357
Cluster-31550.106294	UniRef90	A0A6P8HD19 [UPI00077B1456][UPI001CF17B74][UPI001CF5A2F4][A0A2B4RWK7][UPI000F556EE8][UPI0009E4409B][UPI0009E2FF1A][UPI0009E3B4DE][UPI0009E53EE5]	A0A6P8HD19 (5.097E-217)	GO:0007411; GO:0007155; GO:0005886	peroxidasin homolog	Actinia tenebrosa	71.05	.	NA	NA	NA	1144.348267	0	0	0	0	1280.158813	0	346.3581543
Cluster-31550.106349	UniRef90	A0A6P8IDH5 [UPI00142567FF][UPI0003EA92AD][H2Z408][A0A6F9D7P6][A0A401SPL5][UPI002018AB61][A0A8C3BH36][A0A8C0VBU7][UPI0006B7194E]	A0A6P8IDH5 (0.000E+00)	GO:0016021; GO:0005524; GO:0005388; GO:0005886	Calcium-transporting ATPase	Actinia tenebrosa	121.41	.	NA	NA	NA	0	0	0	4433.174316	0	0	0	633.3106166
Cluster-31550.106354	UniRef90	A0A6P8IDZ5 [UPI00109BF290][UPI0009E2EB73][A0A2B4S8U8][UPI0020777DD1][A7S6Z2][UPI00077AEAEB][A0A6P8I867][UPI00077A32B6][UPI001CF4293B]	A0A6P8IDZ5 (9.653E-136)	GO:0005576	uncharacterized protein LOC116300119	Actinia tenebrosa	46.6	Y	NA	NA	NA	9957.022461	92874.875	106737.1719	19902.59961	57863.10547	28081.44141	62052.57813	53924.11342
Cluster-31550.106381	UniRef90	A0A6P8I7Z2 [UPI000A2A5BD5][A7S0R5][UPI00077A8768][A0A3M6TIN6][UPI001068F957][A0A6S7FTL8][UPI001F039B06][A0A7M7NUM3][UPI0006B09DB2]	A0A6P8I7Z2 (9.314E-139)	GO:0016491	dihydropteridine reductase-like	Actinia tenebrosa	27.63	.	NA	NA	NA	3205.367676	0	3615.480225	1921.312866	3167.147949	1668.118286	1759.965088	2191.056013
Cluster-31550.106475	UniRef90	A0A6P8I5P4 [UPI000A2A69A5][H2XL53][V4BDM6][A0A3Q2XRG2][UPI0009E2361C][U3KEC8][C1BJ10][K7FN65][UPI001BB28AC9]	A0A6P8I5P4 (2.561E-41)	.	costars family protein v1g158749-like	Actinia tenebrosa	9.41	.	NA	NA	NA	107877.3828	29270.05469	106212.3672	100906.3828	102730.6641	69299.86719	51035.84766	81047.50949
Cluster-31550.106524	UniRef90	UPI000A2A66D2 [A0A6P8HTE0][A7SNG8][A0A3M6TAI5][UPI001CF4F768][UPI0009E1FC16][UPI0006B08AEF][A0A6P7SGP4][A0A384WIE7][UPI00201F2D2A]	A0A6P8HTE0 (0.000E+00)	GO:0016579; GO:0006511; GO:0004843	ubiquitin carboxyl-terminal hydrolase 7	Exaiptasia diaphana	123.91	.	NA	NA	NA	15041.82031	8993.142578	13272.27539	13941.95996	11512.55859	11692.10547	10362.27148	12116.59054
Cluster-31550.106527	UniRef90	A0A6P8HR69 [UPI000A2A9B79][UPI0020778170][A0A3M6T8N5][UPI00077A5D2B][UPI0009E5B060][A0A2B4S973][UPI0003F07BE9][A0A6S7GJP2][UPI0014554113]	A0A6P8HR69 (0.000E+00)	.	SH3 domain-containing protein 19-like	Actinia tenebrosa	113.22	.	NA	NA	NA	12630.33301	5527.344238	4009.739502	5391.005371	14079.23438	7409.40332	3240.149658	7469.601353
Cluster-31550.106553	UniRef90	A0A6P8IGD2 [A0A6P8J2G4][UPI001F04660E][UPI001F040AA2][UPI001F03B379][A0A3M6TCX6][UPI001F0490E7][UPI00109B823F][UPI001F047DE4][UPI0009E341D4]	A0A6P8IGD2 (3.210E-41)	GO:0007165	uncharacterized protein LOC116300953	Actinia tenebrosa	33.73	.	NA	NA	NA	7336.90332	5037.801758	3944.385498	7095.416016	6712.762207	5896.575684	4414.063477	5776.843994
Cluster-31550.106559	UniRef90	A0A6P8H8Q7 [A0A6P8IGD2][A0A6P8HGB6][A0A6P8HJL3][A0A6P8J1V7][A0A6P8HF82][A0A6P8HKN7][A0A6P8J2G4][UPI001F03B379][UPI001F0490E7]	A0A6P8H8Q7 (4.770E-46)	GO:0007165	myb-like protein X isoform X1	Actinia tenebrosa	55.67	.	NA	NA	NA	0	0	298.4122009	314.2399902	430.7381287	0	4255.79541	757.0265329
Cluster-31550.106596	UniRef90	A0A6P8IGN4 [A7S105][UPI00077A55EE][A0A3M6TKV9][A0A2T7NMQ1][A0A0L8FPI1][A0A8B6C6U9][A0A8S4A107][A0A6J8ASG3][A0A0B6Y8U1]	A0A6P8IGN4 (2.769E-203)	GO:0003723; GO:1990904	ELAV-like protein 1	Actinia tenebrosa	41.38	.	NA	NA	NA	4091.868408	4223.088867	4858.893555	6028.63916	10172.90039	13686.74414	3146.4104	6601.220703
Cluster-31550.106619	UniRef90	UPI000A2A68A8 [A0A6P8IFH9][A7RKB1][A0A2B4SHR2][UPI0009E1AFA9][UPI001CF10684][A0A3M6U365][UPI001E1D2904][UPI0018D607B3][A0A1S3H9B6]	A0A6P8IFH9 (8.379E-227)	.	leucine-rich repeat-containing protein 40	Exaiptasia diaphana	67.83	.	NA	NA	NA	18209.79297	11881.20508	22388.87695	17257.81641	11315.28516	16266.88574	16303.06641	16231.84696
Cluster-31550.106696	UniRef90	A0A6P8HGQ1 [UPI00109BA5F2][A7RVK5][A0A2B4SE26][UPI001CF5E730][A0A3M6UT26][UPI00077A609B][UPI00106DA23F][UPI0009E32815][UPI0014257D15]	A0A6P8HGQ1 (0.000E+00)	GO:0005509	fibrillin-1-like	Actinia tenebrosa	124.9	.	NA	NA	NA	0	0	0	0	0	7182.578125	0	1026.082589
Cluster-31550.106697	UniRef90	A0A6P8IDV4 [UPI00109BAD46][UPI00207761C0][UPI001CF0D72E][A0A7D9HUK7][UPI001F03F6BD][A0A3M6TBQ7][A0A8B7EBH0][A0A7M5X9U1][A0A1X7V8C1]	A0A6P8IDV4 (0.000E+00)	GO:0005085	uncharacterized protein LOC116300020	Actinia tenebrosa	214.13	.	NA	NA	NA	664.8702393	0	127.4873047	558.6998291	1710.743042	533.7208252	0	513.6458915
Cluster-31550.106732	UniRef90	A0A6P8HT79 [UPI000A2A5A6A][A7SV88][UPI001CF3AF36][A0A3M6TI07][UPI00106CFBEB][UPI001F047F9A][A0A6P4XJA8][A0A7M7TGU4][UPI00077A61C3]	A0A6P8HT79 (0.000E+00)	GO:0016192	sec1 family domain-containing protein 1-like	Actinia tenebrosa	72.69	.	NA	NA	NA	4155.242676	1239.48645	2528.738525	2660.029297	1127.300781	2623.182373	5659.258301	2856.176915
Cluster-31550.106734	UniRef90	A0A6P8IAK3 [UPI000A2A4EA2][A7RMJ1][UPI000F5571EA][A0A3M6UBL7][A0A2B4REM4][UPI0009E26EA8][UPI00077A1ACD][A7RMJ7][A0A3M6UC98]	A0A6P8IAK3 (0.000E+00)	GO:0030246	cell wall protein IFF6-like	Actinia tenebrosa	133.62	Y	NA	NA	NA	229957.0313	146093.4375	42276.29297	22647.96875	16059.06738	6424.85498	6704.524414	67166.16818
Cluster-31550.106751	UniRef90	A0A6P8I757 [UPI000A2A8274][UPI00138FA183][A0A3M6U624][UPI0009E61925][UPI0009E306F6][UPI001CF0F0F9][A0A1S3J2D4][A7S4T4][UPI001B88E0D2]	A0A6P8I757 (4.364E-202)	GO:0042995; GO:0008154; GO:0005856	protein enabled homolog isoform X1	Actinia tenebrosa	46.16	.	NA	NA	NA	14962.59908	24584.98877	15481.4401	38675.72746	78634.17318	42425.98201	21898.88735	33809.11399
Cluster-31550.106772	UniRef90	A0A6P8HG31 [UPI000A2A68B0][UPI0009E330DE][A0A2B4SH89][A7RFA3][UPI001CF5B4B9][UPI001AAE1262][Q92769][A0A455BMX9][A0A6P8PWQ5]	A0A6P8HG31 (0.000E+00)	GO:0016575; GO:0006325; GO:0004407	Histone deacetylase	Actinia tenebrosa	68.05	.	NA	NA	NA	203.0535583	0	424.8045044	492.570343	0	461.4247742	0	225.9790257
Cluster-31550.106778	UniRef90	A0A6P8HMU8 [A0A6P8JC81][A0A6P8HY28][UPI000A2A7004][UPI00109BDE23][UPI000A2A493E][UPI000A2A65F9][UPI000A2A691D][UPI0020776CEB][UPI0020774CCA]	A0A6P8HMU8 (6.478E-110)	.	uncharacterized protein LOC116294273	Exaiptasia diaphana	52.09	.	NA	NA	NA	4052.388184	21554.7793	9814.626953	5721.946289	20221.14844	11906.92285	13077.73438	12335.64948
Cluster-31550.106779	UniRef90	A0A6P8H9J7 [UPI000A2A613D][UPI00106C09F5][UPI001F046D19][A0A7D9H7C0][A0A2B4SHG5][T2M532][A0A7M5UKM7][UPI001EB0A2FB][UPI00077FD3A1]	A0A6P8H9J7 (0.000E+00)	GO:0035556; GO:0004435; GO:0005509; GO:0110165; GO:0016042	1-phosphatidylinositol 4,5-bisphosphate phosphodiesterase	Actinia tenebrosa	146.31	.	NA	NA	NA	6772.974121	4619.825195	14253.60742	6470.791504	3103.938721	8490.943359	2784.376221	6642.350935
Cluster-31550.106802	UniRef90	A0A6P8HXQ9 [UPI00109B85D9][A7SDW4][UPI00077B00C9][A0A3M6TY65][UPI0009E44FDA][UPI001069B50B][UPI001F0377B9][A0A7D9L9T5][A0A6S7GAU7]	A0A6P8HXQ9 (0.000E+00)	GO:0003676; GO:0035278	trinucleotide repeat-containing gene 6A protein-like	Actinia tenebrosa	192.91	.	NA	NA	NA	0	5302.685059	1161.384399	3606.084229	8245.34082	5350.984375	1042.266479	3529.820766
Cluster-31550.106817	UniRef90	A0A6P8I271 [A7RY21][UPI001CF1FCA9][A0A3M6U505][A0A2B4S7T6][R7VL80][A0A8B8BUP5][A0A7M5WX36][A0A7K4R8V5][T2MDX9]	A0A6P8I271 (1.406E-65)	GO:0031083; GO:0051641	Biogenesis of lysosome-related organelles complex 1 subunit 1	Actinia tenebrosa	17.78	.	NA	NA	NA	1620.420776	1532.258057	281.6957092	3553.488281	3459.95166	873.7094727	0	1617.360565
Cluster-31550.106851	UniRef90	A0A6P8HF79 [UPI00109BA4E6][UPI0013905F4C][UPI0009E5AE04][A0A2B4SEK1][UPI001CF24744][A0A3M6TA44][A0A6S7GNP8][UPI00106BE86E][UPI001F038055]	A0A6P8HF79 (1.132E-287)	.	MORN repeat-containing protein 1-like	Actinia tenebrosa	60.32	.	NA	NA	NA	5230.303711	0	0	2224.607178	0	3631.820557	1629.214966	1816.563773
Cluster-31550.106865	UniRef90	A0A8S3U817 [A0A8S3QI11][A0A8B6FGF9][A0A6S7GPS6][A0A7D9L9N8][A0A7D9DH76][UPI001F035E4D][A0A7D9LMI3][UPI001F044BBF][A0A7M5XH10]	A0A8S3U817 (2.528E-49)	.	LRP2	Mytilus edulis	22.19	.	NA	NA	NA	0	2786.939209	2080.500732	2027.440918	879.4961548	1238.564331	5764.107422	2111.006967
Cluster-31550.106873	UniRef90	A0A6P8ILM3 [A0A6P8HF94][A0A6P8HF22][A0A6P8IKH2][A0A6P8GZW8][A0A6P8J4M1][UPI00109B8DDB][UPI000A2A496F][UPI00109BD8F3][UPI000A2A57F8]	A0A6P8ILM3 (1.637E-67)	GO:0007165; GO:0000166; GO:0042981	uncharacterized protein LOC116302408	Actinia tenebrosa	24.64	.	NA	NA	NA	0	0	7345.31543	5069.244141	0	0	16588.52539	4143.297852
Cluster-31550.106894	UniRef90	A0A6P8IPI4 [UPI00109B7F51][A0A7D9J450][A0A3M6UX09][A0A2B4SD05][UPI0009E644EE][A0A3M6TY62][UPI0009E44C8C][A0A3M6UAE4][A0A2B4SIC8]	A0A6P8IPI4 (0.000E+00)	.	uncharacterized protein LOC116302974	Actinia tenebrosa	81.38	Y	NA	NA	NA	0	1648.393555	8006.12207	1589.911987	1492.859253	966.7310181	4786.45459	2641.496068
Cluster-31550.106928	UniRef90	A0A6P8I8R2 [UPI000A2A62DB][A7SRG8][A0A3M6TFA1][A0A2B4RWY8][UPI0010FC6735][A0A8S1C0F4][A0A6L2PZR3][A0A8K0P0C5][A0A2J7RCE5]	A0A6P8I8R2 (4.713E-132)	GO:0004176; GO:0006508; GO:0004252	ATP-dependent Clp protease proteolytic subunit	Actinia tenebrosa	26.29	.	NA	NA	NA	0	0	4623.052734	4639.918457	13658.17969	3215.904785	3696.678467	4261.962019
Cluster-31550.106941	UniRef90	A0A6P8HPD5 [UPI00109BE2A7][UPI0020775CF8]	A0A6P8HPD5 (8.113E-217)	.	glutamic acid-rich protein-like	Actinia tenebrosa	74.78	.	NA	NA	NA	26265.27148	10633.5127	17628.50781	21084.60938	42611.80469	24876.90625	8005.959473	21586.65311
Cluster-31550.106944	UniRef90	A0A6P8HPD5 [UPI00109BE2A7]	A0A6P8HPD5 (1.570E-63)	.	glutamic acid-rich protein-like	Actinia tenebrosa	29.06	.	NA	NA	NA	79794.30469	75183.02344	29955.47266	35293.78906	203658.5	20100.78125	21042.87891	66432.67857
Cluster-31550.106966	UniRef90	A0A6P8HIH7 [A0A3M6T8P1][UPI0009E55BA6][UPI001CF474F8][UPI000A2A4921][UPI0003F06D19][UPI001E1D2DE0][A0A2C9JGD5][UPI001EB042F2][A0A443QI21]	A0A6P8HIH7 (4.655E-181)	GO:0003755	AH receptor-interacting protein-like	Actinia tenebrosa	40.01	.	NA	NA	NA	1388.999268	0	1917.256226	1151.421509	0	0	0	636.8110003
Cluster-31550.106979	UniRef90	A0A6P8IN82 [UPI000A2A95BB][UPI0020775E91][UPI0009E4CDF3][UPI00207770FA][A0A2B4RM30][A0A6P8H949][UPI0020775BC8][UPI002076E824][A0A8B7YXQ6]	A0A6P8IN82 (3.200E-147)	GO:0016021	uncharacterized protein LOC116302971	Actinia tenebrosa	39.05	.	NA	NA	NA	27774.55273	26986.05078	15719.30762	14001.0127	31217.62891	22752.66602	6537.013672	20712.60463
Cluster-31550.106982	UniRef90	UPI00109BE45B [A0A2B4S8L5][A0A3M6U8T6][A7RZW6][UPI0001CBA94E][A0A7M5WIP6][A0A1S3HD73][A0A8B7XKK8][C3Z4R9][A0A7M7PSY2]	A0A2B4S8L5 (3.073E-68)	GO:0016020; GO:0006914	microtubule-associated proteins 1A/1B light chain 3C	Exaiptasia diaphana	15.01	.	NA	NA	NA	36417.35547	38486.79688	26270.40234	47507.61328	76433.5625	47513.49609	29060.125	43098.47879
Cluster-31550.107002	UniRef90	A0A6P8IB98 [UPI000A2A91FC][A7SLI5][UPI0009E3FE6B][A0A3M6USM3][UPI001CF19C7B][UPI0020944E4F][A0A7D9D809][K1PEV9][A0A8B8EK15]	A0A6P8IB98 (5.964E-189)	.	2,4-dienoyl-CoA reductase, mitochondrial-like	Actinia tenebrosa	36.91	.	NA	NA	NA	1997.558594	2303.348145	3841.669434	6527.027344	6123.453125	5874.54541	3630.662354	4328.323486
Cluster-31550.107006	UniRef90	A0A6P8IQV7 [UPI000A2A46BE][UPI001CF34CFF][A0A3M6UGV7][UPI0009E2CFA9][UPI001F03C338][UPI0010692DDF][A0A7D9DHD1][A0A7M5X1B0][UPI00077ACDEC]	A0A6P8IQV7 (0.000E+00)	GO:0035091; GO:0005524; GO:0008017; GO:0003777; GO:0007018	kinesin-like protein KIF16B isoform X2	Actinia tenebrosa	181.57	.	NA	NA	NA	1905.579712	0	158.3475189	388.827301	0	377.2966919	0	404.293032
Cluster-31550.107027	UniRef90	A0A6P8HM05 [A0A6P8HNN9][UPI000A2A7982][UPI0020772714][UPI000A2A66FD][A0A3M6V583][UPI001CF1C2FB][UPI0009E4CB0E][A0A2B4RS15][A0A3M6TGW5]	A0A6P8HM05 (0.000E+00)	GO:0005509	uncharacterized protein LOC116294026	Actinia tenebrosa	307.82	Y	NA	NA	NA	17086.49805	5652.311523	5931.792969	3873.317139	4622.315918	12591.18164	4426.481445	7740.556955
Cluster-31550.107031	UniRef90	A0A6P8I0Y1 [A7RZ37][UPI0009E2FA6A][UPI001CF34276][A0A2B4SA24][A0A3M6U6Z2][UPI00145891FC][A0A0L8GNN7][A0A3M6U0Y0][A0A6S7GAN5]	A0A6P8I0Y1 (2.085E-143)	GO:0016787	uncharacterized protein LOC116294971	Actinia tenebrosa	27.39	.	NA	NA	NA	6992.739746	8366.756836	3687.07373	7009.219727	5416.055176	10959.20801	4307.54834	6676.94308
Cluster-31550.107039	UniRef90	A0A6P8JF41 [UPI000A2A850A][A7SNU7][A0A3M6UIR4][UPI001CF5CA3E][UPI0009E1C21D][A0A7D9DGV9][UPI00106BC45E][UPI001F04B2FA][A0A6P8J5L1]	A0A6P8JF41 (0.000E+00)	GO:0042981; GO:0016887; GO:0005524	uncharacterized protein LOC116308656	Actinia tenebrosa	94.95	.	NA	NA	NA	6176.892578	4413.920898	11426.05859	7398.384277	11126.46875	6980.722656	9923.975586	8206.631906
Cluster-31550.107043	UniRef90	A0A6P8IF88 [UPI000A2A827D][UPI0020771040][UPI0020771C10][UPI000A2A6803][A7RN22][A7RN23][UPI0020772F61][A0A2B4SK29][UPI001CF4F0E2]	A0A6P8IF88 (0.000E+00)	GO:0004842; GO:0046872; GO:0016887; GO:0005524	E3 ubiquitin-protein ligase rnf213-alpha-like	Actinia tenebrosa	279.4	.	NA	NA	NA	685.5765991	984.7449951	706.4222336	691.3118896	3844.293091	2107.780609	1226.93396	1463.866197
Cluster-31550.107044	UniRef90	A0A6P8HR51 [UPI00109BDF07][UPI002077061C][A0A2B4S0V0][UPI001CF26361][A0A3M6US22][A0A6S7FVZ9][A0A093PZH5][R7U082][A0A852DDL6]	A0A6P8HR51 (0.000E+00)	GO:0005524; GO:0016459; GO:0003774; GO:0005737; GO:0120025; GO:0003779	unconventional myosin-VIIa-like	Actinia tenebrosa	251.35	.	NA	NA	NA	864.105957	1209.403687	1742.096313	618.920105	545.2972412	0	2709.822021	1098.520761
Cluster-31550.107071	UniRef90	A0A6P8I229 [UPI00109BF52A][A0A6S7FD39][A0A3M6TNR3][UPI001F04F4EB][UPI00106B8427][T1J262][UPI0006B09B9C][A0A4Y2CP30][UPI000C6E3C63]	A0A6P8I229 (0.000E+00)	GO:0005634; GO:0016422	N6-adenosine-methyltransferase subunit METTL3-like	Actinia tenebrosa	62.95	.	NA	NA	NA	0	0	0	0	0	427.970459	0	61.138637
Cluster-31550.107077	UniRef90	A0A6P8I273 [UPI000A2A7D2F][UPI00207722E9][UPI001CF40A57][UPI0009E553E1][A0A3M6TD08][A0A2B4SLY9][A7S352][UPI00077A547C][A0A0L8GN67]	A0A6P8I273 (0.000E+00)	GO:0008021; GO:0016020; GO:0046872; GO:0031267; GO:0006887; GO:0006886	double C2-like domain-containing protein beta isoform X1	Actinia tenebrosa	72.84	.	NA	NA	NA	8672.157227	0	2355.455322	2733.633301	1307.779175	2175.724609	1264.275391	2644.146432
Cluster-31550.107132	UniRef90	A0A6P8HEK3 [UPI000A2A7E71][UPI00106A2B00][UPI001F03F541][A0A553PLQ8][UPI0014255A77][A0A7M7QXB1][A0A7M7RA42][UPI000C6E270A][A0A8B7NWJ7]	A0A6P8HEK3 (6.724E-312)	GO:0007165; GO:0019888; GO:0000159	Serine/threonine protein phosphatase 2A regulatory subunit	Actinia tenebrosa	59.54	.	NA	NA	NA	4375.551758	16263.06738	10522.50977	11839.63867	6781.926758	6083.003906	14390.0957	10036.54199
Cluster-31550.107159	UniRef90	A0A6P8J1I0 [UPI000A2A6CAD][UPI00207712C2][A7RUD1][UPI001CF53560][A0A2B4RF18][A0A3M6V5F3][UPI00106B121B][A0A7D9IEJ2][UPI001F039124]	A0A6P8J1I0 (0.000E+00)	GO:0046872; GO:0016702	allene oxide synthase-lipoxygenase protein-like	Actinia tenebrosa	81.21	Y	NA	NA	NA	2780.981201	0	2109.814453	4420.484863	2163.28418	5592.187988	1993.014526	2722.823887
Cluster-31550.107174	UniRef90	A0A6P8INF0 [UPI000A2A79A4][A7SMN7][A0A7M5X0L5][A0A1X7UU13][A9VC70][C3YJC1][A0A0L0D9M1][A0A0B6ZRG3][A0A6J8AQN0]	A0A6P8INF0 (2.911E-116)	GO:0003924; GO:0005525; GO:0007264	ras-related C3 botulinum toxin substrate 1-like	Actinia tenebrosa	21.38	.	NA	NA	NA	130164.0469	618341.25	221892.4844	314279.1875	136702.5156	113038.8906	354301.4375	269817.1161
Cluster-31550.107209	UniRef90	A0A6P8J6P9 [UPI0020770272][A7S901][A0A6P8J203][A0A2B4SB28][A7SLY4][UPI0009E5D6F2][A0A2B4SLU9][A7RLE8][A0A6P8J1T5]	A0A6P8J6P9 (1.091E-119)	GO:0016021	Tetraspanin	Actinia tenebrosa	26.8	.	NA	NA	NA	0	12135.1084	25581.04883	17160.73438	31205.77539	38743.15234	13146.26758	19710.29813
Cluster-31550.107244	UniRef90	UPI000A2A68A9 [A0A6P8J4I9][S4R8K6][UPI001C721748][A0A7R9X015][UPI00193D96BA][A0A8D8XDT4][R7UCI6][A0A8S4B8H5][A0A5B9TMH8]	A0A6P8J4I9 (0.000E+00)	GO:0047780; GO:0003994; GO:0006879; GO:0046872; GO:0051539; GO:0010040; GO:0005829	cytoplasmic aconitate hydratase isoform X1	Exaiptasia diaphana	101.2	.	NA	NA	NA	3274.16333	9031.432617	11655.81445	11537.47461	2415.90918	5405.327148	13093.1582	8059.039934
Cluster-31550.107249	UniRef90	A0A6P8IGP4 [UPI00106BE2B8][A0A7D9E8M4][UPI0003F0CCA4][A0A8J9Z9P2][UPI00142569FF][A7SD12][A0A7M5X8T3][A0A8B9C9U4][A0A1U8CUI9]	A0A6P8IGP4 (9.560E-274)	.	Tubby-like protein	Actinia tenebrosa	51.7	.	NA	NA	NA	11119.14258	5206.229004	9309.697266	11465.38184	10104.98438	12119.85742	9566.494141	9841.683803
Cluster-31550.107250	UniRef90	A0A6P8ILJ0 [UPI000A2A7A47][UPI0020777905][UPI0009E5B1BC][A0A3M6T656][A0A2B4SWT0][UPI001CF2CB36][A0A3M6T6I6][UPI0009E3A3C0][UPI0020775939]	A0A6P8ILJ0 (0.000E+00)	.	major antigen-like	Actinia tenebrosa	422.32	.	NA	NA	NA	47722.8929	13622.67513	21542.45337	32117.69906	38378.21175	32412.21851	8420.686198	27745.26242
Cluster-31550.107253	UniRef90	A0A6P8J4X4 [A0A2B4RCQ8][UPI0009E409A2][UPI00077B12B3][UPI000F5532DE][UPI000A2A6AE0][A0A6S7GJJ3][UPI00106D362C][UPI001F03AE12][A0A8J9YXS8]	A0A6P8J4X4 (0.000E+00)	GO:0005576; GO:0004867; GO:0042151	CUB and sushi domain-containing protein 3-like	Actinia tenebrosa	88.92	Y	NA	NA	NA	10135.25977	4639.40918	4749.883789	26786.59668	31995.40234	45632.90039	1969.394409	17986.97808
Cluster-31550.107268	UniRef90	A0A6P8H9N8 [UPI000A2A464C][UPI0009E2F0FA][A0A3M6U8S0][UPI001CF30794][A0A2B4RZ65][UPI00109BDD19][UPI00077ADBD2][UPI001F039498][A0A8J9YQM0]	A0A6P8H9N8 (0.000E+00)	GO:0005524; GO:0051015; GO:0003774; GO:0016459	unconventional myosin-XVIIIa-like	Exaiptasia diaphana	252.46	.	NA	NA	NA	49991.91016	30937.51758	28165.81445	25927.67383	40989.41406	36728.03125	19670.45117	33201.54464
Cluster-31550.107275	UniRef90	UPI0013900354 [UPI000A2A6F4C][A0A6P8J2Y9][UPI0010FC922F][A0A2B4SFT7][UPI000F551AB6][A0A3M6UZX2][UPI0009E299C3][A0A0B6YPV7][A0A8B8CJF4]	A0A6P8J2Y9 (7.560E-111)	.	small glutamine-rich tetratricopeptide repeat-containing protein alpha	Nematostella vectensis	37.07	.	NA	NA	NA	11200.21875	14879.19434	10821.12793	15486.48145	16901.32422	21599.18555	16811.25781	15385.54143
Cluster-31550.107298	UniRef90	A0A6P8HQK9 [UPI00109B7A2C][UPI0020775E69][A0A3M6U2T6][A0A2B4RS16][UPI0009E313BA][A7S4S0][UPI001CF2BFA5][UPI00077A5755][A0A6S7G7W3]	A0A6P8HQK9 (0.000E+00)	.	uncharacterized protein LOC116294012	Actinia tenebrosa	194.14	Y	NA	NA	NA	31588.08398	23091.99414	15545.08398	5194.897949	10194.33203	13895.5918	14324.68066	16262.09494
Cluster-31550.107299	UniRef90	A0A6P8I6M3 [UPI000A2AA2D4][A7RJ72][UPI001CF502A3][UPI0009E2111E][A0A2B4SNN8][I3JF58][UPI0014721564][A0A3Q4N7L2][UPI0009E5734D]	A0A6P8I6M3 (6.182E-178)	.	axin interactor, dorsalization-associated protein-like	Actinia tenebrosa	33.5	.	NA	NA	NA	7525.691895	1512.708252	4165.57959	13076.55859	6668.249023	8631.186523	6296.895996	6839.552839
Cluster-31550.107300	UniRef90	A0A6P8HKX6 [A0A8B7D9W0][UPI000C04053A][A0A6P8H4P1][UPI001CF44B13][A0A2B4RBH5][UPI00077A6CE8][UPI000C0563A6]	A0A6P8HKX6 (4.299E-64)	GO:0016021	uncharacterized protein LOC116293719	Actinia tenebrosa	29.57	Y	NA	NA	NA	9793.491211	11604.19727	5144.336914	8844.50293	6968.00293	6291.97168	2662.288086	7329.827288
Cluster-31550.107323	UniRef90	A0A6P8HGZ3 [UPI000A2A8E02][A7SE27][UPI0009E5C455][UPI001CF21207][A0A3M6UQM1][UPI00077AB72B][UPI00106BCE26][A0A6S7FJK1][A0A7M5UZ78]	A0A6P8HGZ3 (2.065E-284)	GO:0030496; GO:0005509; GO:0055038; GO:0032154	rab11 family-interacting protein 4A-like	Actinia tenebrosa	63.58	.	NA	NA	NA	25972.1875	0	12077.49219	7485.411133	8058.889648	2439.080078	0	8004.722935
Cluster-31550.107345	UniRef90	A0A6P8IHL3 [A7RNH9][UPI000A2A87C2][UPI0009E4E68F][A0A2B4RX37][UPI001CF37012][C3Z941][A0A8B7ZB24][A0A8J1T943][UPI001455B971]	A0A6P8IHL3 (0.000E+00)	GO:0019556; GO:0016153; GO:0019557	Urocanate hydratase	Actinia tenebrosa	75.46	.	NA	NA	NA	0	0	0	2608.963623	0	0	635.7923584	463.5365688
Cluster-31550.107354	UniRef90	A0A6P8HPE6 [UPI000A2A5A4F][A7RM33][UPI001CF1CB96][UPI0009E5257E][C3Z4C4][UPI00201F4976][A0A6S7JKG2][A0A1S3HPV3][H3DFM0]	A0A6P8HPE6 (9.616E-174)	.	glyoxalase domain-containing protein 4-like	Actinia tenebrosa	33.37	.	NA	NA	NA	2387.671875	5078.335449	3705.67749	31482.68091	14368.47168	25218.5874	2867.168213	12158.37043
Cluster-31550.107359	UniRef90	A0A6P8HPE6 [UPI000A2A5A4F][A7RM33][UPI001CF1CB96][UPI0009E5257E][C3Z4C4][UPI00201F4976][A0A6S7JKG2][H3DFM0][A0A1S3HPV3]	A0A6P8HPE6 (9.485E-173)	.	glyoxalase domain-containing protein 4-like	Actinia tenebrosa	32.7	.	NA	NA	NA	16857.88672	25213.8457	16907.60156	39254.20313	39724.6875	40534.74609	16485.02344	27853.99916
Cluster-31550.107383	UniRef90	K1Q4Q1 [UPI001455C3C7][A0A0L8G5W6][A0A8K0EMM0][A0A1X7VV43][A7S6X0][A0A553PQV2][A7S654][A0A2B4SRM1][A0A553N8P0]	K1Q4Q1 (9.462E-17)	GO:0016021; GO:0005840; GO:1990904	Uncharacterized protein	Crassostrea gigas	8.76	.	NA	NA	NA	815.6602173	412.0428467	9753.838867	16232.79102	5106.314941	4478.575195	14817.1123	7373.762198
Cluster-31550.107390	UniRef90	A0A6P8HD47 [UPI000A2A5A74][A7RH78][UPI0009E4BAE8][UPI0001CBA945][UPI001BB1D5C6][A0A8B7Y358][UPI001CF2932D][UPI0014558517][A0A2B4RM43]	A0A6P8HD47 (4.650E-266)	GO:0006207; GO:0004590; GO:0004588; GO:0044205	Uridine 5&apos	Actinia tenebrosa	54.97	.	NA	NA	NA	6314.910645	11889.5459	6366.141602	10180.00195	8117.262207	8311.689453	14401.96875	9368.788644
Cluster-31550.107401	UniRef90	A0A6P8IVQ7 [UPI00109BA46F][UPI0013900E90][UPI0009E51C80][A0A2B4S961][UPI000F550B00][UPI001CF37799][UPI000A2A956D][A0A3M6UVW0][UPI002077558E]	A0A6P8IVQ7 (0.000E+00)	GO:0006508; GO:0004222; GO:0008270	Metalloendopeptidase	Actinia tenebrosa	99.27	Y	NA	NA	NA	95104.17969	257218.2031	163063.6094	55917.63281	144426.3125	71086.28125	124393.0547	130172.7533
Cluster-31550.107421	UniRef90	A0A6P8I9D4 [UPI000A2A5579][A7RFR0][A0A7M5WWJ8][UPI0009E31E33][A0A444UGI2][T2M8U2][A0A444UF57][A0A3P8UW94][A0A6P4ZMN7]	A0A6P8I9D4 (1.343E-238)	GO:0005576; GO:0005509	testican-3-like	Actinia tenebrosa	47.47	Y	NA	NA	NA	15013.11255	13599.75317	23173.7002	26517.18164	48345.07617	32231.81348	13522.1803	24628.97393
Cluster-31550.107482	UniRef90	A0A6P8IMK3 [UPI00109B7D87][A0A3M6TEK6][UPI001CF1B450][UPI00106DF0E1][A0A8C4EDH3][A0A182U8G4][A0A182VKF6][UPI000626D43E][A0A834NUV3]	A0A6P8IMK3 (0.000E+00)	GO:0006101; GO:0005524; GO:0046872; GO:0006629; GO:0006085; GO:0003878; GO:0005829	ATP-citrate synthase	Actinia tenebrosa	120.96	.	NA	NA	NA	79909.71875	34620.88281	58135.13672	46179.89453	25856.5957	42140.33594	105198.4375	56005.85742
Cluster-31550.107505	UniRef90	A0A6P8HYQ7 [A7RZV0][UPI0010FC82CE][UPI001F03FFB2][UPI00109BDAD0][A0A6A4WSG0][T1HLE6][UPI000FFC0537][UPI000FFC01D3][A0A6L2Q203]	A0A6P8HYQ7 (2.435E-291)	GO:0005874; GO:0005737; GO:0005871	Kinesin light chain	Actinia tenebrosa	54.97	.	NA	NA	NA	0	0	4392.101074	1293.873535	0	0	0	812.2820871
Cluster-31550.107513	UniRef90	A0A6P8I914 [A0A3M6TSJ6][UPI0009E29804][UPI00077A03F3][UPI00106BB9C1][A0A6P5AA64][A0A6S7HX22][UPI001068D390][UPI001425A930][A0A8B6XS90]	A0A6P8I914 (1.251E-307)	GO:0004672; GO:0006468; GO:0005524	serine/threonine-protein kinase ICK-like isoform X1	Actinia tenebrosa	61.93	.	NA	NA	NA	0	0	566.1031494	0	0	3414.742432	1845.76709	832.3732387
Cluster-31550.107544	UniRef90	A0A6P8ICY5 [UPI000A2A9911][A7RZB4][UPI001CF5E6AA][A0A3P8WM89][A0A6J2ULG7][A0A8C4BE11][UPI0018650D12][A0A087XZY9][UPI001F08217E]	A0A6P8ICY5 (0.000E+00)	.	WD repeat-containing protein 1-like	Actinia tenebrosa	66.54	.	NA	NA	NA	373313.4063	230621.1094	166288.5625	254717.3125	165365.8281	213771.1875	238924.7656	234714.596
Cluster-31550.107553	UniRef90	UPI000A2A78FA [A0A6P8ISI7][UPI0020777C3A][A0A3M6TGZ6][UPI00077A9C6C][UPI0009E34FD3][A0A1S3J3C2][B3RW97][A0A2R5LNW2][A7SEK3]	A0A6P8ISI7 (1.515E-119)	.	thioredoxin domain-containing protein 9	Exaiptasia diaphana	26.43	.	NA	NA	NA	0	0	0	2627.900146	2977.056152	992.6320801	0	942.5126256
Cluster-31550.107572	UniRef90	UPI000A2A7068 [A7SH24][A0A3M6TE82][A0A6P8IKG6][UPI00077A538F][UPI000779FDF5][UPI001CF281D5][UPI002076E487][UPI002077411C][A0A2B4SY33]	A7SH24 (1.351E-33)	GO:0016021; GO:0016020; GO:0022857	patched domain-containing protein 3	Exaiptasia diaphana	18.26	.	NA	NA	NA	15139.55762	12746.50879	12303.4043	5309.078613	0	0	7168.387207	7523.848075
Cluster-31550.107582	UniRef90	A0A6P8HSH7 [UPI000A2A6A9E][A7RVS8][A0A3M6V644][A0A2B4SYF6][UPI001CF39BE0][T2M9N0][UPI0009E604F1][A0A6P5AHM5][A0A7M5X367]	A0A6P8HSH7 (1.457E-254)	GO:0016021	motile sperm domain-containing protein 2-like	Actinia tenebrosa	62.07	.	NA	NA	NA	4252.844727	0	0	1136.414551	0	0	0	769.8941825
Cluster-31550.107608	UniRef90	A0A6P8HIQ9 [UPI000A2A74E0][A0A2B4S8B2][UPI001CF18AF2][A0A4W3IM90][C3Z990][UPI0006B0ED79][A0A8J9YPW3][A0A8B7Y0C8][UPI00106A1F5C]	A0A6P8HIQ9 (1.086E-244)	GO:0006807	beta-ureidopropionase-like	Actinia tenebrosa	43.31	.	NA	NA	NA	15934.10742	20541.66602	18962.32422	23710.79883	12302.39551	30029.67383	21070.19336	20364.45131
Cluster-31550.107623	UniRef90	A0A6P8HCF5 [UPI0009E36085][A7RYC0][UPI001CF4D5DC][A0A2C9K967][UPI0014259A65][UPI001E1DDEF9][A0A7M7NKV5][A0A3S1A034][UPI001BB1D694]	A0A6P8HCF5 (1.784E-272)	GO:0006749; GO:0050661; GO:0005737; GO:0050660; GO:0045454; GO:0004362	Glutathione reductase	Actinia tenebrosa	51.23	.	NA	NA	NA	17301.20703	23501.81641	16602.51367	35060.28906	33207.82422	17081.49219	31047.74023	24828.98326
Cluster-31550.107656	UniRef90	A0A6P8I7J7 [A0A6P8IF92][UPI00109BCAA1][A0A6P8HMW6][A0A6P8HWJ5][UPI001CF2B0BE][A0A6P8IF89][A0A2B4R8I6][UPI0009E5D92A][UPI001CF3B19B]	A0A6P8I7J7 (3.746E-239)	GO:0003723; GO:0046872; GO:0016740; GO:0016567; GO:0007219	RING-type E3 ubiquitin transferase	Actinia tenebrosa	191.08	.	NA	NA	NA	4811.044434	1484.487061	5327.569824	14250.01074	9996.558594	10649.05176	6190.208496	7529.847273
Cluster-31550.107664	UniRef90	UPI000A2A9263 [A7SV20][UPI001CF1A7F1][UPI00106D9ECD][UPI001F04C346][A0A7M5VDU1][UPI0009E456F0][T2MF40][A0A498N049][A0A6P6NVN7]	A7SV20 (5.429E-283)	GO:0006437; GO:0000049; GO:0004831; GO:0005524	tyrosine--tRNA ligase, cytoplasmic	Exaiptasia diaphana	66.53	.	NA	NA	NA	47152.48828	16070.40137	17852.98047	28227.20508	10779.16309	15551.20996	34069.87891	24243.33245
Cluster-31550.107665	UniRef90	A0A6P8HLG9 [A7S5W3][UPI000A2A46E4][UPI001CF3D319][A0A2B4SLH7][A0A8B6YIP6][P39656][W5MMW7][A0A2Y9DM70][A0A8B7HY18]	A0A6P8HLG9 (2.073E-266)	GO:0016740; GO:0016021; GO:0005789; GO:0018279	Dolichyl-diphosphooligosaccharide--protein glycosyltransferase 48 kDa subunit	Actinia tenebrosa	49.15	Y	NA	NA	NA	36743.91406	4999.521484	15855.67383	14492.78516	28219.4375	13849.11719	11106.12402	17895.22475
Cluster-31550.107679	UniRef90	A0A6P8IIY8 [A0A6P8IKP9][UPI000A2A62F6][A0A2B4RGB0][A0A6P8HM04][UPI00138FDBFC][A7SPR0][UPI001CF1CCF4][UPI0009E51F03][R7UDD5]	A0A6P8IIY8 (7.448E-113)	.	cotranscriptional regulator FAM172A-like	Actinia tenebrosa	55.39	.	NA	NA	NA	1375.973145	0	4289.999207	0	0	10065.28394	2726.620605	2636.839556
Cluster-31550.107714	UniRef90	A0A6P8ISG8 [UPI000A2A87CE][UPI000A2A5B4F][UPI000A2A6678][A0A6P8J173][UPI002076D6EC][UPI0020775369][A0A353BES1][UPI0020775BC7][A0A8H7BJQ3]	A0A6P8ISG8 (2.243E-86)	.	uncharacterized protein LOC116304267	Actinia tenebrosa	23.74	Y	NA	NA	NA	115030.7734	148015.3125	194891.5938	13419.55566	36656.49609	8453.301758	81854.4375	85474.49581
Cluster-31550.107716	UniRef90	A0A6P8IY46 [A0A6P8IHM4][A0A6P8IWY9][A0A6P8H440][A0A6P8IAS6][A0A6P8I6Z8][A0A6P8I588][A0A6P8IBX1][A0A6P8HV86][A0A6P8IAJ6]	A0A6P8IY46 (6.507E-68)	GO:0016020; GO:0005044	scavenger receptor cysteine-rich type 1 protein M130-like	Actinia tenebrosa	20.78	.	NA	NA	NA	35457.15625	30023.08984	50255.9362	146122.6198	91013.11458	27835.36589	21311.77279	57431.29362
Cluster-31550.107719	UniRef90	A0A6P8IH77 [P31689][UPI0001CBA6B1][A0A671FTX6][A0A8C9GX66][A0A6P3F8X6][A0A8C8RHB5][A0A8B9PGI1][A0A1L1RZR2][K7FS01]	A0A6P8IH77 (1.930E-201)	GO:0005524; GO:0016020; GO:0051082; GO:0030544; GO:0046872; GO:0006457; GO:0009408	dnaJ homolog subfamily A member 1-like	Actinia tenebrosa	45.46	.	NA	NA	NA	11950.74609	2725.437012	3244.472412	6083.520996	7873.026855	2681.441162	3458.568359	5431.030413
Cluster-31550.107731	UniRef90	A0A6P8I0Y9 [A0A2B4T2B7][UPI0009E3D80D][UPI001CF1B794][UPI001CF332AE][UPI00109B949A][UPI000A2A5A93][UPI000A2A81F6][UPI001CF2D0B1][UPI0009E25AAF]	A0A6P8I0Y9 (2.176E-67)	GO:0016021	uncharacterized protein LOC116294985	Actinia tenebrosa	29.23	Y	NA	NA	NA	13733.68848	3146.625	7025.048828	109679.6484	167638.125	9936.817383	11294.18945	46064.87751
Cluster-31550.107740	UniRef90	A0A6P8I2N6 [UPI000A2A5AC0][UPI0020771E41][A0A2B4S299][UPI000F558577][UPI001CF1203D][UPI0009E498B4][A0A7M5XAR8][UPI0010690F86][A0A8B7DNW0]	A0A6P8I2N6 (4.940E-266)	GO:0003779; GO:0005737; GO:0005856	drebrin-like protein B	Actinia tenebrosa	67.73	.	NA	NA	NA	161450.3248	73450.24375	111132.7063	198531.9281	155806.3375	140218.9625	76593.10547	131026.2298
Cluster-31550.107745	UniRef90	A0A6J2MKD7 [A0A7J8DKN7][UPI0018797B23][UPI00186ACA3B][A0A8B6ZFU3][U3J4N1][UPI001AAD764B][UPI001AAD0ABA][A0A8C8B5N3][UPI001863B813]	A0A6J2MKD7 (2.151E-35)	GO:0016787; GO:0005694; GO:0006260; GO:0051607; GO:0006281	Deoxynucleoside triphosphate triphosphohydrolase SAMHD1	Phyllostomus	24.41	.	NA	NA	NA	0	14922.30176	3468.952148	38545.02734	79001.47656	10774.91504	2278.527344	21284.45717
Cluster-31550.107754	UniRef90	A0A6P8HF87 [UPI00109BB166]	A0A6P8HF87 (1.282E-261)	.	formin-like protein 20	Actinia tenebrosa	85.75	.	NA	NA	NA	11777.50342	23594.91766	14255.23568	8821.144124	10794.32487	32812.6202	8918.889974	15853.51942
Cluster-31550.107769	UniRef90	A0A6P8HXX5 [A7S9A4][A0A2B4SR19][UPI00106DA59F][UPI0001CB9AFB][A0A8J1TM26][A0A433U959][V4A0B8][A0A1S3H8Q1][UPI001EE5C063]	A0A6P8HXX5 (0.000E+00)	GO:0006888; GO:0030126; GO:0005198; GO:0000139; GO:0006886	Coatomer subunit alpha	Actiniaria	137.68	.	NA	NA	NA	7594.786133	5428.032227	11052.7666	26962.09766	4618.939941	8220.65625	18028.35156	11700.80434
Cluster-31550.107777	UniRef90	A0A6P8IDZ6 [UPI000A2A9D82][A7RZU3][UPI0009E4F030][UPI0003F08E9D][UPI001EE58BEF][UPI001EB03321][UPI001BB16EF5][UPI0014259F93][UPI000779FA6D]	A0A6P8IDZ6 (1.846E-205)	GO:0008408; GO:0003677; GO:0003906; GO:0006302	aprataxin and PNK-like factor	Actinia tenebrosa	60.29	.	NA	NA	NA	13488.51465	13628.59863	0	36517.22656	47485.07031	26984.33789	2613.340332	20102.4412
Cluster-31550.107792	UniRef90	A0A6P8GXI9 [A0A6P8IUZ9][A0A6P8J2I0][A0A6P8IV94][A0A6P8IAI6][A0A6P8HAX4][A0A6P8J179][A0A6P8ITI1][A0A6P8IYM4][A0A6P8IRQ8]	A0A6P8GXI9 (0.000E+00)	.	von Willebrand factor D and EGF domain-containing protein-like	Actinia tenebrosa	154.48	Y	NA	NA	NA	6515.138672	1404.762695	1646.610962	14996.41113	6348.820313	9089.645508	1727.482788	5961.267439
Cluster-31550.107808	UniRef90	A0A6P8IVC6 [UPI000A2A91A6][UPI0010FCA898][UPI0009E42693][UPI000F54E5C3][A0A3M6TD78][UPI000A1C29CF][A0A7M5VBP2][A0A8B7DEL6][A0A3B3ZYL6]	A0A6P8IVC6 (3.750E-113)	GO:0005509	sorcin-like isoform X1	Actinia tenebrosa	21.71	.	NA	NA	NA	89197.88281	64615.50781	40484.8125	79743.10938	52375.875	59323.10938	66790.35938	64647.23661
Cluster-31550.107816	UniRef90	A0A6P8IGC7 [B9X082][UPI000F54D39C][UPI0009E45078][A0A2B4S4C6][A0A182C8W2][UPI001CF3A57E][UPI00106954DF][UPI001F03FDA6][A0A3M6TSC5]	A0A6P8IGC7 (0.000E+00)	GO:0004252; GO:0005509; GO:0005576; GO:0006508; GO:0006956	complement factor B-like	Actinia tenebrosa	88.19	Y	NA	NA	NA	11485.43652	4603.26123	5967.335938	11237.51563	9630.286133	15513.95508	5693.435059	9161.603655
Cluster-31550.107820	UniRef90	A0A6P8IF88 [UPI00109B700F][UPI000A2A827D][A0A6P8H6I0][UPI0020771040][UPI0020771C10][UPI0020772F61][A7RN22][A0A2B4SMR7][UPI0009E471C5]	A0A6P8IF88 (0.000E+00)	GO:0004842; GO:0046872; GO:0016887; GO:0005524	E3 ubiquitin-protein ligase rnf213-alpha-like	Actinia tenebrosa	144.24	.	NA	NA	NA	0	0	0	1472.280029	0	0	0	210.3257185
Cluster-31550.107844	UniRef90	A0A6P8HD28 [UPI000A2AA25D][A0A6P8H4P4][UPI00138FCDB2][UPI000A2A8F79][UPI0009E6347D][UPI0020774E00][A7SP71][UPI0009E61EFB][A7RX71]	A0A6P8HD28 (1.404E-252)	GO:0016021	putative ferric-chelate reductase 1	Actinia tenebrosa	62.51	Y	NA	NA	NA	55504.81641	19049.11328	10837.95605	13377.30469	25609.16016	16285.04883	9965.65918	21518.43694
Cluster-31550.107921	UniRef90	A0A6P8IHL2 [UPI000A2A6DA2][A7RX76][A7SY75][A0A3M6UYV8][UPI0009E617DA][A0A2B4SQB8][UPI00077AB00F][UPI00077A1380][UPI001425619C]	A0A6P8IHL2 (4.210E-169)	GO:0007229; GO:0016874; GO:0005886	DNA ligase 1-like	Actinia tenebrosa	60.61	.	NA	NA	NA	152634.0625	15467.99512	26288.73633	66258.98438	29080.98438	39000.48047	46573.21484	53614.92257
Cluster-31550.107925	UniRef90	A0A6P8IDB7 [UPI000A2AA0B9][UPI0009E63C2F][A0A2B4RV88][A0A3M6V542][UPI00077B1529][A0A8B9CWN6][A0A7K5A983][K7FBT3][A0A8C0G4X3]	A0A6P8IDB7 (2.882E-82)	GO:0003723	chromatin target of PRMT1 protein-like	Actinia tenebrosa	27.81	.	NA	NA	NA	6778.486816	6932.038574	2222.969482	2162.51001	17769.66602	7999.84375	0	6266.502093
Cluster-31550.107926	UniRef90	A0A6P8IDB7 [UPI000A2AA0B9][A0A2B4RV88][UPI0009E63C2F][A0A3M6V542][A0A8B9CWN6][A0A7K5A983][A0A663DYX1][K7FBT3][A0A8C0G4X3]	A0A6P8IDB7 (8.434E-71)	GO:0003723	chromatin target of PRMT1 protein-like	Actinia tenebrosa	25.14	.	NA	NA	NA	4782.399902	0	15056.12695	9055.983398	21945.12305	21169.0918	18121.71875	12875.77769
Cluster-31550.107946	no_hit	.	.	.	.	.	16.14	.	NA	NA	NA	447641.75	69774.16406	103233.1641	0	0	102886.8594	32153.22656	107955.5949
Cluster-31550.107955	UniRef90	A0A6P8HVZ4 [UPI000A2A7157][UPI000A2A631C][UPI0009E60DE2][A0A3M6UMF6][A0A2B4RM40][UPI0009E52B7E][UPI001CF15C86][UPI0009E292E3][UPI002077771F]	A0A6P8HVZ4 (1.978E-252)	GO:0016021	putative beta-lactamase-like 1	Actinia tenebrosa	64.93	.	NA	NA	NA	8878.807983	18145.68652	9077.982422	9046.081055	11972.89233	6448.315918	6075.419434	9949.312238
Cluster-31550.107969	UniRef90	A0A6P8I227 [UPI000A2A5AB6][A0A2B4SLI4][A0A3M6V0L1][UPI00077B11AB][UPI0009E5E9AD][UPI0009E328C5][UPI002077399E][UPI000F555408][A0A2B4SIN1]	A0A6P8I227 (6.054E-87)	.	Golgi-associated plant pathogenesis-related protein 1-like	Actinia tenebrosa	22.52	Y	NA	NA	NA	5875.614746	9238.986328	28337.77539	1735.362549	6166.510254	5403.689941	13957.75684	10102.24229
Cluster-31550.107982	UniRef90	A0A6P8HUZ3 [UPI000A2A9092][A7RXQ2][A0A2B4RQZ7][UPI001CF48725][UPI0009E3C2A3][UPI00106C8C4E][A0A6S7GQD0][UPI001F0422C6][A0A7M5TS62]	A0A6P8HUZ3 (0.000E+00)	GO:0003723	cleavage and polyadenylation specificity factor subunit CG7185-like isoform X1	Actinia tenebrosa	115.76	.	NA	NA	NA	0	0	0	6058.198242	1933.37561	4564.989258	0	1793.79473
Cluster-31550.108008	UniRef90	A0A6P8HFQ3 [UPI000A2A70E3][A7SDX6][UPI0009E35D5B][UPI001CF32606][A0A3M6TXX0][A0A7M5X4R3][T1G7G1][A0A3Q1EGX8][A0A226F291]	A0A6P8HFQ3 (2.802E-215)	GO:0004672; GO:0006468; GO:0005524	dual specificity mitogen-activated protein kinase kinase 6-like	Actinia tenebrosa	39.18	.	NA	NA	NA	8311.8125	9962.594727	14158.62891	11605.40918	7121.455566	10568.33398	18921.61133	11521.4066
Cluster-31550.108011	UniRef90	A0A6P8H366 [A0A6P8H330][A0A6P8H0D8][A0A6P8HB47][UPI002076E013][UPI00207732A8][UPI000A2A92CD][UPI0009E3BCF1][UPI0009E440AA][A0A3M6T825]	A0A6P8H366 (0.000E+00)	GO:0019752; GO:0030170; GO:0016830	uncharacterized protein LOC116287358 isoform X1	Actinia tenebrosa	106.4	.	NA	NA	NA	89141.64453	58818.26078	115805.2845	115601.2129	16218.42578	37853.17493	367898.8353	114476.6912
Cluster-31550.108017	UniRef90	A0A6P8I4B2 [UPI000A2A89AB][UPI000C046AAE][UPI001CF3FCF4][A7RPH0][UPI0009E3B13D][A0A6S7FJ24][A0A8T2K3J1][A0A670HUQ7][A0A8C4SA08]	A0A6P8I4B2 (1.032E-222)	.	proteasomal ATPase-associated factor 1-like	Actinia tenebrosa	45.03	.	NA	NA	NA	0	2122.401367	3667.685669	15817.94873	8276.631104	24507.4668	3059.331665	8207.35219
Cluster-31550.108033	UniRef90	A0A6P8GWY6 [UPI001CF32CCB][UPI00106D0B7C][A0A8D2NIG8][UPI001ADE9CA2][UPI0005226116][UPI001F03A106][U3JP17][A0A673GUK7][A0A401SDN3]	A0A6P8GWY6 (0.000E+00)	GO:0005524; GO:0046872; GO:0004658; GO:0016042; GO:0005759	Propionyl-CoA carboxylase alpha chain, mitochondrial	Actinia tenebrosa	79.39	.	NA	NA	NA	1296.078735	3364.151123	5287.544434	4082.809082	3808.450439	2700.021484	4663.489746	3600.363578
Cluster-31550.108055	UniRef90	UPI000A2A7970 [A0A3M6TRD1][A0A7D9LI78][A7S0W1][A0A2B4SD04][UPI00106D64D0][UPI0009E4E089][A0A3M6TRS6][UPI000A2A6911][A0A2B4S297]	A0A3M6TRD1 (1.798E-40)	.	cornifelin homolog	Exaiptasia diaphana	12.5	.	NA	NA	NA	149888.75	308601.375	122358.2109	111337.6484	27721.22656	42634.78125	301299.625	151977.3739
Cluster-31550.108056	UniRef90	A0A6P8HII0 [A7SYK4][A0A3M6TQN4][UPI001CF4DDBC][UPI0001CBB319][A0A1S3KFI5][UPI000779F9EB][A0A8J1U2H1][R7V305][S4RJF3]	A0A6P8HII0 (2.028E-250)	GO:0006508; GO:0008236	thymus-specific serine protease-like isoform X1	Actinia tenebrosa	59.04	.	NA	NA	NA	19355.4043	17256.83789	16098.30078	10180.05664	16913.53125	11712.37305	3989.083008	13643.65527
Cluster-31550.108057	UniRef90	A0A6P8IY19 [A0A6P8J9I6][UPI00109BC2DC][UPI000A2A6A68][UPI000A2A44E0][UPI0006B08DCA][UPI001D0658EE][A0A1E1WI86][A0A7J6Z9Q5][A0A7R9AGP2]	A0A6P8IY19 (4.985E-47)	.	natterin-4-like	Actinia tenebrosa	16.6	.	NA	NA	NA	0	2033.78772	6524.367188	16346.3623	11063.50684	6867.793945	5016.57666	6836.056379
Cluster-31550.108066	UniRef90	UPI0020774A93 [UPI0020772404][A0A6P8J0L1][UPI00109B931D][UPI001CF22F47][UPI0009E4410C][UPI000779FCAB][UPI000F54EB8F][UPI00077ACADD][A0A3M6URF6]	A0A6P8J0L1 (0.000E+00)	GO:0005581	uncharacterized protein LOC5512112 isoform X5	Nematostella vectensis	370.19	.	NA	NA	NA	0	0	0	11247.57715	1351.119019	2586.158447	1424.211426	2372.72372
Cluster-31550.108072	UniRef90	A0A6P8IC92 [A0A6P8I5S1][A0A6P8ID79][UPI000A2A9713][UPI000A2A7181][A7RH19][UPI000740574D][W5NF55][A0A8J7NTC8][A0A553MWN5]	A0A6P8IC92 (9.340E-146)	GO:0006508; GO:0004222; GO:0008270	Metalloendopeptidase	Actinia tenebrosa	37.75	.	NA	NA	NA	71588.30859	139700.168	115300.8242	16589.53223	15840.64209	3481.786438	88831.65625	64476.13111
Cluster-31550.108077	UniRef90	A0A6P8HZX6 [UPI000A2A7BF0][UPI0013901762][UPI000A2A586C][UPI001CF35989][UPI0009E3253C][A0A2B4RKI5][UPI00139069B3][UPI00106D5190][UPI001F036637]	A0A6P8HZX6 (2.752E-149)	GO:0046982; GO:0043565; GO:0016602; GO:0001228	Nuclear transcription factor Y subunit beta	Actinia tenebrosa	34.95	.	NA	NA	NA	31492.77539	11914.07129	72842.39844	83230.89844	66337.92188	53334.77734	24282.98633	49062.2613
Cluster-31550.108112	UniRef90	A0A6P8HR45 [UPI000A2A9370][A0A3M6UT29][UPI0009E2EA4A][UPI001B88E205][UPI002077061C][A0A2G8JQR2][UPI001B88B7BB][A0A6J8E0U1][A0A8C3ELG4]	A0A6P8HR45 (8.524E-265)	GO:0005856	myosin-VIIa-like	Actinia tenebrosa	64.66	.	NA	NA	NA	22190.49219	12104.47559	9778.387695	9476.496094	0	0	15382.03027	9847.411691
Cluster-31550.108116	UniRef90	A0A6P8HVC8 [D4Q9Z9][B9X080][UPI000A2AA0AB][UPI000C0554AC][A0A6P8J3B6][A0A6P8IFZ7][UPI0009E5028A][A0A6P8IFZ6][A0A2B4SDG2]	A0A6P8HVC8 (0.000E+00)	GO:0005615; GO:0004866	ophiophagus venom factor-like	Actinia tenebrosa	196.32	Y	NA	NA	NA	53095.89063	13683.2959	22760.90625	7723.429688	8407.404297	35155.48828	21955.55469	23254.5671
Cluster-31550.108140	UniRef90	A0A6P8H676 [A0A3M6V559][A0A2B4RUI0][UPI0009E26F6F][UPI001CF3935E][UPI000779F28C][UPI000A2A9688][UPI001CF405DB][A0A2B4SDY5][UPI0009E37D11]	A0A6P8H676 (0.000E+00)	GO:0005319	apolipophorins-like	Actinia tenebrosa	275.04	Y	NA	NA	NA	2250.028564	719.046875	293.4711914	0	0	2309.279053	81.21535492	807.5772912
Cluster-31550.108146	UniRef90	UPI000A2A834D [UPI002076F726][A0A3M6UKP0][UPI000A2A6E50][UPI0009E1A98A][A0A6P8HBQ5][UPI00077AD4FA][A7SP48][C3Y7T4][UPI001F03BE76]	A0A3M6UKP0 (7.380E-75)	GO:0110165	heme-binding protein 2	.	30.2	Y	NA	NA	NA	95364.83594	83206.38281	38231.45703	59689.82422	184838.9063	88242.32813	30045.29297	82802.71819
Cluster-31550.108152	UniRef90	A0A6P8J4T2 [UPI000A2A44E4][A7RH34][A0A3M6V6P8][UPI000C0565CC][UPI001CF555A5][UPI0009E4C73A][UPI00077A5376][UPI001068F513][UPI001F03951D]	A0A6P8J4T2 (8.939E-231)	GO:0030027; GO:0030424; GO:0005737; GO:0005856	Shootin-1	Actinia tenebrosa	64.3	.	NA	NA	NA	20309.18164	4641.686523	6421.510742	14610.28809	10132.22363	5396.237305	5594.675781	9586.543387
Cluster-31550.108224	UniRef90	A0A6P8IBH1 [UPI000A2A8636][UPI00139060EE][A0A2B4SHZ5][UPI001CF2922B][UPI001068E111][UPI001F04A0F2][A0A369S0I0][UPI0018CDADB5][UPI0008F9BB10]	A0A6P8IBH1 (1.894E-289)	GO:0005681; GO:0000398; GO:0008270; GO:0045131	Branchpoint-bridging protein	Actinia tenebrosa	61.78	.	NA	NA	NA	8268.678711	0	6575.080078	10006.7998	6195.519531	10591.90527	2470.806396	6301.255685
Cluster-31550.108227	UniRef90	A0A6P8IJF4 [UPI000A2A8FE7][UPI0020775E94][A0A3M6V085][UPI0009E24A8C][A0A2B4S646][UPI00077AC377][UPI00106A6731][UPI001F03F752][C3XPW4]	A0A6P8IJF4 (0.000E+00)	GO:0005085	rho guanine nucleotide exchange factor 10-like	Actinia tenebrosa	191.33	.	NA	NA	NA	56919.625	31050.59766	24643.90234	36111.07422	46977.21094	26737.72852	14592.75879	33861.84249
Cluster-31550.108244	UniRef90	A0A6P8HIH3 [UPI000A2A4925][A7S4K6][UPI00145862A2][A0A0L8FWI6][A0A401S2Q3][A0A803JS61][A0A3B3SH38][H2LVX3][A0A8T2K225]	A0A6P8HIH3 (0.000E+00)	GO:0008270; GO:0004181; GO:0006518; GO:0016021; GO:0006508	carboxypeptidase D-like	Actinia tenebrosa	198.9	Y	NA	NA	NA	6429.21875	3346.88208	10618.94629	3894.620117	6731.097656	10601.96484	0	5946.104248
Cluster-31550.108254	UniRef90	A0A6P8IG03 [UPI000A2A98EA][UPI0020772FE3][A0A2B4STU1][UPI001CF0E3B4][A0A6S7G3X1][UPI001068DB0A][UPI0009E536F4][UPI000C04F5D3][UPI00077AD22D]	A0A6P8IG03 (0.000E+00)	GO:0005975; GO:0102148; GO:0004563	Beta-N-acetylhexosaminidase	Actinia tenebrosa	88.91	.	NA	NA	NA	12474.20996	44513.91406	78114.8125	20827.08594	39115.46484	41787.6875	70593.79688	43918.13881
Cluster-31550.108257	UniRef90	A0A6P8HXG8 [A0A6P8HFJ0][A0A6P8I5I0][A0A6P8H791][A0A6P8HVQ8][A0A6P8HB19][A0A6P8HI59][A0A6P8HAF7][A0A6P8HXU2][A0A6P8I605]	A0A6P8HXG8 (7.925E-18)	GO:0016021	uncharacterized protein LOC116296189	Actinia tenebrosa	28.31	.	NA	NA	NA	0	17631.49805	12885.66406	5916.617676	0	7127.464844	0	6223.034947
Cluster-31550.108258	UniRef90	A0A6P8IDL1 [UPI000A2A6701][A7SFC6][UPI000A2A4E81][A0A3M6UK17][UPI000C043ABE][A0A2B4RR97][UPI0009E6197B][UPI0010FC953F][UPI0009E4291D]	A0A6P8IDL1 (2.395E-252)	GO:0016021; GO:0004930	prolactin-releasing peptide receptor-like	Actinia tenebrosa	66.03	.	NA	NA	NA	0	0	1955.226563	8300.664063	0	1380.177612	0	1662.295462
Cluster-31550.108264	UniRef90	A0A6P8HKH8 [UPI000A2A5403]	A0A6P8HKH8 (1.251E-44)	GO:0016021	homeotic protein female sterile-like	Actinia tenebrosa	23.75	.	NA	NA	NA	0	0	0	3744.247803	0	2593.812744	481.6865234	974.2495815
Cluster-31550.108289	UniRef90	UPI000A2A5EF1 [A0A6P8IA38][UPI0009E54434][UPI0010FCBEA7][A0A2B4RQB2][UPI00138FDC1B][A0A8B8BX63][J9Q7S5][UPI001F043555][UPI001E1D4136]	A0A6P8IA38 (6.555E-72)	GO:0051879	prostaglandin E synthase 3	Exaiptasia diaphana	20.7	.	NA	NA	NA	7248.475098	0	9630.344727	32286.98242	4206.114258	6141.612793	9675.838867	9884.195452
Cluster-31550.108303	UniRef90	A0A6P8H8H6 [A7SCA4][UPI000A2A6739][A0A3M6TSZ6][UPI00077A3D89][A0A1D2MW47][A0A670YFI3][UPI0005216522][A0A4X2M4I2][A0A8B9ZJL2]	A0A6P8H8H6 (8.062E-54)	GO:0022904; GO:0005743	NADH dehydrogenase	Actinia tenebrosa	13.69	.	NA	NA	NA	15813.01172	17169.87109	8578.134766	26128.51367	85468.14063	28804.69727	7694.935547	27093.90067
Cluster-31550.108333	UniRef90	A0A6P8IU97 [A0A6P8HBR9][A0A6P8ISC1][UPI000A2A74A5][UPI001069A6FF][H3BD47][UPI001CF950A7][H2TKT3][A0A8C5WFB9][H9G5E9]	A0A6P8IU97 (2.597E-303)	GO:0016021; GO:0004222; GO:0006508; GO:0046872	endothelin-converting enzyme 1-like isoform X1	Nematostella vectensis	85.71	.	NA	NA	NA	7912.21582	6939.096191	3026.726563	16857.2832	6515.609863	9098.047852	7437.255859	8255.176479
Cluster-31550.108352	UniRef90	A0A6P8HBE6 [UPI000A2A7227][UPI002077044F][UPI0009E3A1B0][A7SA50][A0A6P5ARF2][A0A8K0EFA3][A0A3M6UXX2][UPI0015FF0C8D][UPI0014258DEB]	A0A6P8HBE6 (0.000E+00)	.	telomerase protein component 1-like	Actinia tenebrosa	108.25	.	NA	NA	NA	19509.7832	16656.33984	25380.2793	64845.89063	34225.96875	74380	20230.40625	36461.23828
Cluster-31550.1084	UniRef90	A0A6P8IIR4 [A0A6P8IIG7][A0A6P8I0E9][UPI000C0408DC][A0A3M6TKP1][UPI0009E2482B][UPI0009E4C92C][A0A2B4SNT7][A0A3M6TKY9][UPI000F555916]	A0A6P8IIR4 (4.241E-153)	.	keratin-associated protein 5-4-like isoform X3	Actinia tenebrosa	43.91	.	NA	NA	NA	67391.40625	66053.22656	13651.85156	40490.55469	68503.65625	8822.984375	1157.665283	38010.19214
Cluster-31550.108402	UniRef90	A0A6P8ICZ7 [UPI00109BF26E][UPI00109BD45C][UPI002076DC16][A0A6P8H5J0][UPI0020774BF1][UPI002076FFE1][A0A6P8H3G3][A0A3M6TLT0][UPI000F555925]	A0A6P8ICZ7 (0.000E+00)	GO:0016021	uncharacterized protein LOC116299305	Exaiptasia diaphana	94.38	.	NA	NA	NA	7888.825684	9010.120117	4355.163086	1308.15625	4402.564941	2082.044922	3732.562256	4682.776751
Cluster-31550.108413	UniRef90	A0A6P8J307 [UPI000A2A4D45][A7S863][UPI0009E2CE04][A0A3M6TMI4][A0A2B4S9P4][A0A369S1I8][UPI00077A44B6][UPI00077A5C00][A0A3M7RSU3]	A0A6P8J307 (8.311E-213)	GO:0003993; GO:0046872	Purple acid phosphatase	Actinia tenebrosa	49	Y	NA	NA	NA	35173.61719	26042.25195	18116.7168	27057.87695	35491.92578	24097.2793	13145.68945	25589.33677
Cluster-31550.108422	UniRef90	A0A6P8H3Z9 [UPI000A2A880D][A7S382][A7RL06][A0A6P8IXD0][UPI000A2A7C8D][C3XQB1][A0A8C5P8L8][UPI0018F66F76][UPI00202E0EAC]	A0A6P8H3Z9 (1.139E-187)	GO:0016616; GO:0051287	glyoxylate reductase/hydroxypyruvate reductase-like isoform X1	Actinia tenebrosa	35.17	.	NA	NA	NA	43845.41797	167361.3594	93782.375	113632.5547	46683.11328	106328.2188	152328.7188	103423.1083
Cluster-31550.108438	UniRef90	A0A6P8HQ68 [UPI000A2A8728][A0A2B4SZR6][UPI001CF5C3C7][A7RQZ0][UPI00106C936E][UPI001F034B61][A0A3M6T977][A0A7M5XG71][UPI0003F0E528]	A0A6P8HQ68 (0.000E+00)	GO:0000045	autophagy-related protein 16-1-like	Actinia tenebrosa	64.55	.	NA	NA	NA	14971.54102	8900.756836	7512.058594	11848.3623	23890.38867	3583.705078	15545.63281	12321.7779
Cluster-31550.108449	UniRef90	A0A6P8IN16 [UPI001F0449D9][A0A8J1U2C7][A0A2C9K7T3][V4ABQ0][A0A6F9DS11][UPI0003592821][O46178][A0A8S3ZDE1][UPI001B88BC9E]	A0A6P8IN16 (1.111E-305)	GO:0060294; GO:0060271; GO:0001534	radial spoke head protein 4 homolog A-like	Actinia tenebrosa	61.2	.	NA	NA	NA	0	0	4145.049316	13960.79785	14031.42871	9823.110352	5896.816406	6836.743234
Cluster-31550.108541	UniRef90	A0A6P8IH90 [UPI00109B99E2][UPI000A2A5909][UPI000A2A7F69][UPI000A2AA14F][A0A8S4N2S8][V9I5J3][UPI0020964FBA]	A0A6P8IH90 (3.064E-61)	GO:0016021; GO:0008191	uncharacterized protein LOC116301247	Actinia tenebrosa	19.99	Y	NA	NA	NA	18419.96289	27256.07813	10453.37402	29750.93945	19424.33984	29735.0625	8792.547852	20547.4721
Cluster-31550.108548	UniRef90	A0A6P8H9N4 [UPI00109BBD38][UPI0020779765][UPI0020775E98][UPI000C046223][UPI0009E3322E][A0A2B4SQD9][A0A3M6UY08][UPI000C045AB1][UPI0010FCC078]	A0A6P8H9N4 (0.000E+00)	.	nascent polypeptide-associated complex subunit alpha, muscle-specific form-like isoform X1	Actinia tenebrosa	131.88	Y	NA	NA	NA	2407.828613	1104.001587	2522.611328	4873.245117	5239.959473	11842.28125	7083.983887	5010.558751
Cluster-31550.108555	UniRef90	UPI000A2A5180 [UPI0009E534F4][A0A6P8IM00][UPI002076D6D4][A0A2B4SUE8][UPI00077A05B0][A0A3M6TNK2][A7SUA0][UPI0020777DC9][UPI0009E51882]	A0A6P8IM00 (2.154E-89)	GO:0016740; GO:0016021; GO:0061809; GO:0050135	ADP-ribosyl cyclase/cyclic ADP-ribose hydrolase	Exaiptasia diaphana	38.42	Y	NA	NA	NA	6741.359741	25364.12402	11479.32031	2843.888428	4588.150391	4304.168945	6953.089111	8896.300136
Cluster-31550.108595	UniRef90	A0A6P8HW96 [UPI000A2A6475][A7RPH4][UPI0009E5DEAC][UPI001CF384D4][UPI00106A0FCE][A0A2B4SZ61][UPI00077A7906][UPI001F041B78][A0A7D9H7K3]	A0A6P8HW96 (3.286E-205)	GO:0006397; GO:0008380; GO:0080009; GO:0005634; GO:0000381	pre-mRNA-splicing regulator WTAP-like	Actinia tenebrosa	47.02	.	NA	NA	NA	0	5483.841797	5203.373047	3826.438232	6021.345703	5213.852539	0	3678.407331
Cluster-31550.108644	UniRef90	A0A6P8IGD2 [A0A6P8HGB6][A0A6P8H8Q7][A0A6P8H9P9][A0A6P8J2G4][A0A6P4ZLJ5][UPI000A2A9FCB][A0A3M6TCX6]	A0A6P8IGD2 (8.764E-16)	GO:0007165	uncharacterized protein LOC116300953	Actinia tenebrosa	16.66	.	NA	NA	NA	135822.9688	83416.02344	68047.02344	6103.654785	6473.119141	8745.496094	45728.59375	50619.5542
Cluster-31550.108646	UniRef90	A0A6P8HE82	A0A6P8HE82 (4.684E-42)	.	uncharacterized protein LOC116290444 isoform X1	Actinia tenebrosa	54.67	.	NA	NA	NA	17468.02148	10626.77148	8476.324219	23504.82227	21141.63867	49815.91406	9188.313477	20031.68652
Cluster-31550.108660	UniRef90	A0A6P8I726 [A0A6P8ICS9][A0A3M6U7W7][UPI001CF4CC6F][UPI000A2A5EC7][UPI000A2A4F3A][A0A2B4SI67][UPI0009E3455E][UPI000A2A9D8D][UPI002076E7CA]	A0A6P8I726 (3.900E-185)	.	coadhesin-like	Actinia tenebrosa	46.03	Y	NA	NA	NA	879066.5	601233	789848.1875	347057.125	500249.6875	209237.8281	1143955	638663.904
Cluster-31550.108669	UniRef90	UPI002076EE2F [UPI00109B90DB][UPI001CF17DB7][A0A6P8I5S2][A0A3M6UP40][A0A6P4ZFZ0][UPI00077A2867][A0A6S7G8Z6][UPI0014554071][UPI0018D8E493]	A0A6P8I5S2 (1.948E-255)	GO:0140682; GO:0008168; GO:0008270; GO:0032259	lysine-specific histone demethylase 1B-like	Nematostella vectensis	88.33	.	NA	NA	NA	17406.80469	10149.08594	7783.287109	11083.40039	32231.00195	13063.74707	6176.88916	13984.88804
Cluster-31550.108696	UniRef90	A0A6P8IQ32 [A0A6P8IRY2][A0A6P8IQ28][UPI000C043A2D][A0A6P8ITQ4][A0A3M6T579][A0A2B4STC4][UPI000C0571C5][UPI00109BA31D][A0A6P8HFT5]	A0A6P8IQ32 (0.000E+00)	GO:0016021; GO:0007160; GO:0005509	mucin-like protein	Actinia tenebrosa	252.87	Y	NA	NA	NA	616186.8125	493440.5938	336729.625	407828.7813	371798.125	296104.5625	319366.8438	405922.192
Cluster-31550.108709	UniRef90	A0A7D9HHN5 [A0A7D9JFW2][UPI002076D6C9][A0A6S7G6F2][A0A7D9EH45][A0A7D9EAH1][UPI002076FFD1][A0A7D9J052][A0A6S7GCL7][A0A7D9IVH6]	A0A7D9HHN5 (1.683E-237)	GO:0016706; GO:0003964; GO:0008168; GO:0046872	RNA-directed DNA polymerase from mobile element jockey	Paramuricea clavata	119.5	Y	NA	NA	NA	1257.513428	2565.592529	2349.11499	1750.140991	0	3063.430176	0	1569.398873
Cluster-31550.108721	UniRef90	A0A6P8HNP2 [A0A6P8HNI6][A0A6P8HNP8][UPI000A2A948B][A0A6P8HCT4][A0A6P8HET3][A0A6P8HNJ7][A0A6P8HEI8][A0A6P8HNI1][A0A6P8HET8]	A0A6P8HNP2 (5.655E-174)	.	uncharacterized protein LOC116291237 isoform X1	Actinia tenebrosa	52.97	Y	NA	NA	NA	25984.29492	20021.05208	6481.212728	6438.684082	9572.200195	19926.95182	6712.008626	13590.91492
Cluster-31550.108727	UniRef90	A0A6P8IMP2 [UPI000A2A704D][UPI0020778827][A0A6P8IJG5][UPI00207711E6][UPI000A2A7D82][UPI0009E2CA3D][A0A2B4SYK6][A0A3M6T680][UPI0009E2684A]	A0A6P8IMP2 (0.000E+00)	.	major antigen-like	Actinia tenebrosa	351.59	.	NA	NA	NA	216222.6903	58940.46965	84422.49797	76502.03463	103070.9534	76246.09172	58856.74886	96323.06949
Cluster-31550.108731	UniRef90	A0A6P8ITC5 [UPI002076EC2C][UPI001CF3C4BC][UPI00106A7578][UPI001F04F8F7][A0A3M6V2K2][A0A8B7DUJ6][UPI000A2A719B][A0A8J1UFN1][A0A1S3I3Q7]	A0A6P8ITC5 (0.000E+00)	GO:0016021; GO:0022857; GO:0005886	Choline transporter-like protein	Actinia tenebrosa	78.35	.	NA	NA	NA	30587.15625	37751.20313	11709.11719	29737.29883	6392.869141	7665.97998	37498.42188	23048.86377
Cluster-31550.108732	UniRef90	A0A6P8IKU8 [UPI000A2A88B1][UPI000328F6EE][A0A8C0L594][A0A8C7TFL7][UPI00077A04D1][A0A158NJE4][UPI0005CE6FDB][UPI0009E64FBF][E0VV24]	A0A6P8IKU8 (0.000E+00)	GO:0003676; GO:0016787; GO:0006397; GO:0005524; GO:0004386; GO:1990904	U5 small nuclear ribonucleoprotein 200 kDa helicase-like	Actinia tenebrosa	242.96	.	NA	NA	NA	22302.35547	0	0	7367.290039	9104.428711	0	0	5539.15346
Cluster-31550.108735	UniRef90	A0A6P8IN30 [UPI000A2A9057][A7S7U8][UPI0010FC8B1F][UPI0009E24ACC][A0A2B4RF33][UPI00077A4A78][UPI000C04DCE4][UPI001B88BCE0][UPI001EE5DD5A]	A0A6P8IN30 (1.150E-110)	GO:0004343; GO:0006048	Glucosamine 6-phosphate N-acetyltransferase	Actinia tenebrosa	35.76	.	NA	NA	NA	8556.829102	6566.746094	7718.370117	3438.320557	3181.943359	2137.029541	7667.788086	5609.575265
Cluster-31550.108766	UniRef90	A0A6P8IN64 [UPI000A2A8672][UPI00207707A3][UPI000C04E70F][UPI001CF5A9E7][A0A3M6US65][A0A2B4RG71][UPI001069AA38][A0A7D9DQX8][UPI00201F51D4]	A0A6P8IN64 (0.000E+00)	.	thioredoxin domain-containing protein 16-like	Actinia tenebrosa	111.75	Y	NA	NA	NA	19273.06445	0	3807.178467	12168.65723	18232.62109	4803.745117	7854.615234	9448.554513
Cluster-31550.108769	UniRef90	UPI000A2A76CD [UPI0020770E69][A0A6P8I171][A0A2B4SU44][A0A3M6UFG0][UPI001CF44E9B][UPI0009E1B9BC][A7S0X5][UPI00077B2643][UPI001F0386D2]	A0A6P8I171 (0.000E+00)	.	SH3 and multiple ankyrin repeat domains protein 3	Exaiptasia diaphana	191.78	.	NA	NA	NA	7973.17041	17311.93164	10660.24805	9326.637695	19110.74414	14784.02734	9642.573242	12687.0475
Cluster-31550.108800	UniRef90	A0A6P8I2E5 [UPI000A2A98A1][A7SHH5][UPI0009E1D011][A0A2B4RVE6][UPI00106A9002][A0A1S3K0F5][A0A8J1U681][A0A194AJA6][A0A7M5V9U2]	A0A6P8I2E5 (3.743E-281)	GO:0005788; GO:0003756	Protein disulfide-isomerase	Actinia tenebrosa	64.06	Y	NA	NA	NA	370004.2031	46675.92761	217059.3848	483222.9226	96839.72656	242838.8281	202485.0625	237018.0079
Cluster-31550.108825	UniRef90	A0A2B4SNI6 [A0A6P8I6E9][A0A1W2WKR4][A7S8I3][A0A6F9DWJ0][UPI000A2A7C38][A0A433STR6][A0A1S3K232][UPI000A2A7259][A0A8B7XQA6]	A0A2B4SNI6 (1.606E-297)	GO:0003924; GO:0005525; GO:0005200; GO:0007017; GO:0005874	Tubulin beta chain	Eumetazoa	49.94	.	NA	NA	NA	30166.74805	36750.46484	61282	181579.5313	62065.19922	86982.25781	158058.6563	88126.4082
Cluster-31550.108828	UniRef90	A0A6P8HRP5 [UPI000A2A454C][UPI00207769CC][UPI0009E4285E][UPI001CF46787][A0A2B4SL16][UPI001F047BC2][UPI001455CF46][UPI00106A826E][A0A3M6U6L6]	A0A6P8HRP5 (3.299E-216)	.	UBX domain-containing protein 6-like	Actinia tenebrosa	52.65	.	NA	NA	NA	0	0	3286.755371	5424.756836	2149.962891	6743.343262	3535.015869	3019.976318
Cluster-31550.108834	UniRef90	A0A6P8I4F2 [UPI000A2A7CC3][A0A2B4SUA8][UPI00077B00F1][A7RF27][UPI00106D4A08][UPI001F039247][A0A6S7H8A3][Q6VQ14][B2KTD5]	A0A6P8I4F2 (2.218E-129)	GO:0016021	dickkopf-related protein 3-like	Actinia tenebrosa	25.25	Y	NA	NA	NA	2548.008789	2646.666748	971.6413574	4426.989258	4701.796387	2778.585693	0	2581.955462
Cluster-31550.108837	UniRef90	A0A6P8HM19 [UPI000A2A6FA4][UPI0009E47FDB][UPI0009E3D216][UPI000C03D5D2][A0A7R9AR51][A0A3Q0JEL4][A0A8D9EZP5][UPI001CF49C5C][A0A8D8PZ60]	A0A6P8HM19 (2.233E-91)	GO:0016021	uncharacterized protein LOC116292819	Actinia tenebrosa	50.74	Y	NA	NA	NA	4801.435547	0	0	2516.3125	6907.918945	3033.062012	0	2465.532715
Cluster-31550.108839	UniRef90	A0A6P8IHR3 [A7RP73][A0A2B4RPA5][UPI001F034F42][A0A6S7HQC5][A0A1S3JVG7][A0A8B8E054][C3Y074][UPI000B458E15][UPI001E1D3C36]	A0A6P8IHR3 (7.470E-240)	GO:0035091; GO:0015031	Sorting nexin	Actiniaria	46.36	.	NA	NA	NA	93869.11719	28961.79297	49890.25391	46837.16016	39290.48828	46668.58203	42767.72656	49755.0173
Cluster-31550.108850	UniRef90	A0A6P8H716 [A7RNE8][UPI000C04B61B][UPI0009E393D3][UPI001CF12857][A0A6S7HBP1][UPI001F0427C0][UPI00106B440B][A0A2B4SS49][UPI002095B930]	A0A6P8H716 (1.222E-201)	.	WD repeat-containing protein 55-like	Actinia tenebrosa	36.86	.	NA	NA	NA	9276.873047	9868.259766	6988.146973	10302.37012	4346.431152	15445.50195	11791.24512	9716.975446
Cluster-31550.108853	UniRef90	A0A6P8I2Y8 [UPI00109BAFF8][UPI0020774B4C][UPI001CF58788][A0A3M6UV88][A0A3M6UFK0][UPI000C042793][UPI00077AA33E][UPI00077A2649][UPI00077AFDB0]	A0A6P8I2Y8 (0.000E+00)	GO:0016021	hemicentin-1-like	Actinia tenebrosa	175.45	Y	NA	NA	NA	20188.34766	5877.273926	5645.385742	10028.66309	8030.369629	15474.69238	6806.92334	10293.09368
Cluster-31550.108856	UniRef90	A0A6P8J8Y9 [UPI00139022BE][A7SF31][UPI001CF1AAEE][A0A2B4RV06][A0A096M667][A0A671U9H7][H3AU29][A0A7M7KIZ0][A0A132ADN0]	A0A6P8J8Y9 (0.000E+00)	GO:0006541; GO:0016597; GO:0005524; GO:0006207; GO:0044205; GO:0004088; GO:0046872; GO:0004070; GO:0004151	CAD protein	Actinia tenebrosa	252.99	.	NA	NA	NA	14150.89746	7463.133301	8464.495117	11208.54395	4547.537109	7893.160156	17548.54492	10182.33029
Cluster-31550.108859	UniRef90	A0A6P8IDK6 [UPI000A2A8B6F][UPI000F551AE7][A0A2B4SP65][UPI001CF3DD16][UPI00106B01DF][A0A6S7G536][A0A6P8HFN6][A0A210PYQ8][A0A8B6XZN7]	A0A6P8IDK6 (1.354E-208)	GO:0045211; GO:0070161; GO:0016021; GO:0004888; GO:0022848	acetylcholine receptor subunit alpha-1-B-like	Nematostella vectensis	61.5	Y	NA	NA	NA	58851.30078	18171.39844	16597.18945	12755.65039	28552.91797	14655.45801	11686.2207	23038.59082
Cluster-31550.108861	UniRef90	A0A6P8HBH4 [UPI000A2A9340][UPI002077756C][A0A2B4RLS2][A0A3M6TJK2][UPI00077B1A60][A0A2B4RYC3][A0A3M6UZN7][UPI0009E2C86E][UPI001F04E024]	A0A6P8HBH4 (1.397E-268)	GO:0035091	SH3 and PX domain-containing protein 2A-like	Actinia tenebrosa	80.82	.	NA	NA	NA	34913.13672	5567.008789	3277.856201	5359.79834	5220.626953	2290.381592	2715.9646	8477.824742
Cluster-31550.108879	UniRef90	A0A6P8J5X9 [A0A6P8H0P3][A0A6P8IXH5][UPI00106C94B4][UPI00106D0A2E][UPI00106DB2BA][UPI001069A59C][UPI0003F0C1B1][UPI00106C30AD][UPI001069BD2B]	A0A6P8J5X9 (8.090E-122)	GO:0016021; GO:0003725; GO:0051607; GO:0001730	2&apos	Actinia tenebrosa	47.43	.	NA	NA	NA	10657.35156	19441.73047	11713.88379	5084.097168	0	5967.392578	26521.4668	11340.84605
Cluster-31550.108900	UniRef90	A0A6P8J4K2 [UPI000A2A880C][D4QA01][UPI00106D9207][UPI001F039D2C][UPI00106C1394][UPI00106C3E0E][A0A8B7E447][UPI001F5FECD0][UPI001F5E67A6]	A0A6P8J4K2 (0.000E+00)	GO:0005615; GO:0004867	C3 and PZP-like alpha-2-macroglobulin domain-containing protein 8	Actinia tenebrosa	187.81	Y	NA	NA	NA	15153.47949	12677.86523	12889.1416	29889.80273	15809.36816	61644.91406	19118.14648	23883.2454
Cluster-31550.108908	UniRef90	A0A6P8HIP0 [UPI000A2A82BD][UPI0009E62EDB][UPI00077B1C2B][A0A3M6T8T5][UPI001B88D5E5][C3XVA8][A0A6P5AF93][A0A0B7APU6][UPI00138FB969]	A0A6P8HIP0 (9.006E-50)	GO:0006260; GO:0000731	DNA polymerase delta subunit 4-like	Actinia tenebrosa	13.11	.	NA	NA	NA	9596.396484	9419.492188	7306.694824	4759.666504	10201.09082	5799.866699	2595.569336	7096.968122
Cluster-31550.108918	UniRef90	A0A6P8H6T2 [UPI000A2A707E][UPI002077174A][UPI0009E5EA5E][A0A3M6T7Q3][UPI001CF249A9][A0A2B4SH95][UPI001CF2771E][UPI000C0395FB][UPI00077A18DD]	A0A6P8H6T2 (0.000E+00)	GO:0007166; GO:0016525; GO:0016021; GO:0004930; GO:0005886	uncharacterized protein LOC116289351	Actinia tenebrosa	158.91	Y	NA	NA	NA	0	0	0	2345.439697	3330.91333	5713.79248	0	1627.163644
Cluster-31550.108938	UniRef90	A0A6P8HLU5 [UPI000A2A5269][A7RVR5][UPI0001CBB39F][A0A2G8KH93][A0A8C2RCN4][A0A4W2FCR0][A0A226MXI8][UPI001BB0FC74][H9FM95]	A0A6P8HLU5 (5.834E-225)	GO:0006355	zinc finger protein GLI2-like	Actinia tenebrosa	45.93	.	NA	NA	NA	114618.9219	86813.98438	42407.33594	45421.58594	70012.625	133487.5313	37761.91797	75789.12891
Cluster-31550.108969	UniRef90	A0A6P8HW14 [A0A6P8HT74][UPI00109BD2AF][A7SFB5][UPI002077177F][A0A6P8HU33][UPI0009E3DF8E][A0A3M6TDF2][A0A2B4RSQ9][UPI000F54C9E5]	A0A6P8HW14 (1.486E-86)	.	cyclic GMP-AMP synthase-like	Actinia tenebrosa	27.17	.	NA	NA	NA	12620.2002	0	8525.739258	9868.758789	4714.013184	8792.328125	16690.57617	8744.516532
Cluster-31550.108983	UniRef90	UPI00109B8B97 [A7SIL2][A0A6P8J883][UPI00109BA35E][UPI00109BBA3C][A0A6P8J343][A0A6P8J886][UPI00109BD76C][UPI00109BD94B][UPI00077D623D]	A7SIL2 (2.779E-56)	.	vegetative cell wall protein gp1-like	Exaiptasia diaphana	56.61	Y	NA	NA	NA	30672.31836	25137.7168	17716.6958	58181.2865	30095.04297	56564.97681	15574.75439	33420.3988
Cluster-31550.108994	UniRef90	A0A6P8IQP0 [UPI00109BD9C2][UPI0009E1BE73][A0A3M6TSH8][A0A2B4S439][UPI00077AED06][UPI001CF287C7][UPI0009E4982B][A0A3M6TDK1][UPI000F5570CE]	A0A6P8IQP0 (0.000E+00)	.	golgin subfamily B member 1-like	Actinia tenebrosa	231.68	.	NA	NA	NA	4539.500875	5169.894857	8740.276693	6322.946086	8258.779134	9638.892619	10533.37858	7600.524121
Cluster-31550.109006	UniRef90	A0A6P8IXP2 [UPI000A2A4CCA]	A0A6P8IXP2 (3.404E-54)	GO:0016021	uncharacterized protein LOC116305094	Actinia tenebrosa	36.09	.	NA	NA	NA	13456.03418	7186.907227	7315.92627	7337.656738	21297.90625	5723.54248	2651.418945	9281.341727
Cluster-31550.109010	UniRef90	A0A6P8IUB7 [UPI000A2AA36D][A0A6P8IZG0][A7RXT1][UPI00077A6F39][UPI001455C485][A0A8B8A7W3][A0A8C4RY01][UPI0018D735DF][A0A6P4Z9J6]	A0A6P8IUB7 (1.621E-245)	.	T-complex protein 11-like protein 1	Actinia tenebrosa	53.41	.	NA	NA	NA	4657.671875	0	0	0	16424.99805	3062.806885	9394.12207	4791.371268
Cluster-31550.109022	UniRef90	A0A6P8HD85 [A0A6P8H591][A0A6S7GN35][E9GAY8][A0A8J2RI20][X2B1A7][A0A7I8W022][UPI000719C7B0][UPI00106A45D0][UPI001F04F774]	A0A6P8HD85 (0.000E+00)	GO:0004674; GO:0006468; GO:0005524; GO:0005737; GO:0005085	titin-like isoform X5	Actinia tenebrosa	860.41	.	NA	NA	NA	5564.807617	11491.77734	11318.14355	16344.77344	17469.56445	16439.23242	4990.192871	11945.49881
Cluster-31550.109023	UniRef90	A0A6P8IJR4 [A7RJ66][A0A3M6UM75][UPI0018991827][A0A8C6TKI0][A0A091GLA3][A0A8B9C2C4][G1NKX1][A0A091IAJ0][A0A8J4ID72]	A0A6P8IJR4 (0.000E+00)	GO:0140662; GO:0051082; GO:0016887; GO:0005524	heat shock protein HSP 90-alpha-like	Actiniaria	83.69	.	NA	NA	NA	27886.46094	16027.30762	22284.70313	53001.11719	14319.27441	11293.63281	37741.19922	26079.09933
Cluster-31550.109034	UniRef90	A0A6P8IL11 [A7SC77][A0A2B4RU67][UPI0010FC6C1D][UPI00106C741A][A0A6S7IGX5][UPI001F04BD9A][W8PTQ2][A0A8B7DBW2][A0A7M5XEQ9]	A0A6P8IL11 (6.091E-157)	GO:0051920	peroxiredoxin-4-like	Actiniaria	28.78	Y	NA	NA	NA	67868.85156	15099.43555	21975.2793	49304.07031	30526.98438	41690.09766	27940.11914	36343.54827
Cluster-31550.109036	UniRef90	A0A6P8IQ22 [UPI000A2A695C][A7RXW0][UPI0009E18B47][A0A3M6TTA8][UPI00077A17E5][A0A7M5V8X1][A0A8B7DIV4][UPI001F5EE72C][UPI001F04E635]	A0A6P8IQ22 (1.775E-117)	GO:0006915; GO:0019901	protein phosphatase 1 regulatory subunit 12B-like	Actinia tenebrosa	28.93	.	NA	NA	NA	3953.590332	1284.638916	3346.686768	4987.79834	0	835.6911011	3670.936035	2582.76307
Cluster-31550.109040	UniRef90	UPI000A2AA2B5 [A0A6P8HBV6][A7RIM0][UPI0009E34589][UPI00077A5F99][A0A2B4SK97][UPI00106B2B6D][UPI00077F944F][UPI001F03F6C8][A0A6S7J397]	A0A6P8HBV6 (1.300E-99)	GO:0000309; GO:0009435; GO:0004515; GO:0005524	nicotinamide/nicotinic acid mononucleotide adenylyltransferase 1 isoform X1	Exaiptasia diaphana	25.38	.	NA	NA	NA	6665.478027	7693.54541	6919.930176	5943.433594	7185.85791	6061.405762	8657.15332	7018.114886
Cluster-31550.109072	UniRef90	A0A6P8GZL7 [A0A6P8GWC9][A0A6P8H751][UPI000A2A9463][UPI000A2A6B52][A7RJG9][UPI0009E1B399][UPI000A2A5ED7][A0A2B4SLX0][UPI00077AAA25]	A0A6P8GZL7 (2.499E-56)	GO:0006749; GO:0050610; GO:0004364; GO:0005737; GO:0045174	Glutathione S-transferase omega	Actinia tenebrosa	12.3	.	NA	NA	NA	19836.74023	27394.02539	25871.375	49540.91016	13924.64551	40076.39844	43352.25	31428.04925
Cluster-31550.109075	UniRef90	A0A6P8H751 [A0A6P8GWC9][A0A6P8GZL7][UPI000A2A6B52][A7RJG9][UPI000A2A9463][UPI0009E1B399][UPI0009E58E71][A0A2B4SLX0][UPI00077AAA25]	A0A6P8H751 (7.687E-103)	GO:0006749; GO:0050610; GO:0004364; GO:0005737; GO:0045174	Glutathione S-transferase omega	Actinia tenebrosa	25.38	.	NA	NA	NA	44673.98047	72410.80469	44440.07031	99554.8125	42611.23438	56700.36719	143077.8125	71924.15458
Cluster-31550.109077	UniRef90	A0A6P8GZL7 [A0A6P8H751][A0A6P8GWC9][UPI000A2A6B52][UPI000A2A9463][A7RJG9][UPI0009E1B399][A0A2B4SLX0][UPI0009E58E71][UPI00077AAA25]	A0A6P8GZL7 (4.965E-91)	GO:0006749; GO:0050610; GO:0004364; GO:0005737; GO:0045174	Glutathione S-transferase omega	Actinia tenebrosa	23.83	.	NA	NA	NA	0	0	0	1795.525513	0	0	0	256.5036447
Cluster-31550.109078	UniRef90	A0A6P8GWC9 [A0A6P8H751][A0A6P8GZL7][UPI000A2A6B52][UPI000A2A9463][A7RJG9][UPI0009E1B399][UPI0009E58E71][A0A2B4SLX0][UPI00077AAA25]	A0A6P8GWC9 (1.171E-104)	GO:0006749; GO:0050610; GO:0004364; GO:0005737; GO:0045174	Glutathione S-transferase omega	Actinia tenebrosa	25.98	.	NA	NA	NA	7494.868652	18903.75781	4292.102539	16730.79883	6345.876953	3341.516846	17354.03516	10637.56526
Cluster-31550.109081	UniRef90	A0A6P8GZL7 [UPI000A2A6B52][A7RJG9][UPI0009E1B399][A0A2B4SLX0][UPI0009E58E71][UPI000A2A9463][UPI00077AAA25][A0A6P8H751][A0A6P8GWC9]	A0A6P8GZL7 (9.566E-130)	GO:0006749; GO:0050610; GO:0004364; GO:0005737; GO:0045174	Glutathione S-transferase omega	Actinia tenebrosa	27.3	.	NA	NA	NA	9015.116211	16152.25	14429.69727	14391.88184	6275.002441	10661.83203	15912.80859	12405.51263
Cluster-31550.109083	UniRef90	A0A6P8GZL7 [UPI000A2A6B52][A7RJG9][UPI0009E1B399][UPI000A2A9463][UPI00077AAA25][A0A6P8H751][UPI0009E58E71][A0A2B4SLX0][A0A6P8GWC9]	A0A6P8GZL7 (2.788E-127)	GO:0006749; GO:0050610; GO:0004364; GO:0005737; GO:0045174	Glutathione S-transferase omega	Actinia tenebrosa	27.42	.	NA	NA	NA	0	10471.00391	10186.32324	8386.050781	7013.745117	8563.746094	15379.39258	8571.46596
Cluster-31550.109139	UniRef90	A0A6P8HX40 [UPI000A2A44D4][UPI0010FCB3CF][UPI0009E28FB0][A0A3M6TJ63][A7SNP7][UPI00106AC1CC][A0A210PLM8][A0A8B7XVG6][UPI001F4FB835]	A0A6P8HX40 (3.786E-264)	GO:0050660; GO:0003995	medium-chain specific acyl-CoA dehydrogenase, mitochondrial-like	Actinia tenebrosa	47.12	.	NA	NA	NA	3360.26416	20879.19434	9527.074219	24514.18815	14058.33854	31500.1569	11750.61393	16512.83289
Cluster-31550.109141	UniRef90	A0A6P8HPB6 [A0A3M6UH67][A0A2B4RTI7][A0A3M6TA87][A0A2B4STH1][UPI001CF31027][UPI000C03D52D][UPI00106BA2ED][UPI000C0429BC][UPI00106C6191]	A0A6P8HPB6 (0.000E+00)	GO:0016021; GO:0005929; GO:0005509	uncharacterized protein LOC116291469	Actinia tenebrosa	479.29	Y	NA	NA	NA	7700.647949	17868.80273	17579.49219	2882.095215	3295.170898	3202.247314	6901.924316	8490.054374
Cluster-31550.109159	UniRef90	A0A6P8IMR1 [UPI000A2A7629][A0A2B4R661][UPI0010FC7074][UPI0009E2C12A][A7RYG7][A0A8B7Y4K6][UPI00106C1B18][UPI0018D7117A][UPI001454EE15]	A0A6P8IMR1 (1.011E-282)	GO:0006508; GO:0008236	putative serine protease K12H4.7	Actinia tenebrosa	55.83	Y	NA	NA	NA	12694.72168	18058.44727	14355.17383	12745.14453	14216.16211	11220.1582	6989.900391	12897.10114
Cluster-31550.109198	UniRef90	A0A6P8IRY2 [A0A6P8IQ32][UPI000C043A2D][A0A6P8IQ28][A0A6P8ITQ4][A0A2B4STC4][A0A3M6T579][A0A2B4RQR8][UPI00109BD9E5][UPI000C0571C5]	A0A6P8IRY2 (0.000E+00)	GO:0016021; GO:0007160; GO:0005509	uncharacterized protein LOC116303577	Actinia tenebrosa	219.3	.	NA	NA	NA	2986.404053	4472.435059	5937.365723	2540.867676	4586.96875	2490.824707	2203.030762	3602.556676
Cluster-31550.109200	UniRef90	A0A6P8HHS1 [A7SHL2][UPI000A2A81FA][UPI0009E1A990][UPI000A2A6B76][A0A3M6TQP4][A0A2B4SSC7][UPI001CF2B9BB][A7S108][UPI0009E3B5AB]	A0A6P8HHS1 (2.397E-91)	GO:0008168; GO:0032259	uncharacterized methyltransferase-like C25B8.10	Actinia tenebrosa	28.32	.	NA	NA	NA	3109.729004	5509.67627	3763.126709	7731.45459	0	8903.634766	7616.807617	5233.489851
Cluster-31550.109237	UniRef90	A0A6P8IBQ3 [A0A6P8J0R5][A0A1D8RAI6][A0A6P8HA33][A0A6P8HG85][A0A6P8H7N1][A0A6P8II21][A0A6P8IU02][A0A6P8HI26][A0A6P8HHX4]	A0A6P8IBQ3 (3.071E-295)	.	titin-like	Actinia tenebrosa	76.44	.	NA	NA	NA	2148.319092	0	0	872.3491211	0	9799.116211	0	1831.397775
Cluster-31550.109254	UniRef90	A0A6P8H5Z8 [UPI000A2A89E9][A0A3M6TK24][UPI001CF42F91][UPI001F04CCBE][UPI001069B347][A0A7D9DUB4][UPI0009E4BB55][T2M4Z5][UPI001CF419D3]	A0A6P8H5Z8 (1.608E-196)	GO:0005576	secreted protein PRY1-like	Actinia tenebrosa	36.04	.	NA	NA	NA	8910.229492	7266.683594	5727.921387	13328.4082	12902.06836	2720.352783	2046.151123	7557.402134
Cluster-31550.109284	UniRef90	A0A6P8J2W0 [A0A6P8IEU5][A0A6P8HAH5][A0A6P8IBN6][A0A6P8J490][UPI00109B7BD2][UPI000A2A60AC][A0A6P8J0D6][UPI0020778336][UPI00109BA896]	A0A6P8J2W0 (1.431E-80)	GO:0007411; GO:0016021; GO:0007155; GO:0005886	uncharacterized protein LOC116306472 isoform X1	Actinia tenebrosa	40.78	Y	NA	NA	NA	27840.04688	24323.97852	28053.25195	42151.14453	29345.44922	34713.61719	14209.38086	28662.40988
Cluster-31550.109295	UniRef90	A0A6P8IGY1 [UPI00109BE756][UPI000A2A9306][UPI000F552407][A0A3M6UGN0][A0A2B4SD86][UPI0009E3FA1A][UPI001F03EA65][UPI001CF4D44B][UPI00106BFEC1]	A0A6P8IGY1 (3.952E-67)	GO:0008641	uncharacterized protein LOC116301202	Actinia tenebrosa	19.53	.	NA	NA	NA	4470.047363	0	0	0	0	0	1789.610474	894.2368338
Cluster-31550.109303	UniRef90	A0A6P8HPY7 [UPI000A2A482E][UPI00077A3182][UPI0009E19D40][A0A3M6TNG6][UPI000F555748][A7S6M8][UPI00106B2F1F][A0A7M5X3Z6][A0A401QF33]	A0A6P8HPY7 (1.294E-47)	GO:0071230; GO:0071986; GO:0032008	Late endosomal/lysosomal adaptor and MAPK and MTOR activator 4	Actinia tenebrosa	10.59	.	NA	NA	NA	2091.833496	5386.364258	4050.443359	5584.259277	5300.581543	6634.456543	3749.384033	4685.331787
Cluster-31550.109356	UniRef90	A0A6P8J7D9 [UPI00109BF127][A0A671NN26][A0A672LP20][A0A4W6FI63][A0A7N6AJE7][A0A7N9AVC8][A0A4W6F586][A0A8C4EVN2][UPI001B88C21B]	A0A6P8J7D9 (0.000E+00)	GO:0016579; GO:0006511; GO:0005737; GO:0005634; GO:0004843	Ubiquitin carboxyl-terminal hydrolase	Actinia tenebrosa	102.27	.	NA	NA	NA	4039.981934	2033.749756	1673.452515	2256.263916	0	2688.047363	4923.999023	2516.499215
Cluster-31550.109357	UniRef90	A0A6P8J2W0 [A0A6P8IEU5][A0A6P8HAH5][UPI00109B7BD2][UPI002076FD2D][A0A6P8IBN6][A7T8D1][UPI00109BA896][UPI000A2A6BFC][UPI0020778336]	A0A6P8J2W0 (1.718E-179)	GO:0007411; GO:0016021; GO:0007155; GO:0005886	uncharacterized protein LOC116306472 isoform X1	Actinia tenebrosa	56.37	Y	NA	NA	NA	2234.473999	688.304657	940.3212624	1937.933838	664.895752	1923.283813	4999.0979	1912.615889
Cluster-31550.109361	UniRef90	A0A6P8IGA3 [UPI0009E19FF1][A0A6P8IGJ1][A0A2B4SAL8][UPI001CF3CBD3][A0A3M6TWZ8][UPI00077B0B49][A0A3M6TWH4][UPI00077A1D6A][UPI0009E5F9B9]	A0A6P8IGA3 (8.635E-125)	.	uncharacterized protein LOC116300956	Actinia tenebrosa	29.56	.	NA	NA	NA	8638.111328	17684.2168	33368.42578	34947.67969	10196.1084	35104.69531	49040.64063	26997.12542
Cluster-31550.109362	UniRef90	A0A6P8IGA3 [UPI0009E19FF1][A0A6P8IGJ1][A0A2B4SAL8][A0A3M6TWH4][A0A3M6TWZ8][UPI001CF3CBD3][UPI00077B0B49][UPI00077A1D6A][UPI0009E5F9B9]	A0A6P8IGA3 (1.551E-156)	.	uncharacterized protein LOC116300956	Actinia tenebrosa	37.89	.	NA	NA	NA	13618.40625	22640.19141	35397.67188	23599.67773	18278.35156	24603.93555	25105.82617	23320.58008
Cluster-31550.109364	UniRef90	A0A6P8IGA3 [UPI0009E19FF1][A0A3M6TWH4][A0A2B4SAL8][UPI00077B0B49][UPI001CF3CBD3][A0A3M6TWZ8][A0A6P8IGJ1][UPI00077A1D6A][UPI0009E5F9B9]	A0A6P8IGA3 (2.789E-92)	.	uncharacterized protein LOC116300956	Actinia tenebrosa	25.42	.	NA	NA	NA	1506.633179	17227.42773	22838.00977	22054.92383	15464.99902	33913.33594	12659.0752	17952.05781
Cluster-31550.109365	UniRef90	A0A6P8IGA3 [UPI0009E19FF1][A0A6P8IGJ1][A0A3M6TWH4][A0A2B4SAL8][UPI001CF3CBD3][A0A3M6TWZ8][UPI00077B0B49][UPI00077A1D6A][UPI0009E5F9B9]	A0A6P8IGA3 (1.927E-155)	.	uncharacterized protein LOC116300956	Actinia tenebrosa	37.82	.	NA	NA	NA	4231.019531	6627.178711	8492.123047	0	0	0	1636.420532	2998.105974
Cluster-31550.109368	UniRef90	A0A6P8IGJ1 [A0A6P8IGA3][UPI0009E19FF1][A0A2B4SAL8][UPI0009E5F9B9][A0A3M6TWZ8][A0A3M6TWH4][UPI000C03E974][UPI00077B0B49][UPI001CF3CBD3]	A0A6P8IGJ1 (1.239E-134)	.	uncharacterized protein LOC116300958	Actinia tenebrosa	35.64	.	NA	NA	NA	2290.379232	8252.735514	13138.43034	10347.57324	6026.42806	8574.809245	7867.857422	8071.173293
Cluster-31550.109392	UniRef90	A0A6P8HQN2 [UPI000A2A7CE5][A7S4S1][UPI001CF435A8][A0A2B4RRC1][UPI0009E5BBC8]	A0A6P8HQN2 (9.964E-140)	.	uncharacterized protein LOC116294035	Actinia tenebrosa	39.89	Y	NA	NA	NA	10598.11816	4783.49707	11365.61816	12775.2832	3504.848389	23512.11523	9612.851563	10878.90454
Cluster-31550.109422	UniRef90	A0A6P8HFV6 [UPI000A2A6DAD][A7SVE8][A0A2B4SP72][A0A3M6TNE4][UPI0009E196A8][UPI001CF19039][UPI001F047B58][UPI00106CD7B5][UPI001F0489EF]	A0A6P8HFV6 (3.248E-125)	GO:0006814; GO:0005890; GO:0006813	sodium/potassium-transporting ATPase subunit beta-1-like	Actinia tenebrosa	31.25	.	NA	NA	NA	31793.63281	10469.39844	5528.984863	27321.32422	25045.0293	19633.41602	5547.111328	17905.55671
Cluster-31550.109439	UniRef90	A0A6P8GYR1 [A0A2B4SPY4][UPI001E1DDD74][UPI0020948A22][UPI001EE4F8D9][UPI00201EC5A8][UPI00148A315B][A0A8B8EI40][A0A6P4ZS22][A0A2T7NI67]	A0A6P8GYR1 (0.000E+00)	GO:0016740; GO:0046872	RanBP-type and C3HC4-type zinc finger-containing protein 1	Actinia tenebrosa	95.12	.	NA	NA	NA	0	331.98349	3586.760498	4267.169434	3652.829102	4945.221191	3267.545166	2864.501269
Cluster-31550.109452	UniRef90	A0A6P8I7M1 [UPI000A2A71CD][A7SBX8][A0A2B4SL08][UPI00077A4EC0][A0A6S7GFW7][UPI001F03E585][UPI0009E33BC3][A0A6S7G5B6][A0A8C6SYQ3]	A0A6P8I7M1 (0.000E+00)	GO:0016021	Anoctamin	Actinia tenebrosa	80.12	.	NA	NA	NA	7136.743164	0	1080.925903	3117.291748	0	1062.885254	3998.791016	2342.376726
Cluster-31550.109487	UniRef90	A0A6P8HJ11 [UPI000A2A622F][UPI00138FC036][A0A2B4SRE1][UPI0010FC871B][UPI0009E5C9A3][A7RWI4][UPI000697DFC6][A0A1S3FD22][E1BP48]	A0A6P8HJ11 (5.577E-184)	GO:0003723	KH domain-containing, RNA-binding, signal transduction-associated protein 2-like isoform X1	Exaiptasia diaphana	43.74	.	NA	NA	NA	6583.045898	1474.183228	2902.40332	5954.996582	8737.821289	5764.088867	754.1842651	4595.817636
Cluster-31550.109508	UniRef90	A0A6P8HIQ0 [UPI000A2A5560][A0A3M6TJM9][A7SXL3][A0A2B4S8A7][UPI001CF347C8][UPI00106A5562][A0A7D9LP22][UPI000C254C60][A0A085N5I0]	A0A6P8HIQ0 (2.678E-147)	GO:0016021; GO:0004719	protein-L-isoaspartate(D-aspartate) O-methyltransferase-like	Actinia tenebrosa	31.65	.	NA	NA	NA	3326.546875	6260.808105	6950.447266	4714.390625	3850.476807	6331.922363	7882.007324	5616.657052
Cluster-31550.109514	UniRef90	A0A6P8HUH7 [UPI000A2A44BD][UPI0009E3191C][A0A3M6U8Y9][A7SSP6][UPI001CF2E96B][UPI00106AF176][A0A6S7JCF1][UPI001F04AEC4][A0A8B6XJD1]	A0A6P8HUH7 (4.246E-244)	.	regulator of chromosome condensation-like	Actinia tenebrosa	46.43	.	NA	NA	NA	6211.791992	4012.391846	4098.377441	7742.866211	5947.860352	9635.149414	2532.05835	5740.070801
Cluster-31550.109547	UniRef90	A0A6P8IE78 [UPI000A2A4665][UPI001CF5F285][UPI000C03CD85][A0A2B4S789][UPI0020776CBF][A0A3M6U8J3][UPI000F5586FF][A7SI56][UPI001068E3FD]	A0A6P8IE78 (5.793E-237)	.	ankyrin repeat domain-containing protein SOWAHC-like	Actinia tenebrosa	52.88	.	NA	NA	NA	21098.78906	9749.618164	11834.05078	26744.50195	69756.19531	15902.40527	13152.88184	24034.0632
Cluster-31550.109568	UniRef90	A0A1D8RAC8 [UPI000A2A5C75][UPI001CF12F6C][A0A3M6U0F2][A0A2B4RIF6][UPI0009E3B722][UPI0009E3B2AF][A0A3M6TVS5][UPI001CF5209D][A0A6P8HVX2]	A0A1D8RAC8 (4.033E-176)	GO:0016787; GO:0007165; GO:0030424; GO:0030425; GO:0016021	Interleukin-1 receptor accessory protein-like 1	Actinia tenebrosa	63.36	.	NA	NA	NA	30206.85742	53039.85156	32640.75586	14996.96875	22185.85938	22887.82617	10417.64355	26625.10896
Cluster-31550.109576	UniRef90	UPI000A2A63BA [A0A2B4SUY7][UPI00106C1A66][UPI001F035ABA][UPI001403763F][A0A3L8T2F0][A0A401RWL1][A0A4W3HZ81][A0A401NRV2][UPI0014026269]	A0A2B4SUY7 (1.581E-262)	GO:0005544	copine-3 isoform X1	Exaiptasia diaphana	61.11	.	NA	NA	NA	39194.61328	28309.35938	18446.875	41333.9375	30456.5293	19897.73047	41245.61328	31269.23689
Cluster-31550.109598	UniRef90	A0A6P8HXY2 [A0A6P8HXR4][A0A6P8HQS4][UPI00109B7DF4][A0A6P8HXQ5][A0A6P8HM71][A0A6P8J2W2][A7RWL1][UPI000A2A57DD][A0A6P4XEV4]	A0A6P8HXY2 (2.060E-48)	.	uncharacterized protein LOC116294071 isoform X1	Actinia tenebrosa	13.25	.	NA	NA	NA	154951.8281	81304.0625	75374.375	1292.305054	0	14360.46191	104937.6094	61745.806
Cluster-31550.109607	UniRef90	A0A6P8J3K3 [UPI000A2A4946][UPI0020775CF8][UPI0020779B8B][A7SF38][UPI0009E52CCE][UPI0009E1CB81][UPI000F558FE6][A0A3M6TLA7][UPI000C043E21]	A0A6P8J3K3 (0.000E+00)	GO:0045104; GO:0005509; GO:0016020; GO:0042995; GO:0008017; GO:0003779	nesprin-1-like	Actinia tenebrosa	342.3	.	NA	NA	NA	44035.11979	14074.86336	25747.08923	25018.14018	21333.40843	19510.68892	28341.45833	25437.25261
Cluster-31550.109608	UniRef90	A0A6P8HBX4 [UPI00109B7A8C][UPI002077771E][A7RW05][UPI0009E3A2C4][UPI001425A8C3][UPI0001CBBED9][A0A1C8Y935][W5MVK7][A0A3M6TFF8]	A0A6P8HBX4 (0.000E+00)	GO:0005319	uncharacterized protein LOC116290940 isoform X1	Actinia tenebrosa	201.76	Y	NA	NA	NA	77646.70313	44517.87891	39153.58203	87672.70313	54687.19141	137807.6719	35000.73828	68069.49554
Cluster-31550.109660	UniRef90	A0A6P8HA79 [UPI0020775DD3][A7SG06][UPI0010FCC81D][UPI0009E644C7][A0A2B4S9A4][A0A3M6T924][UPI00106D2623][UPI0003F0A602][A0A8J1TJA4]	A0A6P8HA79 (1.234E-145)	GO:0000149; GO:0005484; GO:0006836; GO:0016192; GO:0016021; GO:0017157; GO:0006886	syntaxin-like	Actinia tenebrosa	34.39	.	NA	NA	NA	26824.08203	2596.50708	5821.645996	9879.170898	4554.342285	3624.604736	2755.102051	8007.922154
Cluster-31550.109671	UniRef90	A0A6P8ITC4 [UPI00109B882C][UPI0009E31688][UPI0009E201F6][A0A3M6U0F1][UPI001CF5BBAD][UPI0009E49512][UPI000F5523EC][A0A3M6UIE7][UPI0009E2F064]	A0A6P8ITC4 (2.305E-181)	GO:0043531; GO:0016021	uncharacterized protein LOC116304626	Actinia tenebrosa	77.78	.	NA	NA	NA	0	0	0	0	0	2280.550293	5980.088379	1180.091239
Cluster-31550.109722	UniRef90	A0A6P8J1B3 [A7S4K0][UPI000A2A8EF4][UPI000A2A591D][UPI0009E406C1][A0A3M6T8K7][UPI000779F438][A0A6P8GZ22][A0A2B4S9Y6][UPI0010FCA057]	A0A6P8J1B3 (8.200E-173)	.	aflatoxin B1 aldehyde reductase member 2-like	Actinia tenebrosa	39.74	.	NA	NA	NA	3127.75415	624.6148682	4904.618652	10329.53906	0	4700.245605	7495.508301	4454.61152
Cluster-31550.109726	UniRef90	A0A6P8J1B3 [A7S4K0][UPI000A2A8EF4][UPI0009E406C1][UPI000A2A591D][A0A3M6T8K7][UPI000779F438][A0A2B4S9Y6][A0A6P8GZ22][UPI0010FCA057]	A0A6P8J1B3 (9.566E-182)	.	aflatoxin B1 aldehyde reductase member 2-like	Actinia tenebrosa	37.66	.	NA	NA	NA	35692.23438	14736.02246	17871.71094	20169.16406	12298.4248	3218.809082	26099.54883	18583.70208
Cluster-31550.109731	UniRef90	UPI0020B143D5 [UPI001F29BCCC]	.	.	beta family protein	Enterococcus faecalis	10.45	.	NA	NA	NA	40477.42578	4482.383301	6917.330078	10777.49512	18935.07813	10737.11426	17265.32227	15656.02128
Cluster-31550.109735	UniRef90	A0A6P8HCH0 [UPI000A2A8CD7][A7S3K8][UPI001CF1E18C][A0A3M6T883][UPI0009E39FA5][UPI000C03AD5F][A0A2B4S2C0][A0A8J1TG93][UPI0009E4F5C8]	A0A6P8HCH0 (2.232E-92)	.	uncharacterized protein LOC116287814	Actinia tenebrosa	24.98	.	NA	NA	NA	11377.99089	7360.488932	9518.236979	7861.992188	15899.58333	12505.52962	4574.38737	9871.172759
Cluster-31550.109752	UniRef90	UPI0020771052 [A0A6P8I8S0][UPI00106BD064][UPI00106A05D7][UPI001F04993E][UPI001F042FDB][A0A6S7I7A3][UPI001F047D90][A0A6S7IBZ5][A0A6S7GA51]	A0A6P8I8S0 (1.015E-304)	.	apoptotic protease-activating factor 1	Nematostella vectensis	187.77	.	NA	NA	NA	0	2484.478271	0	362.5726624	0	0	0	406.721562
Cluster-31550.109754	UniRef90	A0A7D9IRL4 [A0A8J5NDK5][A0A8J5MWW0][A0A6S7FW53][A0A7D9JNM8][A0A7D9HNB8][A0A8J5NE00][A0A8J5TKS2][A0A8J5JS14][A0A8J5JKV7]	A0A7D9IRL4 (8.039E-32)	GO:0005634; GO:0018024	Nuclease HARBI1	Paramuricea clavata	9.92	.	NA	NA	NA	14876.41797	0	10883.90625	0	6635.237793	0	0	4627.93743
Cluster-31550.109756	UniRef90	A0A6P8I5M7 [A0A6P8I726][UPI00109BF44A][UPI000A2A853F][UPI000A2A4F3A][A0A6P8ICS9][UPI000A2A9D8D][UPI001CF4CC6F][UPI00077A46A4][A0A3M6U7W7]	A0A6P8I5M7 (2.851E-25)	.	uncharacterized protein LOC116296405	Actinia tenebrosa	11.64	Y	NA	NA	NA	12026.0332	0	0	11870.63379	21532.55078	8064.175293	0	7641.913295
Cluster-31550.109761	UniRef90	A0A6P8IWF1 [UPI000A2A4CD4][A7RMC9][A0A2B4S7Z1][UPI0009E4B160][UPI001CF4E656][C3Z072][A0A7D9E3A1][UPI00106DCE59][UPI001ABE6386]	A0A6P8IWF1 (4.627E-319)	GO:0042732; GO:0004856; GO:0005997; GO:0005524	Xylulose kinase	Actinia tenebrosa	66.41	.	NA	NA	NA	14774.0166	15599.54492	17752.51563	22124.8125	13970.91309	24555.44141	14760.84277	17648.29813
Cluster-31550.109779	UniRef90	UPI00106B0497 [UPI0009E4128B][A0A2B4SKN0][UPI001CF4D5F1][UPI001CF0FFBF][A0A7D9E811][UPI00077AB6AE][UPI001CF23312][UPI000C04D440][A0A7R9VDM7]	A0A2B4SKN0 (7.051E-52)	GO:0016021	uncharacterized protein LOC114530766	Dendronephthya gigantea	20.5	.	NA	NA	NA	20672.70703	30862.29297	16524.30664	682.0605469	13116.29102	5291.827637	15008.92676	14594.05894
Cluster-31550.109780	UniRef90	UPI00106B0497 [UPI0009E4128B][UPI001CF4D5F1][UPI001CF0FFBF][A0A2B4SKN0][A0A7D9E811][UPI00077AB6AE][UPI001CF23312][UPI000C04D440][A0A7R9VDM7]	A0A2B4SKN0 (1.334E-43)	GO:0016021	uncharacterized protein LOC114530766	Dendronephthya gigantea	16.42	.	NA	NA	NA	15496.33984	42615.30859	13102.95605	0	0	9551.290039	20902.22461	14524.01702
Cluster-31550.109849	UniRef90	A0A6P8HUD2 [UPI001CF13782][UPI0009E2AC0A][A0A2B4RUE7][UPI002076FFB2][A0A6P8HIV8][UPI000F552343][A0A7M5WSD8][A7RK77][A0A6P8HMW3]	A0A6P8HUD2 (2.918E-233)	GO:0031418; GO:0051213; GO:0005506; GO:0005509; GO:0016021; GO:0016705	transmembrane prolyl 4-hydroxylase-like	Nematostella vectensis	51.79	Y	NA	NA	NA	17832.26563	0	0	5355.62207	0	21373.7168	795.2752075	6479.554243
Cluster-31550.109858	UniRef90	A0A6P8JBP6 [UPI000A2A95AB][UPI002076ED52][A0A3M6TBM6][UPI0009E49809][A0A2B4RNH0][UPI001CF49201][A0A7M5XIG8][A0A8B7E8L1][A0A7D9EH02]	A0A6P8JBP6 (1.507E-261)	.	tectonin beta-propeller repeat-containing protein 2-like	Actinia tenebrosa	65.81	.	NA	NA	NA	4970.222656	3254.403809	4722.158691	9416.227539	2617.343506	15096.26563	7958.719238	6862.191581
Cluster-31550.109876	UniRef90	A0A6P8IRK6 [A0A6P8IRA4][UPI0009E5D80C][A0A3M6TP98][UPI001CF1389E][A0A2B4S366][A0A3M6UCL0]	A0A6P8IRK6 (1.137E-62)	.	uncharacterized protein LOC116304001	Actinia tenebrosa	17.89	.	NA	NA	NA	21081.76172	5239.527832	19742.80469	14418.45801	37313.62891	16488.48828	28454.43945	20391.30127
Cluster-31550.109917	UniRef90	A0A6P8IK00 [A7SWS1][UPI000A2A8E94][UPI001CF0FD47][UPI001B888AB4][A0A1S3JY31][A0A3S1BA22][UPI00201F670F][C3YPK5][A0A8J1T4R7]	A0A6P8IK00 (1.163E-279)	GO:0016757; GO:0009435	LOW QUALITY PROTEIN: nicotinamide phosphoribosyltransferase-like	Actinia tenebrosa	53.35	.	NA	NA	NA	40272.82813	55138.52865	39823.29818	40235.10156	41826.91667	48796.79688	54276.76042	45767.17578
Cluster-31550.109926	UniRef90	A0A6P8IXV3 [UPI000A2A84CD][A0A2B4SLW7][UPI00077A1442][UPI0009E306A2][UPI001F0386FA][UPI00106A78CF][A0A7D9D5C9][A7SXU8][A0A812CMR7]	A0A6P8IXV3 (1.814E-96)	GO:0005783; GO:0006457	LDLR chaperone boca-like	Actinia tenebrosa	23.87	Y	NA	NA	NA	1872.763306	80.54141235	692.5897827	1645.098755	1104.759277	344.2582703	1058.571533	971.2260481
Cluster-31550.109984	UniRef90	A0A7D9KZX6 [UPI00077AD662][A0A6S7GQT5][A0A1X7US51][UPI001069828A]	A0A7D9KZX6 (1.219E-26)	.	AfaD invasin protein	Paramuricea clavata	15.1	.	NA	NA	NA	23493.54492	36184.26563	20927.61719	54629.67969	76962.82813	42498.875	20543.20313	39320.00195
Cluster-31550.109992	UniRef90	A0A6P8H8T4 [A7RSM5]	A0A6P8H8T4 (4.282E-55)	.	ribosome-binding protein 1-like isoform X1	Actinia tenebrosa	50.53	.	NA	NA	NA	4313.299316	11693.47266	9389.962891	1825.014282	19088.22852	3294.501953	2813.748291	7488.318272
Cluster-31550.110009	UniRef90	A0A6P8JA68 [UPI000A2A8041][UPI00207742EA][A7RNK5][A0A2B4RL17][A0A3M6TTV8][UPI00077A623E][UPI0009E62C2D][A0A2B4SNT0][UPI0016031AC6]	A0A6P8JA68 (0.000E+00)	GO:0016021	patched domain-containing protein 3-like	Actinia tenebrosa	101.4	.	NA	NA	NA	9482.488281	0	0	3100.957031	2845.547852	0	703.7036743	2304.670977
Cluster-31550.110020	UniRef90	A0A7M7PD34 [A0A3B1D9B4][A0A1X7UI60][UPI0020135376][A0A6P7XDE8][UPI0006E45D12][A0A067SNE5][A0A1I3XC79][A0A1X7UJK6][UPI00106AD638]	A0A7M7PD34 (1.508E-16)	GO:0005576; GO:0009374	Avidin	Strongylocentrotus purpuratus	17.83	Y	NA	NA	NA	154714.5469	29784.92578	25423.49219	44226.23438	63652.86328	47667.78906	22658.70117	55446.9361
Cluster-31550.110025	UniRef90	A0A3B1D9B4 [A0A7M7PD34][A0A1X7UI60][A0A6P7XDE8][UPI0020135376][A0A067SNE5][UPI0006E45D12][A0A1I3XC79][A0A1X7UJK6][UPI00106AD638]	A0A3B1D9B4 (2.821E-16)	GO:0005576; GO:0009374	Avidin family protein	hydrothermal vent metagenome	17.79	Y	NA	NA	NA	8485.674805	0	9598.585938	0	9324.59668	2517.837158	0	4275.242083
Cluster-31550.110027	UniRef90	A0A7M7PD34 [A0A6P7XDE8][UPI0020135376][A0A3B1D9B4][A0A7D5RB25][A0A2B4SNI4][A0A6P8HKG5][A0A067SNE5][A0A8C3BEW7][UPI00077A35E1]	A0A7M7PD34 (1.650E-14)	GO:0005576; GO:0009374	Avidin	Strongylocentrotus purpuratus	17.7	Y	NA	NA	NA	56410708	25195526	35258096	6107647.5	12197044	11501183	45263152	27419050.93
Cluster-31550.110044	UniRef90	A0A6P8HZ99 [UPI000A2A859E][A7T5A8][A7SSI3][UPI00077A149A][UPI0009E57EFD][A0A2B4S0R9][UPI000C03C683][UPI001EAFE652][A0A3M6TU18]	A0A6P8HZ99 (3.369E-51)	GO:0047429; GO:0008168; GO:0032259	probable bifunctional dTTP/UTP pyrophosphatase/methyltransferase protein	Actinia tenebrosa	13.18	.	NA	NA	NA	4206.229492	3057.739746	2802.557129	3805.560547	7532.099121	2951.201172	1000.145996	3622.219029
Cluster-31550.110067	UniRef90	A0A6P8HA01 [UPI00109BDB69][UPI001CF5C84A][H0Z0D0][W5N4L5][UPI00156C0B60][U3KD16][A0A851VUM7][A0A218UTN0][A0A851QZ16]	A0A6P8HA01 (0.000E+00)	GO:0004672; GO:0006468; GO:0005524	TBC domain-containing protein kinase-like protein isoform X1	Actinia tenebrosa	98.13	.	NA	NA	NA	13152.67887	3703.611003	5886.126953	10354.04313	6440.219971	7072.600505	11790.13997	8342.774344
Cluster-31550.110072	UniRef90	A0A6P8I2N3 [UPI000A2A47C2][A0A2B4RZF4][A0A6P8IUA0][A0A6P8IYC6][UPI000F556D25][A0A3M6V352][A0A6P8IME2][UPI000A2A7D66][A0A6P8J081]	A0A6P8I2N3 (4.350E-52)	GO:0016021; GO:0004930	uncharacterized protein LOC116297659 isoform X1	Actinia tenebrosa	27.36	Y	NA	NA	NA	7374.152344	4041.533447	5649.835938	6894.802246	20942.70117	1891.848389	0	6684.981934
Cluster-31550.110084	UniRef90	A0A6P8IUA0 [A0A6P8IYC6][UPI000A2A47C2][UPI00109BD7E5][A0A6P8I2N3][UPI00109B74CE][UPI0020779375][A7RJE4][UPI000F556D25][A0A3M6V352]	A0A6P8IUA0 (4.275E-269)	GO:0016021; GO:0007166; GO:0004930	uncharacterized protein LOC116305140 isoform X2	Actinia tenebrosa	91.24	Y	NA	NA	NA	0	0	0	0	0	861.0024414	0	123.0003488
Cluster-31550.110090	UniRef90	A0A6P8IUA0 [A0A6P8IYC6][UPI000A2A47C2][UPI00109B74CE][A0A6P8I2N3][UPI00109BD7E5][A7RJE4][UPI0020779375][UPI00077A1EED][UPI001CF49F44]	A0A6P8IUA0 (5.849E-269)	GO:0016021; GO:0007166; GO:0004930	uncharacterized protein LOC116305140 isoform X2	Actinia tenebrosa	91.07	Y	NA	NA	NA	42141.85547	38069.79688	29331.55273	9611.277344	41637.75781	9259.140625	14189.64844	26320.14704
Cluster-31550.110093	UniRef90	A0A6P8I2N3 [UPI000A2A47C2][A0A6P8IUA0][A0A6P8IYC6][UPI000F556D25][UPI0020779375][A7RJE4][A0A3M6V352][UPI00109B74CE][UPI000C0497E5]	A0A6P8I2N3 (3.114E-168)	GO:0016021; GO:0004930	uncharacterized protein LOC116297659 isoform X1	Actinia tenebrosa	71.44	.	NA	NA	NA	13214.55078	8366.813477	5994.240234	8830.767578	29515.41602	4006.848633	2322.137207	10321.53913
Cluster-31550.110095	UniRef90	A0A6P8IYC6 [A0A6P8IUA0][UPI000A2A47C2][UPI00109B74CE][UPI00109BD7E5][UPI000A2A6649][A7RJE4][UPI0020779375][A0A6P8I2N3][UPI00077A1EED]	A0A6P8IYC6 (5.276E-152)	GO:0016021; GO:0007166; GO:0004930	uncharacterized protein LOC116305140 isoform X1	Actinia tenebrosa	58.72	.	NA	NA	NA	42386.02344	63280.40625	45165.45703	66606.98438	209086.9688	23633.73633	22316.90039	67496.63951
Cluster-31550.110099	UniRef90	A0A6P8IYC6 [A0A6P8IUA0][UPI000A2A47C2][A7RJE4][UPI0020779375][UPI00109BD7E5][UPI000C0497E5][A0A2B4RNY0][UPI000F556D25][A0A3M6V352]	A0A6P8IYC6 (8.148E-256)	GO:0016021; GO:0007166; GO:0004930	uncharacterized protein LOC116305140 isoform X1	Actinia tenebrosa	74.66	.	NA	NA	NA	12784.35156	31927.69141	18929.02734	19509.42969	63553.01563	17738.92188	10133.98633	24939.48912
Cluster-31550.110103	UniRef90	A0A6P8IYQ1 [UPI000A2A8ECA][UPI00106B010B][A7S2P2][UPI001F04DA7E][P81926][A0A7D9IE52][A0A8C1BMC3][A0A7R8XF94][A0A5Q0MVS8]	A0A6P8IYQ1 (3.227E-84)	GO:0004784; GO:0046872	Superoxide dismutase	Actiniidae	15.76	.	NA	NA	NA	302552.125	542280.25	456119.9375	656413.8125	561770.4375	680803.3125	351815.0313	507393.558
Cluster-31550.110106	UniRef90	A0A6P8IYQ1 [UPI000A2A8ECA][A7S2P2][UPI001F04DA7E][UPI00106B010B][P81926][A0A7D9IE52][A0A8C1BMC3][A0A5Q0MVS8][A0A0K8TQF3]	A0A6P8IYQ1 (9.130E-85)	GO:0004784; GO:0046872	Superoxide dismutase	Actiniidae	15.73	.	NA	NA	NA	1208037.25	2068592.5	1293769	934413.375	1481401.5	2033156.875	856982.625	1410907.589
Cluster-31550.110120	UniRef90	UPI00109B9F47 [UPI0020771BD8][UPI000F5514B0][UPI0010FC9B19][A7SBU0][A0A3M6TE53][UPI00106C01E8][A0A2B4RI99][A0A8B6XLV7][UPI0009E53802]	A7SBU0 (0.000E+00)	GO:0004252; GO:0005802; GO:0016020; GO:0000139; GO:0016485	PC3-like endoprotease variant B	Scleractinia	99.15	.	NA	NA	NA	0	5356.052246	10030.74512	3415.396484	5538.102051	3440.113037	1985.600342	4252.28704
Cluster-31550.110127	UniRef90	A0A6P8IXW4 [UPI00109BAB7A][A7RHG1][A0A3M6TRV2][UPI00077A5FBC][UPI0009E3F0BE][T1FND7][A0A7M7GEL0][R7TR49][A0A0B6Y8C3]	A0A6P8IXW4 (1.910E-187)	.	kelch domain-containing protein 8A-like isoform X1	Actinia tenebrosa	36.26	.	NA	NA	NA	6626.123047	12723.02539	15396.23926	12623.41895	6326.930176	14528.84766	13325.05762	11649.94887
Cluster-31550.110142	UniRef90	A0A6P8H2T7 [UPI000A2A6EEA][A7RRU6][UPI0003F095DC][A0A1E1X8E3][A0A1E1XJA4][L7MMT4][A0A224Z5N0][A0A2R5L5U0][UPI000BA7EB70]	A0A6P8H2T7 (0.000E+00)	GO:0051301; GO:0007049	partitioning defective 3 homolog isoform X1	Actinia tenebrosa	140.61	.	NA	NA	NA	8358.576172	0	7950.672363	8161.557129	13454.18457	11085.0293	4316.145996	7618.023647
Cluster-31550.110172	UniRef90	A0A6P8HRD9 [UPI00109BC1D1][A7SA97][UPI0009E4EE8D][UPI001CF21ADF][UPI00077A6AE7][A0A3M6TNP5][A0A6S7ILC2][UPI00106C2D68][UPI0003F08039]	A0A6P8HRD9 (4.298E-221)	.	uncharacterized protein LOC116295299 isoform X1	Actinia tenebrosa	77.21	.	NA	NA	NA	0	0	1297.221069	3684.05249	0	2641.07251	1801.053101	1346.199881
Cluster-31550.110173	UniRef90	A0A6P8ILQ1 [A0A6P8IRK1][A7RMZ6][A0A6P8HGT5][A7SND7][A7T1R6][A7S6H7][A7T0Y2][A7SLL8][UPI000A2A93EC]	A0A6P8ILQ1 (1.103E-37)	GO:0030246	L-rhamnose-binding lectin CSL3-like	Actinia tenebrosa	15.04	Y	NA	NA	NA	9821.359375	16545.20313	11581.09082	68880.10156	23361.2832	15846.40527	0	20862.20619
Cluster-31550.110200	UniRef90	A7RZT6 [A0A2B4RLL7][A0A7D9HJ57][H9GK45][A0A8C4RDY6][A0A401Q1S6][A0A3B3SEW4][A0A151PE10][UPI0020264DBB][A0A674JQR4]	A7RZT6 (1.043E-126)	GO:0003924; GO:0005525; GO:0055037; GO:0032482; GO:0016192; GO:0030100; GO:0003925; GO:0005768; GO:0005886	Small monomeric GTPase	Actiniaria	23.94	.	NA	NA	NA	25933.40234	14652.24316	11288.44336	13907.56543	24329.41797	8663.742188	19948.12891	16960.42048
Cluster-31550.110232	UniRef90	A0A6P8GZT9 [UPI00109B77A8][A0A3M6THA7][UPI001CF2BCFB][A0A2B4SR35][UPI0009E51F6C][UPI00077A2926][A7S0T0][UPI0009E3B92E][A7S0S9]	A0A6P8GZT9 (8.131E-199)	GO:0005634	zinc finger protein 182-like	Actinia tenebrosa	59.3	.	NA	NA	NA	31047.42578	8845.929688	10817.20508	7938.551758	0	5772.259277	12501.5127	10988.98347
Cluster-31550.110233	UniRef90	A0A6P8GYP4 [UPI00109BE69E][UPI001CF131E7][A0A3M6TPJ0][A0A2B4RP11][UPI00077B1BDB][UPI001CF55171][A0A6P8IGE8][UPI00077AF858][UPI00077A02F2]	A0A6P8GYP4 (1.632E-152)	.	protein mab-21-like 2	Actinia tenebrosa	48.68	.	NA	NA	NA	20870.29102	24966.20703	22560.34961	16477.10156	7196.65625	10475.42578	42851.76172	20771.11328
Cluster-31550.110238	UniRef90	A0A6P8ID66 [UPI000A2A7272][A7SWW7][UPI0009E3D467][A0A3M6UT06][UPI001CF2939F][A0A6P8IHS5][A7S225][UPI00077A9785][A0A6P8IZX6]	A0A6P8ID66 (9.925E-95)	GO:0016021	pituitary tumor-transforming gene 1 protein-interacting protein-like	Actinia tenebrosa	20.08	Y	NA	NA	NA	74763.07813	66030.44531	45716.23047	126842.0703	125746.5234	56986.06641	50905.05859	78141.35324
Cluster-31550.110245	UniRef90	A0A6P8HQ75 [UPI000A2A62E4][UPI002076E19A][UPI0009E5D43F][A0A2B4SWK4][UPI001CF3C038][A0A3M6T9R4][UPI0009E1E57B][UPI001069E482][A0A7D9ID95]	A0A6P8HQ75 (0.000E+00)	.	uncharacterized protein LOC116293891	Actinia tenebrosa	107.4	Y	NA	NA	NA	327280.375	166264.3594	174660.6875	111712.4375	297289.375	120445.1016	105944.8281	186228.1663
Cluster-31550.110256	UniRef90	A0A6P8HWM3 [UPI000A2A5DE4][UPI001CF3F1AE][A7SVC5][C3Y3R3][A0A6P4Z5L8][A0A2B4RR63][UPI00145524DB][UPI0018D9F7F0][UPI001425799A]	A0A6P8HWM3 (2.031E-112)	GO:0051920	uncharacterized protein LOC116293739	Actinia tenebrosa	26.49	.	NA	NA	NA	93364.66406	53482.5	66856.39063	72506.125	101558.4219	127940.4219	48119.23438	80546.82254
Cluster-31550.110259	UniRef90	UPI000A2A463B [UPI0009E1BD99][A0A3M6UZB0][UPI001CF4E2A7][UPI001F047514][UPI00106B58B2][A0A6P8IG85][Q04446][Q9D6Y9][A0A2K5QWD9]	A0A3M6UZB0 (0.000E+00)	GO:0004553; GO:0005978; GO:0102752; GO:0003844; GO:0043169	1,4-alpha-glucan-branching enzyme isoform X1	Exaiptasia diaphana	80.49	.	NA	NA	NA	0	0	3366.224121	214.299408	0	0	0	511.5033613
Cluster-31550.110277	UniRef90	A0A6P8H6L8 [UPI000A2A7F68][UPI00138FA939][UPI0009E360DF][A0A2B4S1H7][UPI001CF59F1B][UPI00077AB6D2][A0A3M6TMJ3][UPI00106DAD13][UPI001F03913B]	A0A6P8H6L8 (2.653E-187)	.	uncharacterized protein LOC116288480 isoform X1	Actinia tenebrosa	40.65	.	NA	NA	NA	36253.14844	41521.72656	26022.49609	56304.53906	230739.625	85633.67969	39384.78906	73694.28627
Cluster-31550.110280	UniRef90	A0A6P8HWI6 [UPI000A2A9AE4][A7SJJ9][UPI0009E64828][UPI000C03B792][A4VCF2][UPI001B7EB719][A0A672RTT5][A0A7J6BXK0][F6S4F2]	A0A6P8HWI6 (1.880E-285)	GO:0004672; GO:0006468; GO:0005524	nuclear receptor-binding protein-like	Actinia tenebrosa	57.91	.	NA	NA	NA	14980.00293	0	9476.226563	14935.30371	0	0	10441.30078	7118.976283
Cluster-31550.110289	UniRef90	A0A6P8IRB6 [UPI000A2A8FAB][A7RW82][UPI0009E42607][UPI000C03E0BC][A0A2B4S496][UPI001F03CABF][A0A3M6V4I5][A0A6S7IAA3][UPI001CF532FF]	A0A6P8IRB6 (4.244E-73)	GO:0005739; GO:0032543; GO:0003735; GO:1990904; GO:0005840	28S ribosomal protein S18b, mitochondrial	Actinia tenebrosa	23.95	.	NA	NA	NA	0	0	0	2140.237305	6519.794434	4982.694336	0	1948.960868
Cluster-31550.110296	UniRef90	A0A6P8HSV5 [A0A6P8IVD9][A0A6P8ITW7][UPI000A2A8889][UPI000A2A6646][A0A8B8A071][UPI00207770A0][UPI0020770369][UPI00207754E5][UPI000A2A9DA8]	A0A6P8HSV5 (2.969E-40)	GO:0030527; GO:0000786; GO:0006334; GO:0005634; GO:0003677	histone H1.0-like	Actinia tenebrosa	18.29	.	NA	NA	NA	6653.702148	4349.901367	6116.18457	6351.469727	15060.41504	4209.171387	2447.88501	6455.53275
Cluster-31550.110299	UniRef90	A0A6P8IWM4 [A0A6P8ITT7][UPI000A2A824A][UPI000A2A6789][UPI000A2A87B4][UPI0009E31AFE][UPI000C056C80][A7SR56][A0A3M6TQJ8][UPI001CF1730B]	A0A6P8IWM4 (1.538E-151)	GO:0016021	collectin-12-like	Actinia tenebrosa	52.58	.	NA	NA	NA	34273.11646	142357.9297	76551.04956	4877.425537	9201.884033	5565.716064	48922.25488	45964.1966
Cluster-31550.110308	UniRef90	A0A6P8I5X7 [A0A2B4SIT9][A7RJU1][A0A0L7R5F3][A0A6H5IN68][UPI0009E1EFC5][A0A7M7GYW6][A0A8B8CF21][A0A026W1W6][A0A2H1VQQ8]	A0A6P8I5X7 (5.404E-99)	GO:0016740; GO:0005524	SUMO-conjugating enzyme UBC9-B	Actinia tenebrosa	18.12	.	NA	NA	NA	8408.385742	3612.753174	7811.360352	13512.58008	9849.291992	20548.30469	10592.15234	10619.2612
Cluster-31550.110315	no_hit	.	.	.	.	.	21.79	.	NA	NA	NA	0	0	267.7603149	4284.473633	0	1458.320313	0	858.6506086
Cluster-31550.110358	UniRef90	A0A6P8IP33 [UPI000A2A60E2][A7S6S9][UPI0009E2230F][UPI001CF4C13A][A0A8B6FHZ6][A0A2B4RCF5][A0A8J1TA50][A0A7M7GG60][A0A8B8B3V2]	A0A6P8IP33 (1.671E-212)	GO:0006086; GO:0004739	Pyruvate dehydrogenase E1 component subunit beta	Actinia tenebrosa	41.36	.	NA	NA	NA	3072.832845	5815.528646	5239.463053	8567.793783	14342.44141	14638.26351	3466.308757	7877.518857
Cluster-31550.110368	UniRef90	A0A6P8HA90 [UPI00109BC17E][A0A3M6UW74][UPI001CF419D3][UPI000F5591DE][A7RH91][UPI0009E2AD46][UPI0009E37DF6][A0A2B4SD01][UPI00077B043E]	A0A6P8HA90 (0.000E+00)	GO:0005576	uncharacterized protein LOC116287114	Actinia tenebrosa	104.23	.	NA	NA	NA	4631.919434	6579.293457	7665.741211	5757.454102	10408.35156	8201.083008	8550.977539	7399.260045
Cluster-31550.110396	UniRef90	A0A6P8HG57 [UPI000A2A81C6][A0A3M6TWX3][UPI0009E5D3F9][UPI001CF2496D][C3XTE6][S4RGZ3][A0A7D9L1Y4][UPI001EE565D5][UPI00106C54CB]	A0A6P8HG57 (5.269E-132)	GO:0016491	3-hydroxybutyrate dehydrogenase type 2-like	Actinia tenebrosa	27.66	.	NA	NA	NA	28936.41992	3848.519775	14533.26367	14434.22852	13765.72363	12772.4375	11486.35547	14253.84978
Cluster-31550.110436	UniRef90	A0A6P8JF70 [A0A6P8INV6][UPI000A2A8BE9][A0A6P8JBE5][UPI00109BA073][UPI00109BE039][UPI00109BE9D1][UPI000A2A6225][UPI001CF4FCC4][UPI0009E4DEDC]	A0A6P8JF70 (4.485E-231)	GO:0003924; GO:0005525	guanylate-binding protein 2-like	Actinia tenebrosa	77.92	.	NA	NA	NA	43466.78906	20995.03516	28298.95703	15715.94043	9772.033203	9160.982422	18500.09375	20844.26158
Cluster-31550.110442	UniRef90	UPI000A2A74CC	.	.	uncharacterized protein LOC110240677	Exaiptasia diaphana	29.39	.	NA	NA	NA	0	2799.782471	0	8202.339844	0	0	0	1571.731759
Cluster-31550.110522	UniRef90	A7SE68 [UPI000A2A8B09][A0A8K0A1K5][A0A2G8KNV8][C3YZM6][A0A8K0A2L1][UPI00160226E4][A0A8S4NCB3][A0A6P4YHY5][D7F616]	A7SE68 (1.354E-75)	GO:0006165; GO:0006228; GO:0005524; GO:0006183; GO:0004550; GO:0006241	Nucleoside diphosphate kinase	Nematostella vectensis	21.53	.	NA	NA	NA	189660.0781	183988.4844	210445.9844	300150.8125	377292.5938	322561.75	221413.1406	257930.4063
Cluster-31550.110526	UniRef90	A0A6P8H2C5 [UPI000A2A482B][A7RK44][A7RJX9][UPI001F0418C9][A0A8B7XIN4][A0A7M5V3F3][UPI00106BC784][UPI002094D220][UPI001885FA8A]	A0A6P8H2C5 (3.886E-107)	.	cochlin-like isoform X1	Actinia tenebrosa	27.57	Y	NA	NA	NA	113723.5625	358100.4375	287325.7188	95553.92969	151598.5156	106026.6563	301422.5625	201964.4833
Cluster-31550.110534	UniRef90	A0A6P8ITE6 [A0A6P8IRI7][A0A6P8ICP7]	A0A6P8ITE6 (2.662E-12)	GO:0016021	uncharacterized protein LOC116303961	Actinia tenebrosa	40.53	.	NA	NA	NA	47901.96875	44630.48438	14952.50586	13447.28125	25360.18945	8109.624023	12361.5127	23823.36663
Cluster-31550.110536	UniRef90	A0A6P8I8Z3 [UPI000A2A7E0E][A7SYM4][UPI0010FCBEDC][A0A3M6TUX7][UPI0009E31CA2][A0A8K0JV35][A0A401SDA8][UPI001F4F5631][A0A151M1T8]	A0A6P8I8Z3 (5.911E-70)	GO:0000166; GO:0008796	Bis(5&apos	Actinia tenebrosa	22.75	.	NA	NA	NA	6728.855957	5318.269531	0	12158.91016	6946.971191	15427.68457	6041.603516	7517.470703
Cluster-31550.110558	UniRef90	A0A6P8HKZ7 [UPI000A2A78ED][UPI0020778F39][UPI0009E33857][A0A2B4SRG9][A0A3M6T7W5][UPI001CF54154][UPI00077A2CE1][A0A6P4ZNY9][A0A7D9HAR0]	A0A6P8HKZ7 (0.000E+00)	GO:0031901; GO:0043551; GO:0045022; GO:0031902; GO:0005829	WD repeat-containing protein 91	Actinia tenebrosa	88.34	.	NA	NA	NA	7417.947266	0	1087.536011	14051.24023	7158.397949	3189.728516	2063.560791	4995.487252
Cluster-31550.110563	UniRef90	A0A6P8H322 [UPI000A2A52F1][A7SFY6][A0A3M6U6V3][V9LHT2][A0A8D0CH27][A0A8T2INC6][C3YCV2][A0A3B3T255][A0A8B9LJD4]	A0A6P8H322 (1.263E-63)	GO:0030891; GO:0070449; GO:0006368	elongin-B-like	Actinia tenebrosa	13.14	.	NA	NA	NA	20024.21484	73248.61719	39497.26953	51523.62109	102202.7656	64229.40234	49367.94141	57156.26172
Cluster-31550.110591	UniRef90	A0A6P8IGE9 [UPI000A2A82F6][A7S3V4][UPI001CF0DD51][A0A2B4SYH8][A0A3M6UCA0][A0A3Q3XRC1][A0A6J2UVY3][UPI001A994CDF][A0A8D3BEB6]	A0A6P8IGE9 (1.533E-117)	GO:0006412	ribosome-recycling factor, mitochondrial-like	Actinia tenebrosa	26.67	.	NA	NA	NA	1686.969971	0	0	1927.79126	3412.414551	2637.02417	2189.11499	1693.330706
Cluster-31550.110611	UniRef90	A0A6P8HAJ2 [A7RFF6][UPI00077A62CD][A0A3M6UP74][UPI00077A86AC][A7ST34][A0A2B4S2I8][A0A2B4S1F9][A0A6P8IRK9][A7RUS8]	A0A6P8HAJ2 (2.136E-75)	.	uncharacterized protein LOC116289832 isoform X1	Actinia tenebrosa	18.87	.	NA	NA	NA	19842.99609	20125.85156	24133.78125	10635.89355	18043.375	8967.845703	8554.461914	15757.74358
Cluster-31550.110641	UniRef90	A0A6P8IA68 [UPI000A2A6DC4][UPI0009E1B3DA][A0A3M6U464][UPI00077B0793][A0A8M3B4S5][A0A0A6ZHL1][A0A3G5BS33][A0A3Q1CB16][W5KZB7]	A0A6P8IA68 (0.000E+00)	GO:0047451; GO:0004317; GO:0031177; GO:0004315; GO:0047117; GO:0016296; GO:0008693; GO:0006633; GO:0008659; GO:0016295; GO:0004320; GO:0004313; GO:0004316; GO:0004314	Fatty acid synthase	Actinia tenebrosa	262.08	.	NA	NA	NA	0	0	0	0	0	0	0	0
Cluster-31550.110648	UniRef90	A0A6P8HSX7 [UPI000A2A6892][A0A2B4SPM7][A0A3M6TWI6][UPI001F03B4AD][UPI00106974B8][A0A1S3HG86][UPI00106A9D8B][UPI001BB151EB][UPI001F040FF8]	A0A6P8HSX7 (2.159E-261)	GO:0004553; GO:0005975	myrosinase 1-like	Actinia tenebrosa	60.8	Y	NA	NA	NA	10187.77344	7133.987793	7468.810547	3414.729248	3168.047119	2467.386475	7046.379395	5841.016288
Cluster-31550.110660	UniRef90	A0A6P8IJX4 [UPI000A2A8359][A7S0N7][UPI0009E386C2][A0A2B4RBG2][UPI001CF5666B][UPI001BB16D80][A0A7M7NW24][A0A6P5A9N0][UPI00145542BE]	A0A6P8IJX4 (2.413E-188)	GO:0045127	N-acetyl-D-glucosamine kinase	Actinia tenebrosa	37.29	.	NA	NA	NA	3188.679199	9071.217773	4085.4729	9510.155273	7460.553711	6379.96582	11167.71973	7266.252058
Cluster-31550.110705	UniRef90	A0A6P8ITX6 [UPI0009E320F9][A0A2B4RPH9][UPI001F04C803][A0A2K5C349][A0A835TX30][A0A3M0K700][A0A8B9ITG8][A0A7K8F7W9][A0A8B7ICE2]	A0A6P8ITX6 (1.157E-181)	.	protein LSM14 homolog A-like	Actinia tenebrosa	52.94	.	NA	NA	NA	4190.64209	583.3935547	1679.841797	3598.691895	4960.553223	5289.620605	943.7462158	3035.212769
Cluster-31550.110719	UniRef90	A0A6P8IKI6 [A0A6P8IKW4][UPI000A2A57AF][UPI000A2A6D01][UPI0013903068][UPI000F552446][UPI001CF29C6C][A0A2B4SQZ6][UPI0009E2E6B8][UPI001CF159AC]	A0A6P8IKI6 (2.712E-75)	GO:0016021	protein CASC4-like isoform X1	Actinia tenebrosa	41.39	.	NA	NA	NA	2508.908691	0	0	6962.131836	1186.365234	6372.693848	2924.925293	2850.717843
Cluster-31550.110741	UniRef90	A0A6P8I6Q0 [UPI00109B97CD][A7RRH9][A0A2B4REN6][UPI0009E2FFF6][UPI0010FC7AC3][A0A7D9E919][UPI001F0456A6][V9KPR2][A0A2G8K6D6]	A0A6P8I6Q0 (1.272E-285)	GO:0005524; GO:0005737; GO:0005868; GO:0005874; GO:0007018	Dynein light intermediate chain	Actinia tenebrosa	54.22	.	NA	NA	NA	19412.5332	8847.356445	12545	17468.08594	11411.43457	19598.14063	19392.44727	15524.99972
Cluster-31550.110747	UniRef90	A0A6P8I8X3 [UPI001B88D811][UPI001EE51BCD][A0A6S7H837][A0A1X7U6W4][UPI0014254CAB][UPI001EB0465E][UPI001B8876CD][UPI001F044959][UPI001F034456]	A0A6P8I8X3 (1.590E-145)	GO:0051015	gelsolin-like protein 1	Actinia tenebrosa	49.73	.	NA	NA	NA	22972.04248	3279.395264	20293.37891	42944.64941	2379.918945	9565.607422	17834.07324	17038.43795
Cluster-31550.110748	UniRef90	A0A6P8J3P3 [UPI000A2A8E78][B6CGL4][UPI001CF35F31][UPI0009E40895][A0A3M6T764][A0A2B4STS4][UPI00077A6796][A8DWA8][A0A3P8UMI4]	A0A6P8J3P3 (3.198E-207)	GO:0007267; GO:0048731; GO:0016540; GO:0016539	indian hedgehog protein-like	Actinia tenebrosa	47.15	Y	NA	NA	NA	307542.2188	226302.75	232860.4531	151638.2188	317036.2188	205035.8906	128824.1406	224177.1272
Cluster-31550.110761	UniRef90	A0A6P8IVJ5 [UPI000A2A86CC][UPI002076E871][UPI0020771639][A0A2B4SK31][UPI0010FC7C51][A0A3M6TIR6][UPI0009E28D24][UPI00077A1BE6][A0A7D9D9T5]	A0A6P8IVJ5 (7.250E-152)	.	pleckstrin homology domain-containing family A member 1-like isoform X1	Actinia tenebrosa	38.48	.	NA	NA	NA	49483.91016	17797.45508	29970.08594	41606.63672	38510.36719	40650.67969	20455.67383	34067.8298
Cluster-31550.110767	UniRef90	A0A2B4S5T1 [A0A6S7GIX5][T2MH90][UPI000C6CD46B][UPI000719CBE6][V4A0C4][A0A2C9JNF2][A0A7M7GEU2][A0A834XP79][G3MM98]	A0A2B4S5T1 (1.790E-255)	GO:0008233; GO:0005524; GO:0030163; GO:0005737; GO:0036402; GO:0006508; GO:0000502; GO:0005634; GO:0016887	26S protease regulatory subunit 6A	Hexacorallia	47.9	.	NA	NA	NA	1399.197632	3830.75708	7231.299316	11813.94238	7598.290039	10061.16992	13617.625	7936.040196
Cluster-31550.110782	UniRef90	A0A6P8HNI3 [UPI0009E5D68F][UPI001CF4E00F][A0A3M6US10][UPI00109B8AE0][UPI00106A00E3][UPI001F04ADA2][A0A6P5ASN4][A0A6P5A8Z6][A0A8J9YUM4]	A0A6P8HNI3 (0.000E+00)	GO:0016021; GO:0003677; GO:0046872; GO:0005634	bromodomain adjacent to zinc finger domain protein 2B-like	Actinia tenebrosa	171.68	.	NA	NA	NA	0	0	0	485.392334	7810.579102	1285.651245	0	1368.80324
Cluster-31550.110784	UniRef90	UPI000A2A9312 [UPI0001CBA062][A0A7M7N4R7][C3Y8D9][UPI00145593F7][A0A7L1HZH7][A0A8B7XT38][UPI0018D51C81][A0A218UZF2][A0A8C5IIH7]	A0A7M7N4R7 (0.000E+00)	GO:0006508; GO:0005737; GO:0004252	prolyl endopeptidase isoform X1	Exaiptasia diaphana	80.37	.	NA	NA	NA	5762.737305	7302.23584	1471.247681	2773.58252	0	2312.283936	4518.196289	3448.611938
Cluster-31550.110790	UniRef90	UPI000A2A767C [A0A6P8I0P7][A7S848][A7RVZ4][UPI0013906275][A7TCE7][A7S1F8][UPI0020771FBE][A7RHN5][A7S5H9]	A0A6P8I0P7 (3.613E-138)	GO:0006486; GO:0016021; GO:0000139; GO:0016758	uncharacterized protein LOC110237634	Exaiptasia diaphana	49.29	.	NA	NA	NA	5083.755371	0	0	10675.26367	0	0	0	2251.288435
Cluster-31550.110795	UniRef90	A0A6P8IZY8 [A0A6P8H8J2][A0A6P8GZW3][A0A6P8IZY3][UPI002076EC24][UPI00207777AB][UPI0020777806][A0A6P8J2T0][A0A6P8I4Z4][A0A6P8I5H0]	A0A6P8IZY8 (5.187E-96)	.	uncharacterized protein LOC116305510	Actinia tenebrosa	33.8	Y	NA	NA	NA	4850627	3095942.5	2778963	596380.875	1229691.125	1782866.75	4420194.5	2679237.964
Cluster-31550.110798	UniRef90	A0A6P8IZY8 [A0A6P8IZY3][A0A6P8H8J2][A0A6P8GZW3][UPI002076EC24][A7S664][UPI00207777AB][UPI0020777806][A0A6P8J211][A0A6P8IX66]	A0A6P8IZY8 (1.656E-38)	.	uncharacterized protein LOC116305510	Actinia tenebrosa	14.76	.	NA	NA	NA	3270190.5	1421203.875	4244546.5	1540239.875	2269523	1075529.75	3633100.5	2493476.286
Cluster-31550.110799	UniRef90	A0A6P8IZY8 [A0A6P8H494][A0A6P8GZW3][A0A6P8H8J2][A0A6P8H4M7]	A0A6P8IZY8 (5.446E-22)	.	uncharacterized protein LOC116305510	Actinia tenebrosa	14.65	.	NA	NA	NA	439875.0625	145687.3594	405942.875	51352.42578	87134.90625	116078.5156	73805.05469	188553.7427
Cluster-31550.110800	UniRef90	A0A6P8IZY8 [A0A6P8GZW3][A0A6P8H8J2][A0A6P8J2T0][UPI002076EC24][UPI00109B8B73][A0A6P8J211][A0A6P8IZY3][UPI00207777AB][UPI0020777806]	A0A6P8IZY8 (1.384E-56)	.	uncharacterized protein LOC116305510	Actinia tenebrosa	25.43	.	NA	NA	NA	0	0	0	288791.5938	665849.25	0	0	136377.2634
Cluster-31550.110802	UniRef90	A0A6P8IZY8 [A0A6P8H8J2][A0A6P8GZW3][A0A6P8IZY3][UPI002076EC24][A0A6P8J2T0][UPI00207777AB][UPI0020777806][A0A6P8I4Z4][A0A6P8I5H0]	A0A6P8IZY8 (2.772E-87)	.	uncharacterized protein LOC116305510	Actinia tenebrosa	33.05	Y	NA	NA	NA	5256509.5	3214726.5	5046951	2384406.5	3150020.5	3453995	6347231.5	4121977.214
Cluster-31550.110808	UniRef90	A0A6P8IZY8 [A0A6P8H494][A0A6P8H8J2][A0A6P8GZW3][A0A6P8H4M7][A0A6P8J374]	A0A6P8IZY8 (5.049E-23)	.	uncharacterized protein LOC116305510	Actinia tenebrosa	19.98	Y	NA	NA	NA	780274.75	487300.9063	878841.6875	331377.5625	467458.7813	572513.625	1081782.125	657078.4911
Cluster-31550.110825	UniRef90	A0A6P8IP34 [UPI002076F123][UPI0009E5DD29][A0A3M6TJZ8][UPI001CF4F3C2][UPI000A2A9871][A0A2B4S234][UPI00077A26AA][UPI001069C42D][UPI001F0337F2]	A0A6P8IP34 (0.000E+00)	.	golgin subfamily A member 4-like isoform X1	Actinia tenebrosa	276.36	.	NA	NA	NA	9056.499023	1545.199463	3362.092285	3791.229004	3684.187744	4040.872559	1598.883301	3868.42334
Cluster-31550.110831	UniRef90	A0A6P8HEP5 [UPI000A2A77B8][Q9GS29][A7SNT2][A7SPI1][UPI0020774877][J9QK52][A0A2B4T0K1][A0A3M6TVA5][J9QFV4]	A0A6P8HEP5 (2.165E-189)	GO:0004598; GO:0005507; GO:0004504; GO:0006518; GO:0016021; GO:0030658	peptidyl-glycine alpha-amidating monooxygenase B-like isoform X1	Actinia tenebrosa	42.17	Y	NA	NA	NA	301759.8125	434671.75	317473.3125	105328.3281	112349.2422	0	84574.99219	193736.7768
Cluster-31550.110842	UniRef90	A0A6P8HEP5 [UPI000A2A77B8][A0A3M6TVA5][J9QK52][UPI000F558473][UPI0009E38D05][UPI0020774877][UPI00106B1E5F][A0A6S7G4N7][UPI001F04A0E4]	A0A6P8HEP5 (0.000E+00)	GO:0004598; GO:0005507; GO:0004504; GO:0006518; GO:0016021; GO:0030658	peptidyl-glycine alpha-amidating monooxygenase B-like isoform X1	Actinia tenebrosa	79.42	Y	NA	NA	NA	77548.12653	78435.75781	82241.21875	32342.74219	33668.60547	48466.16797	86001.07031	62671.95558
Cluster-31550.110855	UniRef90	A0A6P8HGA6 [A0A6P8HMY2][A0A6P8HD55][A0A6P8INK9][A0A6P8HGU0][A0A6P8H7D3][A0A6P8I462][A0A6P8IY09][A0A6P8HF16][A0A6P8HAK5]	A0A6P8HGA6 (4.628E-103)	.	uncharacterized protein LOC116288893	Actinia tenebrosa	46.46	.	NA	NA	NA	14751.90918	8473.449219	14508.89746	1911.258911	2129.530762	8483.750977	2822.685547	7583.068865
Cluster-31550.110872	UniRef90	A0A6P8HJB4 [UPI000A2A8857][UPI002077142D][UPI001CF11D50][UPI0009E33705][UPI001C41DAF5][UPI001CF685A6][UPI001FB77FB2][H2MUK9][UPI001CF711E9]	A0A6P8HJB4 (0.000E+00)	GO:0003723	la-related protein 1B-like	Actinia tenebrosa	126	.	NA	NA	NA	15090.05273	2886.408936	4485.676758	7527.025391	8225.889648	7388.98877	3443.285645	7006.761126
Cluster-31550.110887	UniRef90	A0A6P8IJ49 [A0A6P8I787][UPI000A2A7F2C][A7RTL5][A0A6P8I7A4][UPI002076E3BE][UPI0009E32BC3][A0A2B4RG98][A0A3M6V0A7][UPI00109BC82B]	A0A6P8IJ49 (3.038E-59)	GO:0005576	uncharacterized protein LOC116301573	Actinia tenebrosa	29.09	Y	NA	NA	NA	44526.25391	41218.17578	29122.81055	27949.52344	141667.25	44392.80859	7504.655273	48054.49679
Cluster-31550.110893	UniRef90	A0A6P8H8F0 [UPI000A2A5C08][UPI002076DAE3][UPI0009E2BC98][UPI001CF4C016][A0A8B7ZHP5][A0A7M7RFK6][UPI001BB120B7][A0A7M5VHF3][UPI00145586D4]	A0A6P8H8F0 (1.488E-226)	GO:0009072; GO:0003868; GO:0046872; GO:0005634; GO:0003677; GO:0045893	hepatocyte nuclear factor 1-alpha-B-like	Actinia tenebrosa	44.06	.	NA	NA	NA	11732.25488	17574.72656	12227.68457	7913.870117	9291.050781	10177.29785	18846.7168	12537.65737
Cluster-31550.110929	UniRef90	A0A6P8ITU3 [UPI00109BE170][A0A2B4S3B4][UPI001CF50ADD][A0A3M6UBN7][UPI00106D8915][UPI001F044978][A0A8B7E1U7][A0A662YRN1][A0A7D9E2T4]	A0A6P8ITU3 (0.000E+00)	GO:0004725; GO:0071985; GO:0006470	tyrosine-protein phosphatase non-receptor type 23-like isoform X1	Actinia tenebrosa	238.75	.	NA	NA	NA	649.4376221	719.1876221	610.3822021	1081.040649	1834.221558	515.6820068	1682.401978	1013.193377
Cluster-31550.110940	UniRef90	A0A6P8HBR9 [A0A3M6TPG1][A0A6P8IU97][A7SFL4][UPI001CF47650][UPI000A2A74A5][A0A2B4S1A2][UPI00109BBD35][UPI0010691DEF][UPI00106A4AFF]	A0A6P8HBR9 (0.000E+00)	GO:0016021; GO:0004222; GO:0006508; GO:0046872	neprilysin-like	Actinia tenebrosa	86.45	.	NA	NA	NA	6882.725586	5294.09082	3869.071045	5095.601074	4696.898438	6840.806152	5106.72168	5397.987828
Cluster-31550.111043	UniRef90	A0A6P8INQ6 [UPI000A2A5C72][UPI0013901F41][UPI001CF485B6][A0A2B4S4K9][A7RX62][UPI0009E54A3B][A0A3M6UGC4][A0A8B7ZMY7][A0A6S7GMC7]	A0A6P8INQ6 (3.533E-217)	GO:0003723	probable splicing factor, arginine/serine-rich 7	Actinia tenebrosa	82.1	.	NA	NA	NA	416.8504944	516.7362061	2448.55249	4118.441895	0	1636.571411	1735.99231	1553.306401
Cluster-31550.111044	UniRef90	A0A6P8H2S4 [UPI000A2A9AAF][A7S3K0][UPI0009E57857][UPI001CF2C585][A0A3M6TG03][A0A2B4RM17][UPI0009E4B09B][UPI00106AE485][UPI001F040035]	A0A6P8H2S4 (2.296E-220)	GO:0016301; GO:0046486; GO:0016310; GO:0005758; GO:0005743	Acylglycerol kinase, mitochondrial	Actinia tenebrosa	48.27	.	NA	NA	NA	0	0	0	3465.872559	2774.496094	3541.54248	406.4850159	1455.485164
Cluster-31550.111062	no_hit	.	.	.	.	.	8.16	.	NA	NA	NA	0	0	0	62795.02734	0	88154.84375	94879.69531	35118.50949
Cluster-31550.111071	UniRef90	A0A6P8IBE6 [UPI000A2A5376][UPI001CF2EBEE][A0A3M6TWA6][UPI001F03D1B7][UPI0003F096E1][A0A6S7JN64][A0A8C4C1P7][C3XR60][A0A1S3J874]	A0A6P8IBE6 (4.085E-176)	GO:0016020; GO:0016192; GO:0006886	alpha-soluble NSF attachment protein-like	Actinia tenebrosa	32.8	.	NA	NA	NA	3416.727051	1708.449951	5494.837891	4845.865234	2410.077393	2812.983643	6277.972168	3852.41619
Cluster-31550.111076	UniRef90	A0A6P8IWL1 [UPI002076F7B6][A0A6P8J6H4][UPI00109B9186][UPI001069C8F7][A0A7D9EDM2][UPI0016035894][UPI001F04E938][UPI001F04D8E2][A0A6P4Y9L1]	A0A6P8IWL1 (1.007E-21)	.	uncharacterized protein LOC116305687	Actinia tenebrosa	16.48	Y	NA	NA	NA	1146588.375	626360.8125	384409.0313	177128.8125	988275.875	166847.8906	133357.9063	517566.9576
Cluster-31550.111080	UniRef90	A0A6P8HUT3 [UPI000A2AA18A][A7S917][UPI0009E374FF][UPI001CF2236C][A0A2B4RRC9][UPI000A2A8F54][UPI00109B8FCB][UPI0009E21200][A0A2B4R872]	A0A6P8HUT3 (1.371E-58)	.	uncharacterized protein LOC116295397	Actinia tenebrosa	50.14	.	NA	NA	NA	0	0	0	2300.189697	17823.61914	0	0	2874.829834
Cluster-31550.111124	UniRef90	A0A6P8J921 [UPI000A2A68F3][UPI0020771C3A][UPI001CF51377][UPI0009E35EF4][A7SV26][A0A6P8ZZ28][A0A6P8YJR2][UPI001F5E427B][A0A6J1SEG7]	A0A6P8J921 (0.000E+00)	GO:0048856; GO:0030154; GO:0007155; GO:0007165	uncharacterized protein LOC116308063	Actinia tenebrosa	289.88	.	NA	NA	NA	9220.851563	6856.110026	7104.919596	6819.758301	6580.235677	9323.297201	8736.202393	7805.910679
Cluster-31550.111158	UniRef90	A0A6P8I2G2 [UPI000A2A8096][A7S3F9][A0A2B4S3C1][UPI0009E652D7][A0A3M6UPG9][UPI001CF23AC2][UPI00106D9B46][A0A7M4DX87][A0A671VA55]	A0A6P8I2G2 (8.134E-308)	GO:0004821; GO:0005737; GO:0006427; GO:0005524	Histidine--tRNA ligase	Actinia tenebrosa	59.15	.	NA	NA	NA	11145.87793	12150.26563	8930.707031	15779.24512	3688.332764	15779.5	12812.20898	11469.44821
Cluster-31550.111170	UniRef90	A0A6P8H9G2 [A7RPB9][UPI000C0478A6][A0A2B4SJW9][UPI0009E4F277][A0A3M6UJX5][A0A350Y6Y8][A0A256BQV4][A0A1B7V6L8][UPI0020A7EE56]	A0A6P8H9G2 (1.519E-132)	.	uncharacterized protein LOC116290232	Actinia tenebrosa	26.16	.	NA	NA	NA	2932.895508	10012.6416	10189.28223	21255.03906	12015.51758	12297.05762	14600.86328	11900.47098
Cluster-31550.111175	UniRef90	A0A6P8H9G2 [UPI000C0478A6][A0A2B4SJW9][A7RPB9][A0A3M6UJX5][UPI0009E4F277][A0A350Y6Y8][A0A6S7K1G3][A0A256BQV4][UPI0009E1E0DF]	A0A6P8H9G2 (1.677E-90)	.	uncharacterized protein LOC116290232	Actinia tenebrosa	18.96	.	NA	NA	NA	14816.79883	41124.56641	19855.87695	32570.43945	15904.2666	39127.36719	35173	28367.47363
Cluster-31550.111183	UniRef90	A0A6P8IXB5 [UPI00077A8FCD][UPI0009E30A21][UPI00106C25B0][A0A2B4SRV3][A0A6S7JFK8][UPI00106C6BEA][A0A7D9E943][UPI001F035E1A][UPI00207772A6]	A0A6P8IXB5 (4.652E-303)	GO:0005509	uncharacterized protein LOC116306116	Actinia tenebrosa	64.56	.	NA	NA	NA	1180520.25	426979.5	315482.8438	226773.625	324943.5313	391280.2813	357633.5313	460516.2232
Cluster-31550.111231	UniRef90	A0A6P8HMP7 [UPI00077AAC72][UPI00148A8AF9][K1QXA1][A0A2B4RH61][A0A8B8E4Z8][K1R790][B3SEC8][B3RKN6][A0A6P5B085]	A0A6P8HMP7 (1.116E-160)	GO:0016021	retinol dehydrogenase 11-like	Actinia tenebrosa	35.18	.	NA	NA	NA	6484.254883	4025.014404	0	5914.535645	10136.1543	2794.460693	4422.977539	4825.342494
Cluster-31550.111256	UniRef90	UPI000A2A4A7B [UPI00207789A4][UPI0009E52D85][UPI00077AB628][A0A2B4SUW7][UPI000F555BE6][UPI0009E25C4D][A0A3M6UPW6][UPI00106D9022][A0A7D9J0U6]	A0A2B4SUW7 (2.566E-174)	.	TLD domain-containing protein 1	Exaiptasia diaphana	52.24	.	NA	NA	NA	3468.911377	4789.453613	4393.231445	12713.18262	1681.347656	4500.183594	9254.595703	5828.700858
Cluster-31550.111324	UniRef90	A0A6P8HA71 [A0A6P8HA24][A0A6P8J5M3][A0A6P8HF95][A0A6P8H6E7][A0A6P8IQQ9][A0A6P8J089][A0A6P8JAV2][A0A6P8I2X7][A0A6P8ICS8]	A0A6P8HA71 (0.000E+00)	GO:0043531	uncharacterized protein LOC116289300	Actinia tenebrosa	103.58	.	NA	NA	NA	19557.01172	13736.19141	21174.51367	6768.366211	1761.754395	14639.50879	28428.59961	15152.27797
Cluster-31550.111344	UniRef90	A0A6P8H9A2 [UPI00109BA93E][A7SNP3][UPI000C046FD6][UPI000F55113B][UPI000F553651][UPI001CF19584][A0A2B4RXD7][UPI001F045D78][UPI001F047270]	A0A6P8H9A2 (6.414E-222)	GO:0017064; GO:0005764; GO:0006631	acid ceramidase-like	Actinia tenebrosa	43.71	Y	NA	NA	NA	9192.523438	14615.49023	5809.695801	11458.95898	18775.90625	5469.317871	7378.886719	10385.82561
Cluster-31550.111348	UniRef90	A0A6P8HSP7 [UPI000A2A5A71][UPI00138FF187][A0A3M6USH2][UPI0009E55EE9][UPI000A2A9DAD][A0A6P8HJI4][UPI0013904DBA][UPI0003F0C1F9][A0A2B4RU12]	A0A6P8HSP7 (2.220E-184)	GO:0031418; GO:0051213; GO:0005506; GO:0005509; GO:0016021; GO:0016705	transmembrane prolyl 4-hydroxylase-like	Actinia tenebrosa	48.95	Y	NA	NA	NA	6903.921387	4503.85498	3547.086182	5386.07959	10846.70117	10140.62988	2897.398682	6317.953125
Cluster-31550.111396	UniRef90	A0A6P8IP86 [A7S6T0][UPI001CF5C6F0][UPI0009E21E9D][UPI00106D95AC][UPI001F04ED6C][A0A1A7ZP31][UPI001864F55A][A0A6P3VZ26][A0A6G0IRE0]	A0A6P8IP86 (0.000E+00)	GO:0006635; GO:0016746	carnitine O-palmitoyltransferase 2, mitochondrial-like	Actinia tenebrosa	77.06	.	NA	NA	NA	0	0	3262.733643	4932.443359	0	5618.741699	10109.23438	3417.593297
Cluster-31550.111404	UniRef90	A0A6P8HG09 [UPI000A2A62C3][A0A6P8HQ12][UPI00139007A2][UPI000A2A9212][UPI00207709F3][UPI0009E64FF8][UPI0009E4561D][A7SD65][A0A2B4S9Y5]	A0A6P8HG09 (1.850E-212)	GO:0046872	muscleblind-like protein 3 isoform X1	Actinia tenebrosa	44.6	.	NA	NA	NA	0	0	0	1926.823242	0	0	0	275.2604632
Cluster-31550.111418	UniRef90	A0A6P8HC99 [UPI000A2A975A][A7RP08][UPI0009E4326D][UPI001CF464AE][A0A2B4RFF0][UPI00106B78B8][UPI001F03F256][A0A210QWT3][UPI0001CBC386]	A0A6P8HC99 (2.980E-202)	GO:0005524; GO:0005737; GO:0046872; GO:0019303; GO:0005634; GO:0004747	Ribokinase	Actinia tenebrosa	34.76	.	NA	NA	NA	16294.2373	14125.69727	12051.80664	15317.49023	9304.483398	16445.02148	12020.03711	13651.25335
Cluster-31550.111429	UniRef90	A0A6P8I7K1 [UPI000A2A8BB2][UPI0020775CFA][A7RP25][UPI000C0455ED][A0A3M6TWC6][UPI0009E4A8D3][A0A2B4S0P0][UPI00077B164C][UPI0009E62D32]	A0A6P8I7K1 (8.272E-141)	GO:0005634; GO:0003677	transcription factor A, mitochondrial-like	Actinia tenebrosa	35.11	.	NA	NA	NA	24873.62305	7408.714844	13973.17871	14281.36426	7277.441406	20458.19922	5178.108398	13350.08998
Cluster-31550.111436	UniRef90	A7RFS3 [UPI001CF3EECE][A0A3M6T6U0][A0A6S7FTZ7][UPI0019394FBA][H2Z7N5][A0A226F391][T1EM06][A0A6P7HET6][A0A553RBP0]	A7RFS3 (4.905E-100)	GO:0005509	Neurocalcin homolog	Nematostella vectensis	22.56	.	NA	NA	NA	22975.64063	14289.4834	21584.71094	11386.99023	16358.71484	13294.78809	21918.55469	17401.26897
Cluster-31550.111438	UniRef90	A0A6P8HCZ6 [UPI000A2A7D34][A7RM43][UPI000C03C0AA][A0A2B4S0I9][UPI00077A7E2F][UPI000A2A469A][A7SLZ6][UPI0020770FE0][A0A6P8J0U8]	A0A6P8HCZ6 (1.771E-85)	.	ectin-like	Actinia tenebrosa	18.83	.	NA	NA	NA	39213.34375	41032.80859	32621.54297	16741.07422	17957.91602	16501.29688	0	23438.2832
Cluster-31550.111459	UniRef90	A0A6P8H6J0 [UPI000A2A523D][UPI0009E40933][A0A3M6T7C8][A0A2B4SH74][UPI001CF42D05][A0A7D9IDM4][UPI00106BCC2F][UPI001F03E4A5][UPI001F5F213A]	A0A6P8H6J0 (1.953E-255)	GO:0005096	ADP-ribosylation factor GTPase-activating protein 1-like isoform X1	Actinia tenebrosa	55.16	.	NA	NA	NA	1562.382935	3729.491211	0	2093.333008	3854.921631	5104.429199	4506.527832	2978.726545
Cluster-31550.111497	UniRef90	A0A6P8HI19 [UPI000A2AA159][A7T099]	A0A6P8HI19 (1.648E-33)	.	neurofilament heavy polypeptide-like	Actinia tenebrosa	15.94	.	NA	NA	NA	14203.86816	6656.422852	6675.634766	5370.248535	10945.98242	4184.030273	11596.76563	8518.993234
Cluster-31550.111501	UniRef90	A0A6P8INA0 [UPI00109BA80D][UPI0009E25DF2][A7RV37][A0A8J1XJG7][A0A8B7Z621][UPI0018D85E8B][A0A6P5A5P7][UPI001425836D][A0A671TST9]	A0A6P8INA0 (8.665E-194)	GO:0016768; GO:0006597	spermine synthase-like	Actinia tenebrosa	41.26	.	NA	NA	NA	2711.630615	6010.558594	6738.129883	4552.753906	0	6355.328613	6914.186035	4754.655378
Cluster-31550.111506	UniRef90	A0A6P8I3W1 [UPI000A2A9A6B][A7S9G3][UPI0009E4609B][A0A3M6TB84][A0A2B4RTG6][UPI0010FCC50C][A7S0C0][UPI000A2A4C58][A0A6P8H2K8]	A0A6P8I3W1 (4.717E-115)	.	tropomyosin-2-like	Actinia tenebrosa	29.98	.	NA	NA	NA	9293.289063	1781.31897	22699.72266	93889.08594	10644.14063	32761.90625	11812.07617	26125.93424
Cluster-31550.111530	UniRef90	UPI00109B8C14 [A0A6P8IQT7][A7SAW4][A0A3M6UEF3][UPI0009E325FA][UPI0010FCAB55][A0A4Y2LA20][R7VF64][UPI00077FB051][UPI001ED87A42]	A0A6P8IQT7 (3.031E-123)	GO:0003723; GO:1990904	heterogeneous nuclear ribonucleoprotein L	Exaiptasia diaphana	30.85	.	NA	NA	NA	2716.118896	0	0	6186.68457	0	4619.586426	0	1931.769985
Cluster-31550.111549	UniRef90	A0A6P8IZY8 [A0A6P8GZW3][A0A6P8H8J2][A0A6P8H494][A0A6P8J2T0][A0A6P8H4M7][UPI00109B8B73][UPI002076EC24][UPI00207777AB][UPI0020777806]	A0A6P8IZY8 (2.661E-65)	.	uncharacterized protein LOC116305510	Actinia tenebrosa	27.4	Y	NA	NA	NA	13130.58789	14095.0918	0	97473.21875	213646.3906	682552.8125	29610.13477	150072.6052
Cluster-31550.111591	UniRef90	A0A6P8HWJ2 [UPI000A2A4E03]	A0A6P8HWJ2 (4.840E-149)	GO:0016021	POTE ankyrin domain family member J-like	Actinia tenebrosa	87.67	.	NA	NA	NA	5174.810547	6066.666016	7663.861328	7022.276855	9226.239258	6538.912109	2863.03418	6365.114328
Cluster-31550.111619	UniRef90	A0A6P8I1H3 [UPI000A2A748C][UPI0020773F8A][A0A6P8IJ59][A0A6P8HM04][A0A6P8HSQ5][A0A2B4SCW1][UPI00077A93AE][A7S9L1][A0A3M6T4V9]	A0A6P8I1H3 (1.001E-152)	GO:0004197; GO:0006508; GO:0042981	caspase-3-like	Actinia tenebrosa	50.8	.	NA	NA	NA	37535.55469	14949.37109	7779.575195	6795.219727	6033.11084	2534.418457	10206.45801	12261.95829
Cluster-31550.111665	UniRef90	A0A6P8I6I9 [UPI00109B94BA][A0A3M6V235][A0A2B4S4P1][UPI0009E23FD1][UPI0009E255C7][UPI000A2A7A46][A7RN68][UPI0009E37E7E][A7SIV4]	A0A6P8I6I9 (3.247E-45)	GO:0016787	Carboxylic ester hydrolase	Actinia tenebrosa	13.9	.	NA	NA	NA	11096.86621	0	0	2813.41748	0	0	5329.657227	2748.562988
Cluster-31550.111671	UniRef90	A0A6P8I6I9 [UPI00109B94BA][A7RN68][UPI0009E23FD1][A7SIV4][A0A3M6V235][A0A2B4S4P1][UPI0009E255C7][UPI000A2A7A46][UPI0009E37E7E]	A0A6P8I6I9 (1.643E-63)	GO:0016787	Carboxylic ester hydrolase	Actinia tenebrosa	18.89	.	NA	NA	NA	30349.70703	20428.28516	23739.81055	28607.81445	50958.48438	15280.18848	14857.89258	26317.45466
Cluster-31550.111672	UniRef90	A0A6P8I6I9 [UPI00109B94BA][A7RN68][UPI000A2A7A46][A7SIV4][UPI0009E23FD1][A0A3M6V235][UPI0009E37E7E][UPI0009E34A68][UPI0010FC6AC6]	A0A6P8I6I9 (1.633E-232)	GO:0016787	Carboxylic ester hydrolase	Nematostella vectensis	65.7	.	NA	NA	NA	23918.56873	11072.74707	14885.29367	20500.50317	31184.63818	10478.52893	9429.862396	17352.87745
Cluster-31550.111681	UniRef90	A0A6P8IF53 [UPI000A2A4A34][A7S864][UPI0010FC76CE][UPI0009E496A4][A0A2B4RIW6][A0A1X7VDI2][A0A8B6XEP2][A0A0E9WH01][A0A3B4EI61]	A0A6P8IF53 (1.075E-65)	GO:0005747	NADH dehydrogenase	Actinia tenebrosa	14.5	.	NA	NA	NA	0	0	0	5053.20459	27413.51367	0	0	4638.102609
Cluster-31550.111718	UniRef90	A0A6P8HQ02 [UPI00109BCD0F][A7S803][UPI0009E290AC][UPI001CF407FC][A0A3M6U663][UPI001F04847B][A0A8B8ER58][V3ZF27][UPI001EE5896B]	A0A6P8HQ02 (1.247E-199)	.	protein NDRG4-like	Actinia tenebrosa	40.44	.	NA	NA	NA	0	0	0	300.7268372	187.7298737	1172.824829	3098.045898	679.9039198
Cluster-31550.111761	UniRef90	A0A6P8J3P4 [A0A6P8J3Q2][A0A6P8IYG6][A0A6P8IYH0][UPI0020770B0F][UPI000A2A60DF][UPI000A2A88C0][UPI002076E276][UPI002077476C][UPI000A2A9C35]	A0A6P8J3P4 (0.000E+00)	.	uncharacterized protein LOC116306312	Actinia tenebrosa	81.78	Y	NA	NA	NA	288402.8033	4923971.415	2281563.747	169378.206	249781.441	125047.4396	3919116.855	1708180.272
Cluster-31550.111765	UniRef90	A0A6P8HCT3 [UPI00109BCAFA][UPI0010FCB063][A0A3M6TFU7][A0A6S7GDE9][K1Q8P4][A0A7I8V720][C3XY03][UPI001F041364][A0A8B7Y3Z6]	A0A6P8HCT3 (0.000E+00)	GO:0016021; GO:0005524; GO:0140359	ATP-binding cassette sub-family D member 3-like	Pocillopora damicornis	130.52	.	NA	NA	NA	0	0	3678.66748	3159.447754	6813.938965	12449.51563	0	3728.795689
Cluster-31550.111776	UniRef90	UPI0020776C13 [A0A6P8HY46][UPI0020773F69][A7SLU7][A7SLV7][A7SBJ4][A7SLV0][A7S0H4][UPI000C054FA0][UPI000F54F25A]	A0A6P8HY46 (1.625E-89)	.	uncharacterized protein LOC5514590	Nematostella vectensis	36.19	Y	NA	NA	NA	9399.412109	0	0	5764.437988	12813.18066	828.1586914	5216.893555	4860.297573
Cluster-31550.111800	UniRef90	A0A6P8HZC3 [UPI000A2A97B3][A7SYP4][A0A2B4RDN4][UPI0009E3CB09][UPI00077A221F][UPI00106A3040][UPI001F0459FA][A0A8C7MSA7][A0A8C4QIC5]	A0A6P8HZC3 (7.010E-191)	GO:0005737	endophilin-A3-like	Actinia tenebrosa	39.23	.	NA	NA	NA	41434.70313	73631.97656	38132.86719	65828.20313	194578.5625	84741.91406	46885	77890.46094
Cluster-31550.111841	UniRef90	A0A6P8HGY5 [UPI000A2A6876][UPI0010FC6A46][A0A2B4SUN9][A0A6S7JDV1][UPI001F042F39][B3RJD6][UPI000719AF6C][UPI001BB277F4][A0A8B7XVY6]	A0A6P8HGY5 (1.429E-104)	GO:0007034; GO:0016192; GO:0016363; GO:0007076; GO:0000815	Charged multivesicular body protein 1a	Actiniaria	22.68	.	NA	NA	NA	6862.796875	14647.09863	8738.948242	14566.53027	24757.08203	17258.43359	8414.121094	13606.43011
Cluster-31550.111854	UniRef90	A0A6P8HPJ0 [UPI000A2A702F][A0A3M6U6W8][UPI000F557B08][A0A2B4SI77][A0A6P8HHH5][A0A3M6UPM6][UPI0009E22F73][A0A6P8IKS6][UPI0009E29A84]	A0A6P8HPJ0 (9.039E-223)	GO:0006508; GO:0016020; GO:0004252	LOW QUALITY PROTEIN: MAM and LDL-receptor class A domain-containing protein 2-like	Actinia tenebrosa	45.26	.	NA	NA	NA	21455.43945	19724.37695	65890.26563	17440.02148	49188.77344	27083.66992	10716.96094	30214.2154
Cluster-31550.111856	UniRef90	A0A6P8HHY5 [A0A6P8HIG6][A0A6P8H7G6][A0A6P8HLZ2][UPI00109BD3D0][A0A669EUD7][UPI001FEE701C][A0A6J0UHV0][A0A6J2WJS3][UPI0004419F67]	A0A6P8HHY5 (2.835E-80)	.	vitelline membrane outer layer protein 1-like isoform X1	Actinia tenebrosa	27.82	Y	NA	NA	NA	14812.0791	141356.125	22772.41602	9614.925781	0	120897.5156	36754.38672	49458.20689
Cluster-31550.111860	UniRef90	A0A6P8IAX9 [A0A087XN53][V5GTN2][UPI00109BB176][A0A8I6RJT0][A0A3G1NF36][A0A7J8E2B9][E9HGQ2][A0A0M8ZRS8][UPI001304746E]	A0A6P8IAX9 (0.000E+00)	GO:0035091; GO:0097367; GO:0006048; GO:0004360; GO:0006541; GO:0043130	Glutamine--fructose-6-phosphate transaminase (isomerizing)	Actinia tenebrosa	77.04	.	NA	NA	NA	7559.163086	2994.898682	9673.798828	10549.60547	3397.23877	4202.736328	14710.07617	7583.931048
Cluster-31550.111907	UniRef90	A0A6P8HR17 [UPI000A2A96CD][A7T0E1][UPI0010FCC5E6][A0A3M6TT84][A0A8B6XSS4][A0A7M5X084][H9H0B8][UPI0018F3793E][UPI001AAC72E6]	A0A6P8HR17 (9.008E-271)	GO:0005634; GO:0003723; GO:0005737	CUGBP Elav-like family member 2	Actinia tenebrosa	59.51	.	NA	NA	NA	5383.208496	9333.37207	11375.80371	14845.3457	36376.51953	28164.54492	5779.430664	15894.03216
Cluster-31550.111930	UniRef90	A0A6P8I5Q9 [UPI000A2A44D1][A7SHY3][A0A2B4SSB1][UPI001CF4E4E7][A0A3M6TMN3][A0A6S7J8I8][UPI00077AD5C2][A0A6P4YJU8][A0A7K8T9S5]	A0A6P8I5Q9 (0.000E+00)	GO:0005634; GO:0005737	NudC domain-containing protein 1	Actinia tenebrosa	67.31	.	NA	NA	NA	0	0	0	2642.359131	0	723.1297607	0	480.7841274
Cluster-31550.111936	UniRef90	A0A6P8J229 [UPI000A2A4561][A7T136][A0A2B4S2V0][A0A2I4BVZ9][A0A3M6TQ13][A0A3B3Q7E1][A0A673AE01][A0A8B9KB23][UPI00146DE918]	A0A6P8J229 (2.219E-129)	GO:0016788; GO:0016811; GO:0046872	aspartoacylase-like isoform X1	Actinia tenebrosa	41.57	.	NA	NA	NA	4099.37793	4807.530273	2327.765137	2611.559082	2694.833496	2554.723877	3998.371582	3299.165911
Cluster-31550.111955	UniRef90	A0A6P8IVR7 [A7RIM4][UPI0009E1B9C3][UPI001CF19CC1][A0A2B4S868][UPI00109B9F13][C3ZIR2][A0A3P8WGV8][A0A8B7XKU1][A0A3B4YXH9]	A0A6P8IVR7 (0.000E+00)	GO:0004674; GO:0006468; GO:0005524	STE20-like serine/threonine-protein kinase isoform X1	Actinia tenebrosa	131.27	.	NA	NA	NA	33095.64453	10007.47461	31679.59766	56554.55859	45051.81641	31771.99805	27693.43359	33693.50335
Cluster-31550.112022	UniRef90	A0A6P8HNE7 [UPI000A2A9A43][A0A2B4SJ92][UPI00077A62E7][A7RI60][UPI0009E2C672][A0A7M7NMX5][UPI001455153B][A0A8B7Z6Q7][UPI001BB1BBF0]	A0A6P8HNE7 (9.335E-183)	GO:0016788	putative deoxyribonuclease TATDN1	Actinia tenebrosa	34.91	.	NA	NA	NA	4675.76123	5111.621094	0	4344.14502	0	6176.435547	9690.68457	4285.521066
Cluster-31550.112029	UniRef90	UPI00109BA6CA [A7REX7][A0A6P8H1L2][A0A3M6UVI9][A0A7D9HCA4][UPI001F03FF3B][A0A1D5P9A2][A0A6J0U3S4][O94805][Q99MR0]	A7REX7 (6.808E-247)	GO:0003682; GO:0035267; GO:0043967; GO:0007399; GO:0006357; GO:0016514	actin-like protein 6B isoform X2	Exaiptasia diaphana	47.84	.	NA	NA	NA	0	3393.732178	4033.028564	4512.548828	4105.957031	4707.890137	3693.746338	3492.414725
Cluster-31550.112045	UniRef90	A0A6P8IS12 [UPI000A2A527A][UPI001CF411EE][UPI0009E616B7][A0A7D9D684][A0A2B4S7K1][UPI001068EA04][A0A3M6UBI1][A7SN66][A0A7M5UVP5]	A0A6P8IS12 (1.009E-214)	GO:0016491	synaptic vesicle membrane protein VAT-1 homolog	Actinia tenebrosa	39.37	.	NA	NA	NA	0	0	0	3553.200684	6465.166504	2487.959229	5947.217773	2636.220598
Cluster-31550.112089	UniRef90	A0A6P8IEM5 [UPI00109BCFBC][UPI00109B76E5][A0A2B4T378][UPI000C039A23][UPI000F5547C0][A0A3M6UZU1][UPI0009E612F4][UPI0009E4DF29][UPI000F552472]	A0A6P8IEM5 (8.736E-152)	GO:0016310; GO:0016301; GO:0016020	muscle, skeletal receptor tyrosine protein kinase-like isoform X1	Actinia tenebrosa	43.92	Y	NA	NA	NA	123418.0547	130368.3047	45171.50391	147324.2656	171751.3281	216359.1719	101983.7109	133768.0485
Cluster-31550.112112	UniRef90	A0A6P8I3G5 [UPI00109BDD22][A7RKF4][UPI0009E1D170][UPI001CF5FDFB][UPI00077A4E48][A0A2B4RU58][UPI00106B67D9][A0A7D9HXS1][A0A674JPV3]	A0A6P8I3G5 (0.000E+00)	GO:0005509; GO:0007156; GO:0007166; GO:0016021; GO:0004930; GO:0005886	cadherin EGF LAG seven-pass G-type receptor 2-like	Actinia tenebrosa	340.38	Y	NA	NA	NA	20114.06836	0	8272.087891	10310.27441	27513.93164	23194.79688	0	12772.1656
Cluster-31550.112114	UniRef90	A0A6P8HNE2 [UPI00109BEF30][A7S2P5][UPI0010FCCFDF][UPI000F557945][UPI0009E57174][A0A2B4SS39][UPI0009E534B4][UPI001F043A83][A0A7D9D6M8]	A0A6P8HNE2 (2.321E-145)	.	low density lipoprotein receptor adapter protein 1-B-like	Actinia tenebrosa	45.68	.	NA	NA	NA	3956.005615	7981.722168	5635.484375	2331.256836	3417.38623	5403.315918	5438.775391	4880.56379
Cluster-31550.112117	UniRef90	A0A6P8HK22 [UPI000A2A61FC][A7S179][A0A3M6UBR7][UPI00077A9A36][A0A3M6UC41][A0A2B4RS62][UPI0009E488CA][UPI00106C7BF4][UPI0010FCB174]	A0A6P8HK22 (0.000E+00)	GO:0016021; GO:0006751; GO:0036374	glutathione hydrolase 1 proenzyme-like	Actinia tenebrosa	68.94	.	NA	NA	NA	157619.2656	243774.5	335606.6563	68215.72656	187269.4844	117467	215083.625	189290.894
Cluster-31550.112122	UniRef90	A0A6P8IZA9 [UPI000A2A7608][UPI002076F7FB][UPI0009E2B94A][UPI001CF28A0C][A0A3M6THU7][UPI0020771D0A][A0A6S7I0J8][UPI00106BD408][UPI00077A1FEA]	A0A6P8IZA9 (3.582E-132)	GO:0046872	uncharacterized protein LOC116305480 isoform X1	Actinia tenebrosa	40.87	.	NA	NA	NA	11077.54883	31515.10547	9006.370117	7557.312012	19384.50586	11686.3291	6536.645996	13823.40248
Cluster-31550.112133	UniRef90	A0A6P8IY96 [W0Z650][UPI000A2A9093][A7S0G1][UPI0009E55FB9][UPI0009E3B429][A0A2B4RDP3][A0A3M6UXT7][UPI0009E1BA62][A0A2B4RTJ9]	A0A6P8IY96 (9.490E-177)	GO:0016021	NPC intracellular cholesterol transporter 1-like isoform X1	Actinia tenebrosa	67.73	Y	NA	NA	NA	161488.1719	647433.0625	388301.9063	81339.27344	249094.125	100512.8672	181801.3438	258567.25
Cluster-31550.112189	UniRef90	UPI000A2A9EC0 [A0A6P8HBB9][A7SI18][UPI0009E33EA7][UPI00077A5932][A0A2B4SI23][UPI00106D93C8][UPI001F03C1C4][A0A8J4ZBH9][A0A7D9J9E8]	A0A6P8HBB9 (1.207E-129)	.	phosducin-like protein 3	Exaiptasia diaphana	28.85	.	NA	NA	NA	13626.00977	0	0	12636.55957	0	0	15570.87891	5976.206892
Cluster-31550.112211	UniRef90	A0A6P8HAV4 [UPI0018862293][A0A8T0AJ86][A0A3B3CDZ2][A0A1A8PX25][UPI001863C01A][P35479][A0A3B3QZ18][A0A672G5X7][W5M5Z9]	A0A6P8HAV4 (2.538E-34)	GO:0004869; GO:0005737	cystatin-B-like	Actinia tenebrosa	11.43	.	NA	NA	NA	1610231.625	2709013.5	1446295.875	40761.84766	6030.211914	2082758.625	1878582.25	1396239.134
Cluster-31550.112243	UniRef90	A0A6P8IL71 [UPI000A2A66B6][UPI0009E5E5FE][UPI001CF0ECB0][A0A2B4SZI8][UPI00106A8D46][A0A3M6TKZ5][UPI001F04ECB8][UPI001A9D8909][F6PMV1]	A0A6P8IL71 (0.000E+00)	GO:0046907; GO:0016874; GO:0046872	E3 SUMO-protein ligase RanBP2-like	Actinia tenebrosa	373.12	.	NA	NA	NA	954.9125366	0	735.1044922	1108.879395	1572.414673	3001.892334	0	1053.314776
Cluster-31550.112298	UniRef90	A0A6P8J4E8 [A0A6P8J9Z4][UPI00138FEAAA][A7RPR5][UPI0009E1F21B][UPI00077AA85E][A0A3Q2QCQ1][A0A2B4RL44][I3KFL9][A0A7D9DUZ8]	A0A6P8J4E8 (7.934E-230)	GO:0016668	uncharacterized protein LOC116308308 isoform X1	Actinia tenebrosa	80.09	.	NA	NA	NA	17329.21289	12705.70996	11047.42383	0	0	8677.035156	5876.510742	7947.984654
Cluster-31550.112299	UniRef90	A0A6P8J4E8 [UPI000A2AA18C][UPI001F04521A][A0A7D9DFT3][UPI00077AFBD1][UPI00077A8E04][UPI001CF2A85C][A0A7D9EDF8][A0A0G4G2E6]	A0A6P8J4E8 (5.957E-76)	GO:0016668	uncharacterized protein LOC116308308 isoform X1	Actinia tenebrosa	46.17	.	NA	NA	NA	563.2367554	0	0	22875.06445	23483.20508	0	0	6703.072327
Cluster-31550.112306	UniRef90	UPI0009E2F559 [UPI0014256B3F][A0A2B4S9C5][A0A3M6U5W1][UPI001CF302C7][UPI00106B7EB7][A0A2B4S719][UPI001CF3756E][UPI00077A0907][UPI001CF3DB94]	A0A2B4S9C5 (9.142E-238)	GO:0008654; GO:0004609	phosphatidylserine decarboxylase proenzyme 2-like	Orbicella faveolata	51.39	.	NA	NA	NA	132146.0781	505344.875	355524.1875	598263.0625	96062.71094	202349.0313	832095.625	388826.51
Cluster-31550.112310	UniRef90	A0A3M6TVE4 [A0A7D9ERS2][A0A2B4T296]	A0A3M6TVE4 (2.765E-72)	.	DHC_N2 domain-containing protein	Pocillopora damicornis	24.83	.	NA	NA	NA	33607.84766	121442.8672	82521.33594	30490.4707	19244.77148	56255.44531	129711.9219	67610.66574
Cluster-31550.112334	UniRef90	A0A6P8I278 [UPI000A2A7236][A7SF16][UPI0010FC689C][A0A2B4STB1][UPI00106D104D][UPI001F04E8A1][A0A6S7K7S7][C3XVP8][H3BCY5]	A0A6P8I278 (3.744E-179)	GO:0017018; GO:0046872	Protein phosphatase	Actinia tenebrosa	34.11	.	NA	NA	NA	74215.76563	219864.125	84806.9375	3201.492432	6932.275391	2811.992188	134060.7188	75127.61527
Cluster-31550.112338	UniRef90	A0A8B6BFM8 [E0VSX8][A0A812EJJ1][A0A6A4WQ33][T2MEG1][A0A481SVW3][A0A7R9D4L3][A0A553PN21][A0A1B6GPR3][A0A6F9D897]	A0A8B6BFM8 (1.482E-106)	GO:0003924; GO:0005525; GO:0051130; GO:0051301; GO:0005737; GO:0007264; GO:0009653; GO:0071944; GO:0043227; GO:0007163	Cell division control protein 42	Euteleostomi	25.07	.	NA	NA	NA	5561.916992	0	1648.157715	3780.265625	2835.406006	1417.86438	0	2177.658674
Cluster-31550.112367	UniRef90	A0A6P8IRR9 [A7SIW2][UPI0009E4FBB8][A0A2B4SZB6][A0A3M6TKX8][UPI00109B9CFC][UPI001CF30ED8][F6PGH8][UPI00189D13B0][G3W8R9]	A0A6P8IRR9 (5.657E-160)	GO:0005576; GO:0005509	follistatin-related protein 1-like	Actinia tenebrosa	37.23	Y	NA	NA	NA	0	0	382.3836975	488.0845337	0	497.5659485	0	195.4334542
Cluster-31550.112378	UniRef90	A0A6P8ITV1 [UPI000A2A98FC][UPI000A2A8D91][A7SVQ4][UPI000A2A70CA][A0A6P8IWB1][A0A2B4RFY6][UPI002077799B][UPI001CF4A1EF][UPI00109B84EC]	A0A6P8ITV1 (8.145E-198)	.	uncharacterized protein LOC116304714	Actinia tenebrosa	51.64	.	NA	NA	NA	20451.96289	10180.34766	19383.42773	19474.33008	3092.110596	8638.15332	24169.36523	15055.67107
Cluster-31550.112437	UniRef90	A0A6P8IAK6 [UPI000870688C][A0A7M7KTB9][A0A034WTW0][UPI00201F69C7][A0A6M2CIE7][A0A6M2CH64][A0A6M2CHB3][A0A8K0EYT3][UPI001895E368]	A0A6P8IAK6 (1.948E-74)	GO:0005576; GO:0004867; GO:0042151	tissue factor pathway inhibitor 2-like isoform X1	Actinia tenebrosa	33.98	Y	NA	NA	NA	65015.77734	104182.5547	31085.94336	21573.04492	39380.39453	21962.15234	39430.13281	46090
Cluster-31550.112455	UniRef90	A0A6P8H0L0 [UPI000A2A84B4][A7SQP8][A0A3M6U160][UPI001CF4BB74][A0A8C9RJZ6][UPI001F03377F][A0A2D0RIB2][A0A3S2M362][A0A2H1VVK9]	A0A6P8H0L0 (9.286E-161)	.	ras suppressor protein 1-like	Actinia tenebrosa	30.84	.	NA	NA	NA	0	0	9008.885742	5317.726563	0	9329.833008	0	3379.492188
Cluster-31550.112512	UniRef90	A0A6P8IP50 [A7RNV2][A7SB97][A0A6P8H259]	A0A6P8IP50 (2.528E-68)	GO:0016021	uncharacterized protein LOC116303283 isoform X1	Actinia tenebrosa	21.38	Y	NA	NA	NA	6710.946777	11028.80078	4372.62793	1849.424438	0	3560.179688	1754.799072	4182.396955
Cluster-31550.112520	UniRef90	A0A6P8I555 [A0A6P8I6T8][UPI000A2A59C8][A0A6P8HY26][UPI000A2A4642][UPI000A2A75A3][A0A6P8I550][A0A6P8I8W8][A0A3M6TPN9][A0A2B4RVA3]	A0A6P8I555 (1.925E-156)	GO:0042981	uncharacterized protein LOC116299197	Actinia tenebrosa	72.31	.	NA	NA	NA	2405.47583	0	945.1436157	0	0	0	3361.653076	958.8960746
Cluster-31550.112524	UniRef90	A0A6P8I555 [A0A6P8I6T8][UPI000A2A59C8][A0A6P8HY26][UPI000A2A75A3][A0A6P8I550][UPI000A2A4642][A0A6P8I8W8][A0A2B4RVA3][A0A3M6TPN9]	A0A6P8I555 (2.631E-160)	GO:0042981	uncharacterized protein LOC116299197	Actinia tenebrosa	71.74	.	NA	NA	NA	3349.710938	1722.592651	2624.612061	1654.377563	820.0521851	3817.651855	6849.763672	2976.965846
Cluster-31550.112582	UniRef90	UPI000A2A7DDB [UPI0009E254E2][A7S5T7][UPI00077A2F24][UPI000A2A5102][A0A2B4RZF9][A0A2B4RZH2][UPI0010698C29][UPI00106CAF74][A0A1X7UW90]	A7S5T7 (6.848E-156)	.	tropomyosin beta chain	Exaiptasia diaphana	53.16	.	NA	NA	NA	4989.644043	12013.00195	11445.26953	0	0	5618.119141	9937.121094	6286.165109
Cluster-31550.112643	UniRef90	A0A6P8HCL8 [UPI000A2A6985][UPI00138FF779][UPI0009E400D8][A0A2B4SCU4][UPI000C0543C2][A0A3M6UH95][UPI00077AD5FE][UPI00077A7C70][UPI001CF4BBB3]	A0A6P8HCL8 (4.157E-215)	GO:0016021; GO:0030246	uncharacterized protein LOC116291192 isoform X1	Actinia tenebrosa	74.6	.	NA	NA	NA	51.81259918	0	0	205.9429626	134.6363068	343.2987061	0.627129018	105.1882434
Cluster-31550.112686	UniRef90	A0A6P8I7N2 [UPI000A2A95AF][A7RS02][UPI00106C8574][UPI001F04C3B2][UPI001CF4EAFB][T2MD28][UPI001E1DB2F3][A0A6P4Y877][A0A6J8EZD4]	A0A6P8I7N2 (0.000E+00)	GO:0005730	periodic tryptophan protein 2 homolog	Actinia tenebrosa	97.75	.	NA	NA	NA	17992.71973	24719.82715	33767.52881	49489.10376	49818.08887	41782.42749	69187.75098	40965.34954
Cluster-31550.112717	UniRef90	A0A6P8IZ04 [UPI000A2A8E2A][Q09JE3][A0A2D3HL46][A0A6P8IYQ1][A0A2L2XZE5][UPI00106B010B][A0A4Y2JHK4][UPI0006B0C0C1][A0A8J1TAV1]	A0A6P8IZ04 (1.013E-88)	GO:0004784; GO:0046872	Superoxide dismutase	Actinia tenebrosa	19.13	.	NA	NA	NA	2290.810547	4048.162842	2403.218262	6345.307129	9720.889648	4196.72168	1583.237671	4369.763968
Cluster-31550.112719	UniRef90	A0A6P8HFX3 [UPI000A2A81F1][A0A3M6UEI8][A7RFA2][UPI0009E4FCAE][UPI00077A24A3][UPI0010FC9544][A0A2B4SBN7][A0A6P8HSW0][A0A3M6U6K9]	A0A6P8HFX3 (5.309E-169)	GO:0005509	reticulocalbin-2-like	Actinia tenebrosa	44.68	Y	NA	NA	NA	4961.938477	1059.087158	6537.09375	36851.67578	0	13802.27148	0	9030.295236
Cluster-31550.112792	UniRef90	A0A6P8HD40 [A7S2B4][UPI0009E568B9][UPI001CF361DB][A0A8B7YF07][G1KGH1][G3V9U0][Q9QXG4][A0A6P8SRL1][A0A1D2NG40]	A0A6P8HD40 (0.000E+00)	GO:0016021; GO:0016878; GO:0016405	acetyl-coenzyme A synthetase, cytoplasmic-like	Actinia tenebrosa	77.15	.	NA	NA	NA	23382.93164	16436.2168	20228.04297	46532.41016	16988.91406	19900.97266	38266.00391	25962.21317
Cluster-31550.112806	UniRef90	A0A6P8IQJ0 [UPI000A2A8E33][UPI00138FB735][A0A7D9I3T7][UPI00106AFE1D][UPI0006B10C7C][H3AIS0][UPI001E1D8F81][UPI001B86C001][D4A2F2]	A0A6P8IQJ0 (1.252E-181)	GO:0051301; GO:0016020; GO:0005737; GO:0007049; GO:0005923; GO:0007043; GO:0007163	partitioning defective 6 homolog beta-like	Actinia tenebrosa	36.06	.	NA	NA	NA	40181.22266	26231.97656	23920.8457	26518.1582	38406.30859	35513.05469	16318.37988	29584.27804
Cluster-31550.112822	UniRef90	A0A6P8I9H4 [A7SHY5][A0A3M6TRG4][UPI0010FCB468][UPI001F045B80][A0A7D9DTU5][B3SD15][Q4KTI1][A0A8B6XPR6][C3ZTV4]	A0A6P8I9H4 (1.369E-139)	GO:0003735; GO:0022625; GO:0000463	60S ribosomal protein L7-like	Actinia tenebrosa	29.77	.	NA	NA	NA	14999.13086	23122.97656	19773.70508	36089.24219	23056.57813	32303.35742	19870.55664	24173.64955
Cluster-31550.112865	UniRef90	A0A6P8H980 [UPI000A2A965A][UPI000A2A8651][A0A6P8HD41][A0A6P8J6B4][UPI000A2A4790][A7RT47][A7RMA1][A7RTW9][UPI00109B70F2]	A0A6P8H980 (2.689E-94)	.	uncharacterized protein LOC116290139	Actinia tenebrosa	23.8	.	NA	NA	NA	63314.00391	56257.21094	65642.49219	64423.65625	46027.35547	77675.78125	87141.61719	65783.1596
Cluster-31550.112879	UniRef90	A0A6P8HC14 [UPI000A2A647C][A0A6P8HAL0][A0A2B4SSA2][A0A3M6V211][UPI00077A0223][C4A035][UPI00109B79C6][A7SI89][UPI00138FF708]	A0A6P8HC14 (2.448E-72)	GO:0003779	coactosin-like protein	Actinia tenebrosa	15.73	.	NA	NA	NA	112966.7266	96805.32031	73659.90625	121719.4375	177591.8906	67914.85156	38029.16016	98383.899
Cluster-31550.112889	UniRef90	A0A6P8HUS7 [UPI000A2A8C07][UPI00077ABF4E][UPI0009E61950][A0A3M6V5A2][A0A7D9DBM0][UPI00106C1766][A7REX0][I6TK96][UPI001F033B29]	A0A6P8HUS7 (4.673E-73)	GO:0015035	thioredoxin, mitochondrial-like	Actinia tenebrosa	21.16	.	NA	NA	NA	69173.85938	87385.27344	50968.32813	70555.04688	114712.3828	159086.7656	34147.07813	83718.39063
Cluster-31550.112893	no_hit	.	.	.	.	.	13.32	.	NA	NA	NA	83104.28125	48228.98047	47025.87109	82824.46875	155894.875	83127.27344	47441.77344	78235.36049
Cluster-31550.112896	UniRef90	A0A6P8HW68 [UPI000A2A6D44][A7ST94][A0A3M6V040][UPI00077AEA4A][UPI0010695050][A0A6S7IE79][A0A1W0XBZ3][A0A7M5XCU0][A0A1D1UZ43]	A0A6P8HW68 (2.103E-128)	GO:0003924; GO:0005525	ras-related protein Rab-11A-like	Actinia tenebrosa	29.65	.	NA	NA	NA	54945.92188	6162.07666	6230.885742	11138.52148	7333.895996	7301.230469	9006.601563	14588.44768
Cluster-31550.112915	UniRef90	A0A6P8I7G5 [UPI002076E691][A7S9S7][A0A2B4STD7][UPI000F553E3E][UPI001CF25322][UPI00106D3506][UPI00109BF047][UPI000462DB67][UPI00109BEE93]	A0A6P8I7G5 (7.865E-87)	.	acyl-coenzyme A thioesterase THEM4-like	Actinia tenebrosa	26.52	.	NA	NA	NA	0	4164.570313	2885.550049	9422.075195	13374.91699	5135.856934	2316.871094	5328.548654
Cluster-31550.113002	UniRef90	A0A6P8HF34 [UPI000A2A6B66][UPI0020770EAB][A7SV28][UPI00077A39E5][A0A3M6V1G2][UPI000C6D7DFD][C3YFE9][UPI001F04C4F3][A0A8B8DYB9]	A0A6P8HF34 (7.773E-140)	GO:0003723	serine/arginine-rich splicing factor 5-like	Actinia tenebrosa	39.24	.	NA	NA	NA	7538.55957	3087.146484	6400.158691	15274.67285	5560.279785	5692.231445	6571.703125	7160.67885
Cluster-31550.113008	UniRef90	A0A6P8IZF9 [UPI00109B79BA][A7SSC3][A0A2B4SQY8][UPI0010FCD614][UPI00106B9BE8][A0A6S7GE27][A0A8J1XU60][Q70ML7][K1QZ50]	A0A6P8IZF9 (3.313E-107)	GO:0016021; GO:0005789	Translocon-associated protein subunit beta	Actinia tenebrosa	20.38	Y	NA	NA	NA	1303.455811	0	0	9813.291016	18082.78906	20314.56836	0	7073.443464
Cluster-31550.113017	UniRef90	A0A6P8I037 [UPI00109B8D48][A0A2B4ST00][UPI001CF39127][UPI0009E1A89F][UPI0009E40109][A0A8B6XIP4][A0A7M5VG41][A0A3M6URX5][A0A3M6URZ6]	A0A6P8I037 (2.460E-298)	GO:0004620	nck-associated protein 1 homolog isoform X2	Actinia tenebrosa	61.79	Y	NA	NA	NA	13472.61719	15994.40755	11608.83594	20075.25456	17972.36654	15207.36442	5090.713867	14203.08001
Cluster-31550.113042	UniRef90	A0A6P8HJ68 [UPI000A2A9E33][UPI002076E648][A0A7M6DP67][A0A7M5XAZ4][A0A6G1PHY9][A0A674HRV7][A0A318CZI8][A0A7K4JYV7][A0A8B9KVL4]	A0A6P8HJ68 (0.000E+00)	GO:0005507; GO:0016020; GO:0005576; GO:0016641; GO:0005044	lysyl oxidase homolog 2A-like	Actinia tenebrosa	85.84	Y	NA	NA	NA	4032.48584	3564.63623	3752.483643	46356.8125	30625.33789	29207.13477	1760.302612	17042.74193
Cluster-31550.113108	UniRef90	A0A6A4WHL9 [T1J549][UPI00188531CB][V4A7R8][A0A2U3ZB82][I3M2F6][A0A286XLU6][A0A1L1RZ23][A0A669QRA4][C3ZB94]	A0A6A4WHL9 (4.987E-118)	GO:0031514	Cilia-and flagella-associated protein 20	Amphibalanus amphitrite	28.12	.	NA	NA	NA	0	1704.906982	1889.815308	3514.381836	4471.241699	3189.288574	3626.972656	2628.086722
Cluster-31550.113121	UniRef90	A0A7D9KCE9 [A0A7D9JL40]	A0A7D9KCE9 (3.417E-20)	.	C1q domain-containing protein	Paramuricea clavata	18.95	.	NA	NA	NA	1550956.25	2846405.75	2110102.25	0	9701.061523	0	1599875.25	1159577.223
Cluster-31550.113122	UniRef90	A7SM54 [UPI00106B8A4F][UPI00077AB1D5][A0A8B8DCK5][UPI001B88DFB2][B3RTL9][A0A210PVD5][A0A8J2MS40][A0A2T7P0N5][A0A3S1HFA9]	A7SM54 (3.802E-107)	GO:0071568; GO:0061657; GO:1990592	Ubiquitin-fold modifier-conjugating enzyme 1	Hexacorallia	20.63	.	NA	NA	NA	11118.19629	13524.38086	18322.68164	18510.21484	22288.02734	29150.58789	31235.24805	20592.76242
Cluster-31550.113144	UniRef90	A0A6P8IP60 [UPI000A2A84ED][UPI00109BC697][UPI0020773BA0][A7RLP1][UPI001CF3E231][A0A3M6UT10][UPI0009E5EB96][UPI002077579C][UPI00077AD753]	A0A6P8IP60 (2.277E-315)	.	uncharacterized protein LOC116303434 isoform X1	Actinia tenebrosa	81.74	Y	NA	NA	NA	20160.15039	0	5092.621582	23137.29492	11297.89355	8746.916016	5899.274902	10619.16448
Cluster-31550.113148	UniRef90	A0A6P8J2P9 [UPI000A2A6DDD][A0A3M6T6W3][A7RRJ7][UPI0009E21EB5][UPI0010FC9001][T2MHT3][UPI0009E27E18][A0A2B4S6D3][UPI001CF31FE4]	A0A6P8J2P9 (3.880E-125)	GO:0005509	calbindin-32-like isoform X1	Actinia tenebrosa	31.57	.	NA	NA	NA	45970.20703	35032.83594	20085.76563	31125.45703	35794.16406	21503.89453	19160.50977	29810.40485
Cluster-31550.113154	UniRef90	A0A6P8IPY9 [UPI00109B98E4][A7SCW4][A0A3M6T4X1][UPI00077AB49A][UPI0009E38E33][UPI00109BD990][A0A4W6CLJ4][UPI00148C7236][A0A8C5F4E1]	A0A6P8IPY9 (7.646E-101)	GO:0003676	sperm-associated antigen 7 homolog	Actinia tenebrosa	33.12	.	NA	NA	NA	0	0	0	2529.012695	4970.146484	3129.845947	0	1518.429304
Cluster-31550.113203	UniRef90	A0A6P8II78 [A0A6P8IIL5][A0A6P8J3G7][UPI00077B118A][UPI0009E2B54F][A7S555][A0A6P8HDS2][A0A2B4SQ11][UPI00138FC94E][UPI000A2A56AC]	A0A6P8II78 (1.490E-170)	GO:0016491	uncharacterized protein LOC116301636	Actinia tenebrosa	47.29	.	NA	NA	NA	0	7491.257324	8814.950195	0	0	5809.281738	1914.783691	3432.896136
Cluster-31550.113214	UniRef90	A0A6P8J886 [UPI00109BD94B][UPI00077AB1B2][A0A2B4RZC4][A7SIL2][UPI000F54DE24][A0A6P8J883][A0A3M6URY8][UPI00109BA35E][UPI00109BBA3C]	A0A6P8J886 (1.532E-177)	.	uncharacterized protein LOC116307834	Actinia tenebrosa	66.39	Y	NA	NA	NA	124612.1016	216154.6719	89566.07031	105477.1719	592342.375	112464.1484	152792.8906	199058.49
Cluster-31550.113219	UniRef90	A0A6P8HGN3 [UPI000A2A9BCB][A7RTU3][UPI0009E45F8E][UPI001CF4EA32][A0A2B4S139][UPI001BB11167][UPI001CF42BA2][UPI0009E353A0][UPI00077A97E5]	A0A6P8HGN3 (5.191E-224)	GO:0016491	uncharacterized protein LOC116291913	Actinia tenebrosa	41.97	.	NA	NA	NA	4408.872559	1908.350098	2771.117188	8589.709961	2491.819824	6322.817627	3410.491699	4271.882708
Cluster-31550.113240	UniRef90	A0A6P8I3M9 [A7RN14][A0A3M6TY05][A0A2B4RCM8][A0A7M5UYQ4][A0A8B6XGX6][UPI0010FCD1DF][UPI0001CBAC12][Q0VFA4][A0A6I8P4Y9]	A0A6P8I3M9 (6.764E-156)	GO:0022625; GO:0042254; GO:0003723	60S ribosomal protein L7a	Actiniaria	29.76	.	NA	NA	NA	14201.13281	15439.82617	20453.71875	30728.76953	38576.87109	49073.0625	16756.90625	26461.46959
Cluster-31550.113265	UniRef90	A0A6P8HEY4 [A0A2B4RPI8][A7RMQ8][A0A3B4DW25][UPI0001CBAFDD][C3Z0Z0][UPI00106DC0A1][A0A7M7HP91][A0A7I8V649][B9EM89]	A0A6P8HEY4 (1.065E-150)	GO:0005634; GO:0006511; GO:0005737; GO:0019773	Proteasome subunit alpha type	Actinia tenebrosa	28.4	.	NA	NA	NA	114402.375	24488.7168	51647.96484	56335.3125	34922.53906	80901.0625	46032.17188	58390.02037
Cluster-31550.113277	UniRef90	A0A6P8I7L6 [UPI00109BE251][A0A3M6TV42][UPI0009E1CCAA][UPI00077AB679][UPI001F0436A9][A0A6S7G777][UPI002076FD1F][A0A2B4RIS3][A0A3M6TV90]	A0A6P8I7L6 (2.830E-84)	GO:0005788; GO:0003756	Protein disulfide-isomerase	Actinia tenebrosa	19.86	Y	NA	NA	NA	0	0	0	2126.885742	667.8129272	2072.992432	0	695.384443
Cluster-31550.113352	UniRef90	A0A6P8J0A8 [UPI000A2A6091][UPI0020776756][UPI000A2A6FFD][A7SR87][UPI000A2A5B99][UPI00109B9FF3][A0A3M6TQS2][A0A2B4RHI9][A7SR89]	A0A6P8J0A8 (1.197E-118)	.	hematopoietic prostaglandin D synthase-like isoform X1	Actinia tenebrosa	35.72	.	NA	NA	NA	8205.083333	46349.52799	33413.28646	41170.86458	20701.94141	31711.76693	33260.61784	30687.58408
Cluster-31550.113359	UniRef90	A0A6P8H1G6 [UPI000A2A6856][A7SAZ3][A0A2B4SQH8][UPI0010FC6C9F][A0A6S7H4C2][UPI00106A1DF6][UPI001F049B29][A0A8J1Y698][UPI001EE55C48]	A0A6P8H1G6 (0.000E+00)	GO:0016208; GO:0005524; GO:0019427; GO:0003987	Acetyl-coenzyme A synthetase	Actinia tenebrosa	76.47	.	NA	NA	NA	37237.53125	12287.8916	25353.27734	34920.24609	5574.144043	29055.30664	16240.25	22952.66385
Cluster-31550.113366	UniRef90	A0A6P8HRM2	A0A6P8HRM2 (6.659E-92)	.	uncharacterized protein LOC116294682	Actinia tenebrosa	78.22	Y	NA	NA	NA	4693.692383	0	5020.946289	11214.57031	0	4650.450684	8187.18457	4823.834891
Cluster-31550.113373	UniRef90	A0A6P8H924 [UPI000A2A6692][A7SDL7][UPI0010FC9AC2][A0A3M6U110][UPI00106BEE0E][UPI001F04CE6E][A0A6S7GB33][UPI0009E26709][C3ZCP6]	A0A6P8H924 (1.639E-284)	GO:0003723	far upstream element-binding protein 3-like isoform X1	Actinia tenebrosa	55.78	.	NA	NA	NA	5339.748047	12347.22363	11328.93945	20878.61914	49457.60156	35069.50391	12338.97949	20965.80218
Cluster-31550.113411	UniRef90	A0A6P8IV09 [UPI000A2A8850][UPI0009E31E85][UPI0010FC83A6][A7RMG9][A0A3M6V013][F2U3A2][A0A1X7VDR6][A9UXX1][A0A8H7PY70]	A0A6P8IV09 (4.005E-177)	GO:0005783; GO:0003756	protein disulfide isomerase-like 2-2	Actinia tenebrosa	40.77	Y	NA	NA	NA	147511.6102	108861.7613	91257.08828	93181.39326	197590.2188	114644.4007	69682.77319	117532.7494
Cluster-31550.113415	UniRef90	A0A6P8JB93 [UPI000A2A883B][A7SCW2][A0A3M6UF25][UPI001CF13AC5][UPI002076D675][UPI000C03DD93][UPI0009E3579B][A0A6S7K2U9][UPI00106D56C5]	A0A6P8JB93 (4.375E-187)	GO:0005795	NSFL1 cofactor p47	Actinia tenebrosa	43.25	.	NA	NA	NA	9733.190592	10692.11536	7723.763021	16553.12077	27886.5026	10800.47982	6763.848145	12879.0029
Cluster-31550.113439	UniRef90	A0A6P8H1H4 [UPI000A2A7B27][A0A6P8HHP3][UPI00109BB54C][A0A6P8I2C6][UPI0020774229][UPI0016001196][A0A8J4TQX7][UPI0015B02078][A0A2R2MT38]	A0A6P8H1H4 (0.000E+00)	GO:0016020; GO:0005044	deleted in malignant brain tumors 1 protein-like isoform X1	Actinia tenebrosa	96.54	Y	NA	NA	NA	22111.38086	21976.45313	18562.6582	16646.24805	23064.18164	26950.72656	15156.24512	20638.27051
Cluster-31550.113445	UniRef90	A0A6P8IFH1 [UPI000A2A8E37][UPI0009E5B42D][UPI000F551B7D][UPI00077A2C0B][UPI00077A531E][UPI001CF52C86][UPI0009E314EE][A0A2B4SE22][UPI001CF1EA06]	A0A6P8IFH1 (1.720E-308)	GO:0004842; GO:0005737; GO:0008270; GO:0007219	RING-type E3 ubiquitin transferase	Actinia tenebrosa	94.87	.	NA	NA	NA	4800.404785	0	3896.84668	8345.732422	7871.958984	2460.679443	3797.158203	4453.25436
Cluster-31550.113464	UniRef90	A0A6P8J9S9	A0A6P8J9S9 (4.697E-15)	.	uncharacterized protein LOC116307463	Actinia tenebrosa	19.65	.	NA	NA	NA	0	43827.76953	24170.8125	62085.86328	108179.8281	92159.50781	16099.15723	49503.27693
Cluster-31550.113467	UniRef90	A0A6P8J9S9 [UPI001E1D3A67]	A0A6P8J9S9 (1.124E-37)	.	uncharacterized protein LOC116307463	Actinia tenebrosa	21.72	.	NA	NA	NA	0	14707.11621	17292.75195	20442.97461	7874.102051	11482.82324	12526.28711	12046.57931
Cluster-31550.113473	UniRef90	A0A6P8IZL3 [UPI000A2A77B6][UPI0013900DFC][A0A2B4S7H9][UPI000A2A5D36][UPI00077A6E9E][UPI0009E39EE0][UPI001F043E51][UPI00106C1EE6][A0A7D9D8G1]	A0A6P8IZL3 (1.360E-99)	GO:0003723	serine/arginine-rich splicing factor 12-like isoform X1	Actinia tenebrosa	27.9	.	NA	NA	NA	55418.67578	23204.83008	19060.9707	80923.75	18778.78516	14728.96191	18012.17383	32875.44964
Cluster-31550.113483	UniRef90	A0A6P8JB59 [UPI000A2A5812][A7RL07][UPI001CF0E098][UPI000C043A87][A0A3S4QFT7][A0A401RY98][UPI000BA82A5C][A0A4W3HLG8][W5LM97]	A0A6P8JB59 (8.623E-217)	GO:0016021; GO:0022857	glucose-6-phosphate exchanger SLC37A4-like	Actinia tenebrosa	48.22	.	NA	NA	NA	0	0	0	4574.652344	0	1023.384888	0	799.7196045
Cluster-31550.113492	UniRef90	A0A6P8J2F8 [A0A6P8H6L4][A0A6P8IK89][A0A6P8IRP9][A0A6P8HET1][A0A6P8HZ09][A0A6P8IIQ9][A0A6P8ITQ4][A0A6P8J1D2][A0A6P8J090]	A0A6P8J2F8 (1.753E-74)	GO:0016020; GO:0005044	deleted in malignant brain tumors 1 protein-like	Actinia tenebrosa	31.62	.	NA	NA	NA	1	0	0	0	0	0	0	0.142857143
Cluster-31550.113493	UniRef90	A0A6P8IK89 [A0A6P8IXY3][A0A6P8IUL2][A0A6P8IRP9][A0A6P8J2F8][A0A6P8HET1][A0A6P8J090][A0A6P8IIQ9][A0A6P8HZ09][A0A6P8H6L4]	A0A6P8IK89 (1.076E-87)	GO:0016021; GO:0005044	uncharacterized protein LOC116302107	Actinia tenebrosa	34.26	.	NA	NA	NA	99121.10156	11139.33105	34582.94922	0	0	0	8994.277344	21976.80845
Cluster-31550.113497	UniRef90	A0A6P8ITU5 [UPI000A2A723C][UPI001CF5BEA6][A0A3M6TTN7][UPI0010696A18][UPI001F048CAF][A0A1X7VGW7][A0A8B7YAK9][UPI0018D62B36][UPI0014552E18]	A0A6P8ITU5 (0.000E+00)	GO:0004300; GO:0016507; GO:0003857; GO:0070403; GO:0006635	trifunctional enzyme subunit alpha, mitochondrial-like	Actinia tenebrosa	83.25	.	NA	NA	NA	2162.524414	3623.555908	4610.430176	6400.437988	3962.319824	7049.670898	6114.848633	4846.255406
Cluster-31550.113503	UniRef90	A0A6P8I6V3 [UPI000A2A4C88][A7SYP5][UPI0010FC7392][A0A2B4RCT3][UPI000C6E3C92][UPI0018D5F727][A0A4Y7NK09][Q66KQ6][UPI000B4FA1C3]	A0A6P8I6V3 (6.965E-86)	GO:0005747; GO:0022900	NADH dehydrogenase	Actinia tenebrosa	19.26	.	NA	NA	NA	361.8553467	8892.841797	4008.5979	17138.7793	79766.25	18469.19336	1460.232056	18585.39282
Cluster-31550.113558	UniRef90	A0A6P8IQL5 [A7T0X8][A7SWQ8][A0A6P8IND5][UPI000A2A654B][A7SYL7][UPI002076FBE1][A0A7D9HQT3][UPI0009E3A8AC][UPI002077555A]	A0A6P8IQL5 (0.000E+00)	.	uncharacterized protein LOC116303199	Actinia tenebrosa	86.89	.	NA	NA	NA	38716.56274	16136.4278	16416.80182	48631.32813	20001.4458	20077.89514	37172.90918	28164.76723
Cluster-31550.113601	UniRef90	A0A6P8GZ86 [UPI000A2A9C5A][A7SX99][A0A2B4RZU5][UPI0009E47E19][UPI0010FCB9B7][A0A3M6T968][A0A7M5X8S1][A0A8B8A582][UPI0014557F73]	A0A6P8GZ86 (2.017E-73)	GO:0005751; GO:0046872; GO:0006123	Cytochrome c oxidase subunit 5A, mitochondrial	Actinia tenebrosa	16.47	.	NA	NA	NA	5067.944336	23605.58789	14288.06738	37947.24219	56582.75391	38946.29297	11533.94336	26853.11886
Cluster-31550.113619	UniRef90	A0A6P8I1D3 [A0A6P8IGV4][A0A6P8IH21][A0A6P8J778][A0A6P8HMF2][A0A6P8HKP0][UPI00109BE65B][UPI000C04746A][A0A3M6UQ29][UPI00109BB9ED]	A0A6P8I1D3 (2.263E-44)	.	ficolin-2-like	Actinia tenebrosa	18.52	.	NA	NA	NA	1001.10083	7542.452148	2811.360352	10729.50293	10106.56543	2365.291992	1777.415039	5190.52696
Cluster-31550.113640	UniRef90	A0A6P8HN61 [UPI000A2A9080][UPI002076DCB2][UPI0009E409D1][A0A2B4RL56][UPI001CF56472][A0A3M6UG18][UPI00077AD240][UPI00106CA9A9][UPI001F03EC3A]	A0A6P8HN61 (0.000E+00)	GO:0051017; GO:0051015	uncharacterized protein LOC116293168	Actinia tenebrosa	100.45	.	NA	NA	NA	0	0	0	0	0	8841.181641	3226.51123	1723.956124
Cluster-31550.113688	UniRef90	A0A6P8HP39 [UPI002076DD7E][A0A3M6UWA4][UPI000A2A8513][A0A8B7Z6D0][UPI0009E4AF7F][A0A6P8IC20][UPI0009E2265F][UPI0018D6B07F][A0A5N5T6Q9]	A0A6P8HP39 (9.209E-121)	GO:0016020; GO:0008083	balbiani ring protein 3-like	Actinia tenebrosa	42.37	Y	NA	NA	NA	495.837738	1734.72699	218.2853088	1809.596436	531.6288452	2763.275879	0	1079.050171
Cluster-31550.113711	UniRef90	A0A6P8HK29 [UPI000A2A4D22][Q27W06][A7RYQ8][UPI0005D05D0B][A0A2I3R9S9][A0A8B7Q0M6][A0A3Q3NBE8][A0A3Q3GDS1][A0A7K7ZJP2]	A0A6P8HK29 (6.430E-260)	GO:0000981; GO:0005634; GO:0003677	pre-B-cell leukemia transcription factor 1-like	Actinia tenebrosa	49.38	.	NA	NA	NA	0	0	1032.395996	274.9014282	5002.372559	3357.068115	746.9125366	1487.664376
Cluster-31550.113714	UniRef90	A0A6P8IBQ3 [A0A6P8J0R5][A0A1D8RAI6][A0A6P8II21][A0A6P8H7N1][A0A6P8HHX4][A0A6P8HI26][UPI00109BA267][A0A6P8HA33][A0A6P8IU02]	A0A6P8IBQ3 (3.157E-210)	.	titin-like	Actinia tenebrosa	79.99	.	NA	NA	NA	22606.46875	0	15482.22852	18200.75	26694.04102	36494.91406	8016.918457	18213.61726
Cluster-31550.113730	UniRef90	A0A6P8I2M7 [UPI000A2A8D0F][UPI0013906A8A][A0A8C4TLV7][Q71N41][A0A0U2IDN9][UPI0014198800][A0A671Q1L3][W5M2R5][A0A1U7RNH5]	A0A6P8I2M7 (1.163E-102)	GO:0008168; GO:0032259	guanidinoacetate N-methyltransferase-like	Actinia tenebrosa	26.85	.	NA	NA	NA	0	0	10981.93457	7620.28125	0	10503.29492	14445.81641	6221.618164
Cluster-31550.113760	UniRef90	UPI000A2A5542 [A0A3M6T7M5][UPI001CF3F858][A7SJJ1][A0A6P4ZHT3][C3YPG5][UPI00077A5974][A0A8K0A0J6][A0A6P7XIH6][A0A7L3W991]	A0A3M6T7M5 (2.670E-162)	GO:0004000; GO:0046872; GO:0017061	laccase domain-containing protein 1	Exaiptasia diaphana	53.02	.	NA	NA	NA	0	0	0	1008.876526	0	0	0	144.125218
Cluster-31550.113770	UniRef90	A0A6P8IFK0 [UPI000A2A5877][A0A2G8JZY7][A0A2G8KRL1][UPI0009E60D08][UPI0018D60CCD][UPI001CF1DF8E][UPI000C04E27A][A0A2B4RJB8][A0A2G8JZX9]	A0A6P8IFK0 (2.061E-136)	.	uncharacterized protein LOC116300735	Actinia tenebrosa	35.16	.	NA	NA	NA	68314.2793	137542.4036	147931.4922	8120.952474	17461.84375	20217.71908	552613.8646	136028.9364
Cluster-31550.113778	UniRef90	A0A6P8H9N1 [UPI000A2A63D4][UPI002077102A][UPI00077A3282][UPI0009E6321A][UPI001F04297D][UPI00106D4A26][A0A1S3JLK3][UPI0001CB9AD2][UPI00035986D7]	A0A6P8H9N1 (5.758E-200)	GO:0016310; GO:0016301	serine-threonine kinase receptor-associated protein-like	Actinia tenebrosa	35.38	.	NA	NA	NA	2245.605957	5225.819336	1934.777954	8653.209961	4834.96582	6461.905762	3690.78418	4721.009853
Cluster-31550.113782	UniRef90	A0A6P8HBG5 [A7S1Z0][A0A7W8YQ10][A0A4V2MJW3][A0A3C1BF13][A0A1G6WC94][A0A520CW71][A0A4R0P8X1][A0A369PVD7][UPI000EB1B93F]	A0A6P8HBG5 (4.037E-62)	GO:0016787; GO:0008270	uncharacterized protein LOC116287488 isoform X1	Actinia tenebrosa	19.54	.	NA	NA	NA	0	0	1790.274292	2354.195068	3317.716797	1350.015503	0	1258.885951
Cluster-31550.113817	UniRef90	A0A6P8IP68 [UPI000A2A6122][A7SP21][UPI00140305EA][UPI0008545017][F7BGJ3][UPI001AAD84DA][UPI00145593C2][UPI001ABED752][V4AM25]	A0A6P8IP68 (1.666E-110)	.	regulator of microtubule dynamics protein 1-like	Actinia tenebrosa	25.72	.	NA	NA	NA	13950.63965	20186.41797	28402.625	26628.07031	15942.79004	52967.34766	39980.35156	28294.0346
Cluster-31550.113833	UniRef90	A0A6P8HBP9 [A0A2B4SJY4][A0A7D9DCJ9][A7T288][A0A1X7VEA1][B3SAB2][C3XS21][A0A1S3JDY5][A0A7M5V4Q5][T2MFW8]	A0A6P8HBP9 (1.003E-314)	GO:0005524; GO:0051082; GO:0005737; GO:0140662; GO:0016887	T-complex protein 1 subunit delta	Actiniaria	57.89	.	NA	NA	NA	2344.684082	1824.671753	2856.366699	4086.587158	2552.295898	2363.127197	7434.792969	3351.789394
Cluster-31550.113841	UniRef90	A0A6P8IP36 [UPI000A2A52A3][UPI0009E25030][A0A6P8GX12][UPI000A2A7AC8][UPI0009E3FCC4][A0A3M6TM01][A0A2B4SXD9][A0A2B4SXR0][UPI0009E35AAE]	A0A6P8IP36 (6.704E-276)	GO:0016021; GO:0022857	organic cation transporter protein-like	Actinia tenebrosa	57.26	.	NA	NA	NA	1846139.375	1236555.25	785468.4375	698487.625	717916.8125	735409.5625	1025624	1006514.438
Cluster-31550.113853	UniRef90	A0A6P8HI29 [UPI000A2A8ACF][A7T043][UPI0010FCC10D][A0A2P1AAW6][A0A2B4S6W2][UPI00106CC390][A0A1Y2FW85][A0A4D5R9R9][A0A2S4UJV8]	A0A6P8HI29 (1.109E-93)	GO:0019722; GO:0005509	Calmodulin	Actinia tenebrosa	22.52	.	NA	NA	NA	0	7652528	2238957	2128209	6208224.5	885127.9375	1622198.125	2962177.795
Cluster-31550.113867	UniRef90	UPI000A2A63CA [A0A6P8H4W9][A7SM46][UPI001CF587D5][A0A2B4SVS9][A0A3M6TNM7][A0A7M5XC87][A0A8J7TGW2][UPI001425B488][UPI001955A12B]	A0A6P8H4W9 (0.000E+00)	GO:0140662; GO:0005524	hypoxia up-regulated protein 1	Exaiptasia diaphana	117.88	Y	NA	NA	NA	22386.63086	5636.929688	7282.580566	16150.63184	12387.0918	6150.116211	9830.554688	11403.50509
Cluster-31550.113904	UniRef90	A0A6P8HYS1 [UPI000A2A5CF5][UPI00207740E5][UPI0009E3ACF0][UPI00077A24DB][A0A3M6T5S1][A0A2B4SW81][UPI00160416E3][A0A6P4ZAU4][UPI0001CBABD9]	A0A6P8HYS1 (0.000E+00)	GO:0005525; GO:0004674; GO:0006468; GO:0005524; GO:0005737	Non-specific serine/threonine protein kinase	Actinia tenebrosa	265.49	.	NA	NA	NA	743.5964966	0	0	652.951416	1445.043945	202.5211945	0	434.8732932
Cluster-31550.113932	UniRef90	UPI000A2A8937 [A0A6P8HCI5][UPI001CF50E4A][UPI000C04640A][UPI000F5578B2][A7S717][A0A2B4SEH1][UPI0007635932][A0A0N4ZFD7][A0A8B7MZQ1]	A0A6P8HCI5 (2.261E-81)	GO:0004089; GO:0008270	beta carbonic anhydrase 1	Exaiptasia diaphana	28.32	.	NA	NA	NA	715.9644165	0	888.3031006	0	0	5296.071777	2025.330444	1275.095677
Cluster-31550.113961	UniRef90	A0A6P8IH90 [UPI00109B99E2][UPI000A2A5909][UPI000A2A7F69][UPI000A2AA14F][A0A8S4N2S8][V9I5J3][UPI0020964FBA]	A0A6P8IH90 (1.505E-63)	GO:0016021; GO:0008191	uncharacterized protein LOC116301247	Actinia tenebrosa	21.09	Y	NA	NA	NA	32187.14844	41566.88281	22853.81445	24946.90625	12237.25098	28501.68359	16821.63477	25587.90304
Cluster-31550.113977	UniRef90	A0A6P8IS67 [UPI000A2A8965][UPI0020775649][UPI0009E41BFF][UPI001CF2EC8D][A0A3M6UY15][UPI00077A37CF][A7ST89][UPI001068F236][UPI0018D8C0C3]	A0A6P8IS67 (0.000E+00)	GO:0005634; GO:1990904	heterogeneous nuclear ribonucleoprotein U-like protein 1	Actinia tenebrosa	96.81	.	NA	NA	NA	19587.66016	3186.286133	10872.17285	27398.61719	13161.60547	25484.63867	8870.154297	15508.73354
Cluster-31550.1140	UniRef90	A0A6P8HIU6 [A0A2B4SLI7][UPI0009E5B2F6][A0A3M6TJF3][UPI0009E42FB6]	A0A6P8HIU6 (4.373E-50)	.	uncharacterized protein LOC116289711	Actinia tenebrosa	15.75	Y	NA	NA	NA	61302.41406	146000.25	50219.74609	117862.2969	243095.625	254365.6406	11076.04199	126274.5735
Cluster-31550.114014	UniRef90	A0A6P8IVI9 [UPI000A2A7B83][UPI0020772F8E][UPI0009E492BD][A0A2B4SSS0][A0A3M6TE48][UPI001CF5F9F5][UPI0020771AF5][A7SV36][UPI00077B190F]	A0A6P8IVI9 (0.000E+00)	GO:0016021; GO:0007156; GO:0005509	cadherin EGF LAG seven-pass G-type receptor 1-like isoform X1	Actinia tenebrosa	217.23	Y	NA	NA	NA	13253.99512	6183.616211	3486.463135	4754.200684	5887.537109	9028.508789	4094.425781	6669.820975
Cluster-31550.114038	UniRef90	A0A6P8I406 [UPI000A2A9239][UPI0020778583][UPI0010FC7194][A0A2B4SIS8][UPI0009E39518][UPI00106A60C6][A0A6P4XEK8][UPI000F554EA7][A0A3B4DPU2]	A0A6P8I406 (1.123E-294)	GO:0004674; GO:0006468; GO:0005524	3-phosphoinositide-dependent protein kinase 1	Actinia tenebrosa	58.03	.	NA	NA	NA	12803.36035	9556.482422	21962.28125	30853.31055	22038.33594	21649.16211	13050.67676	18844.80134
Cluster-31550.114046	UniRef90	A0A6P8IFR5 [A7S6D8][UPI00109BE349][UPI0009E2EFD3][UPI000A2A4DE4][UPI000F54D1F7][UPI001CF3CBBE][UPI001F04F01C][UPI00106AC217][UPI00077B11A2]	A0A6P8IFR5 (1.324E-129)	.	protein NipSnap homolog 3A-like	Actinia tenebrosa	28.51	.	NA	NA	NA	28324.28906	13590.31055	14899.0791	11642.65723	21093.49023	14822.38086	13216.7041	16798.41588
Cluster-31550.114047	UniRef90	A0A6P8IFR5 [A7S6D8][UPI00109BE349][UPI0009E2EFD3][UPI000A2A4DE4][UPI000F54D1F7][UPI001CF3CBBE][UPI001F04F01C][UPI00106AC217][UPI00077B11A2]	A0A6P8IFR5 (3.856E-127)	.	protein NipSnap homolog 3A-like	Actinia tenebrosa	28.46	.	NA	NA	NA	0	0	0	19068.97266	35086.125	0	0	7736.442522
Cluster-31550.114062	UniRef90	A0A3M6UHZ0 [UPI001CF3BCE4][A0A2B4SCY2][A0A6P8IA56][A0A6S7KGM4][A0A6P8I8T1][UPI001E1E2070][A0A6S7KBS4][UPI001CF2DFE3][UPI001E1D3F42]	A0A3M6UHZ0 (7.645E-37)	GO:0004519	GIY-YIG domain-containing protein	Pocillopora damicornis	19.52	.	NA	NA	NA	54048.83984	18926.88477	15838.00293	9923.021484	10893.0918	30824.29297	8907.189453	21337.33189
Cluster-31550.114063	UniRef90	A0A3M6UHZ0 [UPI001CF3BCE4][A0A2B4SCY2][A0A6S7KGM4][A0A6P8I8T1][A0A6P8IA56][UPI001E1E2070][A0A6S7KBS4][UPI001CF2DFE3][UPI001E1D840C]	A0A3M6UHZ0 (1.444E-38)	GO:0004519	GIY-YIG domain-containing protein	Pocillopora damicornis	19.59	.	NA	NA	NA	91843.52344	107319.2266	82782.48438	11200.64453	8000.618164	125573.2031	51378.48047	68299.74009
Cluster-31550.114067	UniRef90	A0A3M6UHZ0 [UPI001CF3BCE4][A0A2B4SCY2][UPI001E1E2070][A0A6P8IA56][A0A6S7KGM4][A0A6S7KBS4][UPI001CF2DFE3][A0A6P8I8T1][UPI001E1D840C]	A0A3M6UHZ0 (2.302E-40)	GO:0004519	GIY-YIG domain-containing protein	Pocillopora damicornis	19.68	.	NA	NA	NA	209942.4844	259863.4531	175145.125	0	0	59646.94531	113957.0313	116936.4342
Cluster-31550.114109	UniRef90	A0A6P8IH56 [A7SHM7][UPI0009E51A7B][UPI001CF25C40][A0A2B4SV60][A0A1S3HH81][V4B613][C3Y0B7][UPI0003F06BDA][UPI001E1DFF05]	A0A6P8IH56 (7.952E-234)	GO:0019700; GO:0008453; GO:0047304	Alanine--glyoxylate aminotransferase	Actinia tenebrosa	46.91	.	NA	NA	NA	4472.701172	3354.169922	4416.527832	5537.053711	3001.925781	4071.392822	6494.834473	4478.372245
Cluster-31550.114121	UniRef90	A0A6P8HG42 [UPI000A2A9EF2][A7S143][UPI001CF22693][A0A2B4S547][UPI001CF2507C][UPI0001CBBD2C][A0A444V2A2][K1R7F6][UPI001B88B41B]	A0A6P8HG42 (1.554E-241)	GO:0004123; GO:0019344; GO:0019346; GO:0080146; GO:0030170; GO:0044540	Cystathionine gamma-lyase	Actinia tenebrosa	46.42	.	NA	NA	NA	40362.61719	25583.1875	17737.33203	53797.92578	21980.11914	29932.03906	35560.09766	32136.18834
Cluster-31550.114177	UniRef90	A0A6P8I912 [UPI000A2A9337][UPI0020777E1F][UPI0009E1D7AB][A0A2B4SDQ9][A0A3M6UL53][UPI00077AC749][A7SFK1][A0A3M6TV70][UPI002076DF8B]	A0A6P8I912 (1.215E-298)	.	multiple PDZ domain protein-like	Actinia tenebrosa	73.04	.	NA	NA	NA	0	0	177904	0	0	0	0	25414.85714
Cluster-31550.114298	UniRef90	A0A6P8ISJ5 [UPI000A2A4922][UPI002076E5FC][A0A3M6UFK1][A0A2B4RY07][UPI000C053591][UPI0009E466CB][UPI001CF28B20][UPI00106BB25A][A0A8B7DJZ5]	A0A6P8ISJ5 (0.000E+00)	GO:0005634; GO:0007049	titin-like isoform X1	Actinia tenebrosa	171.06	.	NA	NA	NA	0	0	0	0	8693.804688	3520.774414	0	1744.939872
Cluster-31550.114329	UniRef90	A0A6P8ILQ7 [UPI000A2A7FF9][A7SNG9][UPI0010FC9E73][UPI0009E367BC][A0A3M6TAV5][UPI001F03834A][UPI00106D0B91][A0A2B4SAP3][B3SCZ7]	A0A6P8ILQ7 (4.885E-82)	GO:0015986; GO:0015078; GO:0000276	ATP synthase subunit d, mitochondrial	Actiniidae	18.36	.	NA	NA	NA	9560.935547	6297.302246	1436.980103	14876.61133	38996.83203	13169.98242	1251.783936	12227.20394
Cluster-31550.114333	UniRef90	A0A6P8HGK7 [UPI000A2A8C03][A7S0P6][A0A2B4STD4][UPI0009E36EBC][UPI001CF4DC05][UPI0010697CF3][UPI000359A4D4][A0A8S3YJI1][A0A401SZA1]	A0A6P8HGK7 (5.294E-53)	GO:0005634	Mediator of RNA polymerase II transcription subunit 28	Actinia tenebrosa	16.13	.	NA	NA	NA	72199.70313	55706.44922	90704.45313	128240.9609	138290.8125	150111.6875	73214.76563	101209.8331
Cluster-31550.114419	UniRef90	A0A6P8IWU2 [UPI000A2A53FB][UPI00207719C9][UPI00077AB8DC][A0A3M6TBT2][A7SJB4][A0A2B4RYD6][UPI0009E503E9][UPI00106D9665][UPI001F046625]	A0A6P8IWU2 (0.000E+00)	GO:0005096; GO:0046580; GO:0007165; GO:0043547	ras GTPase-activating protein 1-like	Actinia tenebrosa	105.43	.	NA	NA	NA	24870.98438	10516.25195	12626.03125	17470.02734	13609.6084	13175.31445	9793.935547	14580.30762
Cluster-31550.114432	UniRef90	A0A6P8H9X8 [A0A3M6V5Q9][A0A2B4SQ51][UPI001CF3C69E][UPI0009E21ECB][UPI0014589D29][UPI00145815F7][UPI001425715B][UPI0001CBB7CA][A0A210Q214]	A0A6P8H9X8 (9.916E-184)	GO:0004364	uncharacterized protein LOC116289547	Actinia tenebrosa	48.09	.	NA	NA	NA	1696.023682	5820.833496	4667.273438	6996.049316	10004.55566	2142.585693	6283.430176	5372.964495
Cluster-31550.114448	UniRef90	A0A6P8HQM8	A0A6P8HQM8 (3.283E-46)	GO:0016021	uncharacterized protein LOC116295103	Actinia tenebrosa	33.43	.	NA	NA	NA	170383.5313	100237.6016	151077.5938	16882.73047	15390.75391	24103.06445	39787.47656	73980.39314
Cluster-31550.114456	UniRef90	A0A6P8J110 [UPI000A2A941B][A7S1Y3][A0A3M6UEM3][UPI0009E53595][UPI0010FC7A03][UPI001EB06528][Q6DKM6][A0A2I0M160][A0A8K0EM78]	A0A6P8J110 (1.753E-47)	GO:0005737; GO:0007021; GO:0005874; GO:0048487; GO:0007023	Tubulin-specific chaperone A	Actinia tenebrosa	15.22	.	NA	NA	NA	69373.28125	0	20886.47266	33603.56641	0	8691.635742	12407.16992	20708.87514
Cluster-31550.114475	UniRef90	A0A6P8HQQ4 [A0A2B4RKW9][UPI000F5539A2][UPI000C03D318][A0A3M6TGM8][UPI0009E5252E][UPI0013902524][UPI00106D8D1C][A0A3M6U4F4][A0A6P8IC09]	A0A6P8HQQ4 (3.627E-273)	.	uncharacterized protein LOC116291892 isoform X1	Actinia tenebrosa	75.17	.	NA	NA	NA	302994.6563	622412.1875	572342.25	81678.60156	139918.0625	133132.5469	418226.9375	324386.4632
Cluster-31550.114477	UniRef90	A0A6P8IWE9 [UPI000A2A54D2][A7RNL3][A0A6P8HQQ4][UPI001CF3C1F6][A0A3M6UWJ8][UPI0010693968][UPI001F03AE0B][A0A6S7H8F3][UPI000F5539A2]	A0A6P8IWE9 (8.741E-31)	GO:0043232; GO:0051015; GO:0030036	filamin-A-like	Actinia tenebrosa	16.55	.	NA	NA	NA	633058.875	73245.75781	65825.90625	9729.864258	30313.27148	39400.71094	38157.96094	127104.621
Cluster-31550.114479	UniRef90	A0A6P8HQQ4 [UPI000F5539A2][UPI0013902524][A0A3M6TGM8][A0A6P8J252][UPI0009E406A3][UPI002076E8A0][A0A2B4SFT3][UPI00106BA798][A0A6P8IVK8]	A0A6P8HQQ4 (1.905E-170)	.	uncharacterized protein LOC116291892 isoform X1	Actinia tenebrosa	58.54	Y	NA	NA	NA	15834.40234	23373.94531	16910.80469	7608.826172	23700.99023	12547.77441	9590.171875	15652.41643
Cluster-31550.114504	UniRef90	UPI000C7891D4 [A0A0K2UNN2][K1PV50][D2QW85][UPI00148AAD23][A0A8B8EUY9][UPI002094E243][A0A832HM81][A0A518ATM4][A0A4P5XW41]	A0A0K2UNN2 (1.549E-16)	.	uncharacterized protein LOC111715565	Eurytemora affinis	44.13	.	NA	NA	NA	22020.95703	96588.17969	81586.21875	33811.26953	23711.79492	31562.29688	42852.14063	47447.55106
Cluster-31550.114506	UniRef90	UPI000C7891D4 [A0A0K2UNN2][A0A4Q5NSU1][UPI00148AAD23][A0A8B8EUY9][K1PV50][UPI002094E243][A0A832HM81][A0A4P5SUW5][A0A4P5XW41]	A0A0K2UNN2 (9.820E-11)	.	uncharacterized protein LOC111715565	Eurytemora affinis	24.23	.	NA	NA	NA	141464.0938	143477.7969	249069.1094	63255.31641	48688.72266	71736.78906	260935.75	139803.9397
Cluster-31550.114524	UniRef90	A0A6P8J4C0 [A0A6P8JD82][UPI00109B8015][UPI002077622A][UPI0009E1DD0F][UPI001CF17A81][A0A3M6U0W1][UPI00106AAE17][UPI001F046102][A0A210Q4V0]	A0A6P8J4C0 (0.000E+00)	GO:0003755	Peptidylprolyl isomerase	Actinia tenebrosa	143.26	.	NA	NA	NA	13390.80859	6936.954102	13634.83594	21528.62305	16030.98047	20575.27734	14123.08301	15174.36607
Cluster-31550.114528	UniRef90	A0A6P8I5E6 [UPI000A2A4658][UPI0009E1E820][UPI000F553AF1][UPI001B889932][A0A2B4RZP9][V4ADZ7][UPI000F50F36E][A0A4W4HGK6][UPI00148AC5E0]	A0A6P8I5E6 (1.247E-38)	GO:0000062	acyl-CoA-binding protein-like	.	14.6	.	NA	NA	NA	99759.03125	68086.82031	35476.05469	54246.52734	71601.4375	39273.32422	20287.99805	55533.02762
Cluster-31550.114554	UniRef90	A0A6P8J327 [UPI000A2A68DA][UPI00138FE650][UPI0009E48698][A0A2B4SFY5][UPI001CF57BF0][A0A7D9HSL2][UPI001F037D2A][UPI00106909DA][UPI001E1D4B4E]	A0A6P8J327 (0.000E+00)	GO:0006431; GO:0004825; GO:0005524	Methionine--tRNA ligase, cytoplasmic	Actinia tenebrosa	77.45	.	NA	NA	NA	2558.736816	35936.30078	19159.98828	24368.33203	47415.15625	6842.883301	28423.66992	23529.29534
Cluster-31550.114575	UniRef90	A0A6P8HG65 [UPI000C03F9F9][A0A2B4RCL1][UPI000C050929][A0A3M6TDS9][A0A3M6TDR9][A0A2B4RZ79][UPI000C0454B7][A0A2B4R1F6][A0A6P8HQ86]	A0A6P8HG65 (4.390E-85)	GO:0016021	uncharacterized protein LOC116291754	Actinia tenebrosa	62.15	Y	NA	NA	NA	118913.3359	82239.27344	41257.27734	32148.83008	46084.46094	24306.21289	21821.22461	52395.80218
Cluster-31550.114594	UniRef90	A0A6P8I9M1 [UPI00109B9428][A0A3M6UWW8][UPI000C040BCB][A0A2B4SRA8][UPI00077A6406][UPI0009E45FA1][A0A4Y2HVQ9][UPI000C6C8CAF][A0A6P4YFZ5]	A0A6P8I9M1 (8.123E-267)	GO:0004715; GO:0005524	Tyrosine-protein kinase	Actinia tenebrosa	51.15	.	NA	NA	NA	24202.41016	35216.13281	36793.14844	43513.71875	25079.34766	48713.02734	40370.91016	36269.81362
Cluster-31550.114597	UniRef90	A0A6P8I3I0 [A7S946][UPI00109BA5CE][UPI001CF2399C][UPI0009E508B7][UPI00106A2343][A0A3M6TLP1][UPI001F038B1E][B3S2B8][A0A8B7YET1]	A0A6P8I3I0 (2.981E-128)	GO:0005634; GO:0003723; GO:0005737; GO:0006397	survival of motor neuron-related-splicing factor 30-like	Actinia tenebrosa	27.78	.	NA	NA	NA	0	0	8161.411133	4429.876953	14513.74512	10179.74414	3594.400635	5839.882568
Cluster-31550.114605	UniRef90	A0A6P8J4T8 [A0A6P8J5L6][A0A6P8HGN6][A0A6P8H864][A0A6P8IFX0][A0A6P8HFS1][UPI000A2A61AC][UPI000A2A5EC1][A0A6P8IFP7][UPI0020771B1B]	A0A6P8J4T8 (6.671E-140)	.	hemicentin-1-like	Actinia tenebrosa	53.02	Y	NA	NA	NA	156865.7031	123390.5313	69392.58594	5194.456055	0	76220.23438	51319.9375	68911.92118
Cluster-31550.114614	UniRef90	A0A6P8HF57 [A0A6P8HP27][A7SEN3][UPI000A2A4F1D][A0A3M6TLZ5][UPI000C03E624][A0A6F9AFU2][UPI000C042C8A][UPI0009E2BF6B][A0A6F9AFB7]	A0A6P8HF57 (1.485E-40)	GO:0004500	DBH-like monooxygenase protein 2 homolog	Actinia tenebrosa	19.17	.	NA	NA	NA	27900.28516	52632.37109	23893.92969	46413.50781	27095.97656	0	16418.54492	27764.94503
Cluster-31550.114627	UniRef90	A0A6P8I9C8 [A0A6P8JEP6][UPI0020777129][A0A6P8J5B7][A0A6P8I4M6][UPI00109B8E05][A0A6P8HTV8][A0A6P8HQK8][A0A6P8I781][UPI00109BDF5D]	A0A6P8I9C8 (0.000E+00)	GO:0016021; GO:0004714; GO:0005524	Receptor protein-tyrosine kinase	Actinia tenebrosa	129.31	Y	NA	NA	NA	24577.80664	17214.23828	7315.98877	17049.09375	36083.50781	16164.72266	5228.939941	17662.04255
Cluster-31550.114648	UniRef90	A0A6P8IAV3 [UPI000A2A834C][UPI00138FCD61][A0A6P8IEJ4][A0A3M6TMA3][UPI001CF338C3][A0A7M5X0I3][A0A2B4RAN1][UPI0009E385F0][UPI00106D25D0]	A0A6P8IAV3 (1.196E-173)	.	metacaspase-1-like isoform X1	Actinia tenebrosa	41.51	.	NA	NA	NA	6019.185547	0	0	3654.112549	0	0	0	1381.899728
Cluster-31550.114682	UniRef90	A0A6P8IAD2 [UPI000A2A8701][UPI0013900E5E][UPI0009E19108][A0A2B4S3C5][UPI0010FCCEB5][UPI00077A1168][A0A3M6T6H5][UPI00106A250F][UPI001F04A6A8]	A0A6P8IAD2 (0.000E+00)	GO:0005634	grainyhead-like protein 2 homolog isoform X1	Actinia tenebrosa	72.08	.	NA	NA	NA	4362.731934	2239.694824	5560.701172	6493.056152	3752.373291	7670.96875	2343.280762	4631.829555
Cluster-31550.114696	UniRef90	UPI000A2A8EAD [A0A2B4SZM3][A0A3M6TLD3][UPI00077B156C][A0A6S7FXX0][UPI001068DB5C][UPI0014259B4B][UPI000719C68C][UPI001F04DAAA][UPI0018D8F235]	A0A2B4SZM3 (7.417E-130)	GO:0016021	SID1 transmembrane family member 1	Nematostella vectensis	63.71	.	NA	NA	NA	174866.0313	35484.58984	47337.50391	239635.5469	462058.0938	234110.4844	49248.42969	177534.3828
Cluster-31550.114708	UniRef90	A0A6P8IFS0 [UPI000A2A6EE8][UPI002076E4C6][A0A3M6TSC2][UPI001CF5C0F8][A0A2B4S3L7][UPI00106A805C][A0A6S7GMK4][A0A7M5X479][UPI0003F078FA]	A0A6P8IFS0 (3.757E-145)	GO:0031902; GO:0000813; GO:0015031; GO:0017124	Multivesicular body subunit 12A	Actinia tenebrosa	31.37	.	NA	NA	NA	12382.5957	11862.40137	8465.649414	15849.28906	32342.37695	20432.17969	8929.282227	15751.96777
Cluster-31550.114743	UniRef90	A0A6P8H567 [UPI001CF29BDA][UPI0009E1FE4A][UPI001CF266B5][UPI000C03EE67][UPI0010FCD9C0][UPI001CF4ACFA][UPI0009E317DB][A0A6S7HXT4][UPI00077A9F35]	A0A6P8H567 (6.420E-121)	GO:0008168; GO:0032259	histamine N-methyltransferase-like	Actinia tenebrosa	33.88	.	NA	NA	NA	3057.23291	6012.23291	5306.002441	8148.504395	10107.81055	6067.869629	6654.484375	6479.162458
Cluster-31550.114767	UniRef90	A0A6P8HUZ6 [UPI000A2A676E][A0A3M6UR69][A0A443R2G8][UPI0003F0C7D3][A0A7D9HAY8][UPI001069EFDE][UPI00106BA270][UPI000A2A68AC][A0A443SM08]	A0A6P8HUZ6 (1.942E-250)	GO:0008270; GO:0004181; GO:0006518; GO:0016021; GO:0006508	carboxypeptidase D-like	Actinia tenebrosa	53.3	Y	NA	NA	NA	24383.0918	31137.9082	40336.44531	13741.36816	27950.39258	18293.50586	37833.56641	27668.03976
Cluster-31550.114797	UniRef90	A0A6P8IF64 [UPI00109BB168][UPI0013902D54][UPI0009E2C3D6][A0A3M6V0X0][UPI001CF5B10D][A0A2B4SSP4][UPI0003F07DAB][A0A8K0AAY1][UPI0018D9E5DF]	A0A6P8IF64 (0.000E+00)	.	ankyrin repeat domain-containing protein 27-like	Actinia tenebrosa	185.12	.	NA	NA	NA	1127.76062	0	3404.349121	1454.120605	11033.00977	1352.63855	3424.686523	3113.795027
Cluster-31550.114841	no_hit	.	.	.	.	.	19.54	.	NA	NA	NA	19026.37305	47019.71875	70888.28906	12779.59961	0	23002.23242	45388.41406	31157.80385
Cluster-31550.114876	UniRef90	A0A6P8HIX2 [UPI00109B9E3A][UPI0009E23412][A0A3M6TF77][UPI001CF48A17][A0A2B4SUH0][A7RW33][A0A6P8ZAC1][UPI0015AF8C5D][A0A7R9LR02]	A0A6P8HIX2 (0.000E+00)	GO:0007155; GO:0004222; GO:0016020; GO:0046872; GO:0006508	Leishmanolysin-like peptidase	Actinia tenebrosa	80.22	.	NA	NA	NA	9866.682617	19534.97656	16580.14063	1600.817383	8715.400391	999.8986206	14207.48145	10215.05681
Cluster-31550.114880	UniRef90	UPI001CF110B2 [UPI00077F85F4][A0A8S3WUB0][UPI001E6653F4][A0A2S2NQN2][UPI00073D56A3][A0A8C8RAS5][UPI001F566176][UPI000719AF3C][A0A8C4X4X2]	A0A8S3WUB0 (4.967E-100)	.	jerky protein homolog-like	Acropora millepora	56.75	.	NA	NA	NA	0	4221.745605	0	2581.636719	1526.020142	638.2330322	1684.795776	1521.775896
Cluster-31550.114942	UniRef90	A0A6P8HSZ1 [UPI000A2A5DCD][A0A6P8I4T9][A0A6P8ICN8][UPI00109BF2B2]	A0A6P8HSZ1 (2.695E-29)	.	integumentary mucin C.1-like	Actinia tenebrosa	30.93	Y	NA	NA	NA	7574.976074	20037.51172	12648.03711	13158.75391	12093.16113	6642.801758	846.8554688	10428.87102
Cluster-31550.114991	UniRef90	A0A6P8IZC5 [UPI000A2A6457][A7SAP5][A0A6P8J133][UPI000A2A455F][UPI000F5540D9][A0A2B4T2G2][UPI0009E59672][B8V7Q1][UPI001CF33F75]	A0A6P8IZC5 (0.000E+00)	GO:0016021; GO:0005509; GO:0007156; GO:0005886	protocadherin-like protein	Actinia tenebrosa	441.61	Y	NA	NA	NA	44829.44141	57489.11328	26380.93164	41500.55078	41645.50781	34379.21875	29117.86914	39334.66183
Cluster-31550.114993	UniRef90	A0A6P8IZC5 [UPI000A2A6457][A7SAP5][A0A6P8J133][UPI000A2A455F][UPI000F5540D9][A0A2B4T2G2][UPI0009E59672][B8V7Q1][UPI001CF33F75]	A0A6P8IZC5 (0.000E+00)	GO:0016021; GO:0005509; GO:0007156; GO:0005886	protocadherin-like protein	Actinia tenebrosa	418.17	.	NA	NA	NA	15393.53923	12782.42269	7514.00708	5105.173828	9147.963542	0	3366.39681	7615.643311
Cluster-31550.115036	UniRef90	A0A6P8H7X7 [UPI000A2A802B][A7S0D1][UPI002076E308][A0A2B4RLB1][UPI0009E4CF3C][UPI0010FC7E15][UPI00106A8899][A0A6S7GL57][A0A6P4Z8A0]	A0A6P8H7X7 (7.813E-274)	GO:0000221; GO:0046961	V-type proton ATPase subunit H	Actinia tenebrosa	57.03	.	NA	NA	NA	3253.733398	1051.700073	1897.270996	9111.941406	4867.791992	2748.959229	8300.637695	4461.719256
Cluster-31550.115058	UniRef90	A0A6P8I6K1 [A7RHS8][UPI000A2A6697][UPI001EB00C79][UPI0001CBB098][A0A8B8C0T3][A0A8B7Z561][A0A8C4T9I2][UPI00193A61E8][A0A5S6QKV9]	A0A6P8I6K1 (3.681E-53)	GO:0140662; GO:0005524	10 kDa heat shock protein, mitochondrial	Actinia tenebrosa	11.97	.	NA	NA	NA	363735	60938.77344	171623.0469	364573.9063	537204.3125	384682.9063	137661.9063	288631.4074
Cluster-31550.115061	UniRef90	A0A6P8I4T4 [UPI000A2A5554][UPI0020776277][A0A6P8I4U0][A7SWS8][UPI0009E2FB9E][A0A3M6TPW9][UPI0009E25C5F][A0A6P8HRZ1][A0A6P8HKN8]	A0A6P8I4T4 (5.072E-261)	GO:0004197; GO:0006508; GO:0042981; GO:0007165	uncharacterized protein LOC116298542 isoform X1	Actinia tenebrosa	67.87	.	NA	NA	NA	8618.854492	0	1779.512085	5235.757324	2722.10083	4650.646973	0	3286.695958
Cluster-31550.115084	UniRef90	A0A6P8ISZ6 [UPI000A2A5545][UPI0009E26133][UPI001CF3D80C][UPI00077AD5DC][A0A3M6TXF2][UPI001CF4537D][A0A2B4SK36][UPI000C044CAF][UPI001CF4B9ED]	A0A6P8ISZ6 (0.000E+00)	GO:0016021; GO:0005216	transient receptor potential cation channel subfamily A member 1 homolog	Actinia tenebrosa	135.35	.	NA	NA	NA	9558.174805	5204.126953	5991.778809	4948.763672	13221.35254	5636.214844	8733.787109	7613.456961
Cluster-31550.115090	UniRef90	A0A6P8I4Q3 [A0A6P8IW72][UPI00207732FF][UPI0009E58B9D][A0A6P8HHI3][C3XXU9][UPI001476FEA2][UPI001C4C3D21][UPI00148F5D63][UPI00148FF617]	A0A6P8I4Q3 (1.693E-79)	GO:0016020; GO:0005044	deleted in malignant brain tumors 1 protein-like	Actinia tenebrosa	78.46	Y	NA	NA	NA	21602.28711	22812.29492	3325.650879	18313.51563	35001.99609	2661.815674	4333.133301	15435.81337
Cluster-31550.115124	UniRef90	UPI001CF2B9F2 [A0A3M6V3W9][A7RMW0][A7SYP4][A0A4W6CXP4][A0A6P8HZC3][A0A3Q3KEX4][UPI001C046E0B][UPI001C03D127][UPI00106A3040]	A0A3M6V3W9 (8.685E-131)	GO:0005737	LOW QUALITY PROTEIN: endophilin-A2-like	Acropora millepora	41.29	.	NA	NA	NA	2900.161377	0	2407.416992	8519.121094	1874.380371	5745.974121	0	3063.864851
Cluster-31550.115178	UniRef90	A0A6P8HMD8 [UPI000A2A718A][A0A3M6U4T1][A0A2B4SU01][UPI001CF2601D][UPI0009E3B082][A7SX85][UPI00077A0CE5][H3AC98][UPI0009E1DD75]	A0A6P8HMD8 (6.647E-295)	GO:0005576	uncharacterized protein LOC116294126	Actinia tenebrosa	87.86	Y	NA	NA	NA	9624.429688	17816.5332	10153.97461	9854.555664	21213.96094	14604.00586	4952.200684	12602.80866
Cluster-31550.115183	UniRef90	A0A6P8HBC6 [UPI000A2A8371][UPI0010FC8FE8][UPI0009E4E4A3][A0A2B4S575][A7SYN1][A0A7M7N8A6][UPI0014554213][A0A8B7YTV1][A0A667Y201]	A0A6P8HBC6 (1.295E-222)	GO:0008270; GO:0033499; GO:0008108	Galactose-1-phosphate uridylyltransferase	Actinia tenebrosa	51.65	.	NA	NA	NA	12726.63086	10908.44141	10165.25098	8491.808594	8891.794922	8229.719727	8691.225586	9729.267439
Cluster-31550.115199	UniRef90	A0A6P8HN91 [UPI000A2A98F4][A7SKK5][UPI0010FCB093][A0A3M6UC63][UPI0009E2BC12][A0A6S7GJJ0][UPI0009E53882][UPI00106C57B4][UPI00077AC318]	A0A6P8HN91 (4.839E-170)	GO:0016021	E3 ubiquitin-protein ligase XIAP-like	Actinia tenebrosa	38.18	.	NA	NA	NA	22944.58594	11464.00391	14241.23145	9868.53418	7271.32666	15290.76563	23739.06836	14974.21659
Cluster-31550.115203	UniRef90	A0A6P8H1Q1 [UPI000A2A5324][UPI0009E3BA3E][A0A2B4SJE5][UPI002076E35F][A0A3M6TWR5][A7RN96][UPI000A2A8A3B][UPI00077A3BFE][UPI001CF2778F]	A0A6P8H1Q1 (2.512E-270)	GO:0016021; GO:0007399; GO:0005102	uncharacterized protein LOC116286875	Actinia tenebrosa	74.82	Y	NA	NA	NA	8364.462891	2663.598633	1569.634521	3081.088623	5865.801758	8747.779297	0	4327.480818
Cluster-31550.115233	UniRef90	A0A6P8ICS9 [UPI000A2A5EC7][A0A6P8IIC7][A0A2B4SI67][A0A3M6U7W7][UPI001CF4CC6F][A0A6P8I038][UPI0009E3455E][UPI000A2A5983][UPI00077A2E8A]	A0A6P8ICS9 (0.000E+00)	.	uncharacterized protein LOC116298543	Actinia tenebrosa	142.62	Y	NA	NA	NA	50871.95573	53776.72974	24936.20724	28564.00309	13861.35417	28842.96419	73536.57503	39198.54131
Cluster-31550.115234	no_hit	.	.	.	.	.	8.44	.	NA	NA	NA	28804.87891	12206.2373	5040.895508	15776.70215	19938.28125	14123.92676	11240.4873	15304.48703
Cluster-31550.115236	no_hit	.	.	.	.	.	6.55	Y	NA	NA	NA	7694.697754	5169.944824	1307.767822	536.1157837	128.170578	0	2899.809326	2533.786584
Cluster-31550.115254	UniRef90	A0A6P8H8C6 [UPI000A2A5154][UPI000A2A452E][A0A3M6TKH7][UPI000A2A4DF3][UPI000A2A787B][UPI000A2A824B][A0A6P8HC41][UPI0009E279E8]	A0A6P8H8C6 (2.343E-09)	.	uncharacterized protein LOC116289894	Actinia tenebrosa	16.07	.	NA	NA	NA	10190.13477	0	0	0	0	0	0	1455.733538
Cluster-31550.115257	UniRef90	A0A6P8IMB6 [UPI000A2A927D][UPI0009E2042C][A0A2B4SP17][A0A3M6TDV6][UPI00077ACC99]	A0A6P8IMB6 (0.000E+00)	.	trichohyalin-like isoform X1	Actinia tenebrosa	280.4	.	NA	NA	NA	40269.62109	26257.81055	30699.19336	37376.81812	49135.34766	42985.7085	33707.46484	37204.5663
Cluster-31550.115273	UniRef90	A0A6P8H512 [UPI000A2A62FE][A7RK45][A0A6P8H289][A0A3M6TZ57][UPI001F03FA93][UPI001F048FEF][A0A1S3HQ57][A0A8B6HI98][A0A8B6HI62]	A0A6P8H512 (0.000E+00)	GO:0016021; GO:0004725; GO:0006470	Protein-tyrosine-phosphatase	Exaiptasia diaphana	177.06	.	NA	NA	NA	4475.424316	4376.727051	2951.637695	6468.713379	17488.8457	7993.365723	1387.873901	6448.94111
Cluster-31550.115293	UniRef90	A0A6P8HFR7 [A7SKF1][A0A6P8HMU0][A7S4R8][A0A6P8IJR2][A0A6P8IL38][A0A2Z5WLM1][A0A6P8HTI4][UPI002076EB0E][A0A2B4S5E9]	A0A6P8HFR7 (1.024E-67)	.	uncharacterized protein LOC116290849	Actinia tenebrosa	21.49	Y	NA	NA	NA	0	0	844.2313232	0	0	6695.74707	0	1077.139771
Cluster-31550.115313	UniRef90	A0A6P8ID74 [UPI000A2A848F][A7SXZ2][A0A3M6UKF5][UPI0009E61AF4][A0A7D9DAC6][UPI001F04C225][UPI00077A3277][A0A1S3JSF7][A0A8C5PQG6]	A0A6P8ID74 (1.232E-130)	.	uncharacterized protein F13E9.13, mitochondrial-like	Actinia tenebrosa	27.36	.	NA	NA	NA	0	0	0	2195.230225	6948.967773	0	0	1306.314
Cluster-31550.115315	UniRef90	A0A6P8ID74 [UPI000A2A848F][A7SXZ2][A0A3M6UKF5][UPI0009E61AF4][A0A7D9DAC6][UPI001F04C225][UPI00077A3277][A0A8C4YTQ6][A0A3P8VXV0]	A0A6P8ID74 (1.001E-143)	.	uncharacterized protein F13E9.13, mitochondrial-like	Actinia tenebrosa	32.67	.	NA	NA	NA	0	0	0	0	0	5151.47168	0	735.9245257
Cluster-31550.115342	UniRef90	A0A6P8HWP3 [UPI0013902C59][UPI0009E5B00F][UPI001CF12167][A0A3M6U814][UPI000A2A972B][A0A6P5AXP2][A0A7D9DER6][A0A8K0ES98][UPI00077A0A90]	A0A6P8HWP3 (2.096E-313)	GO:0005096; GO:0007165	ran GTPase-activating protein 1-like	Actinia tenebrosa	64.05	.	NA	NA	NA	0	0	0	2006.245605	0	0	0	286.6065151
Cluster-31550.115353	UniRef90	UPI00109BBF26 [UPI002076F20D][UPI001F0455C7][UPI00106BC4CD][A0A8C5UAK3][A0A672RCB8][H0WZ58][A0A8D2Q3M0][A0A8C6NMY7][A0A553MY68]	A0A8C5UAK3 (0.000E+00)	GO:0002161; GO:0006429; GO:0004823; GO:0005524	leucine--tRNA ligase, cytoplasmic isoform X1	Exaiptasia diaphana	137	.	NA	NA	NA	25737.0332	8675.289063	8525.05957	12412.24805	8352.755859	10260.93359	10957.4209	12131.53432
Cluster-31550.115359	UniRef90	A0A6P8HIP5 [UPI000A2A987F][UPI0020778D66][UPI0009E5DFE8][A0A3M6USU0][UPI001CF4ECC5][A7S6Z4][A0A2B4RUS9][UPI00106D0C6D][A0A1S3JKZ1]	A0A6P8HIP5 (1.266E-231)	GO:0004482; GO:0003723	mRNA (guanine-N(7))-methyltransferase	Actinia tenebrosa	66.58	.	NA	NA	NA	10727.34082	4067.770752	7086.29248	15597.72852	5574.792969	14302.26367	7019.605469	9196.542097
Cluster-31550.115374	UniRef90	A0A6P8I9S8 [A0A6P8J0L8][A0A6P8HQH8][A0A6P8H8M9][UPI000A2A8737][UPI00109BEC65][UPI00109B815F][A0A6P8H454][UPI000C04F9F1][A0A3M6T579]	A0A6P8I9S8 (0.000E+00)	GO:0016021; GO:0007160; GO:0005509	mucin-like protein	Actinia tenebrosa	99.13	.	NA	NA	NA	44855.15625	26832.48242	15268.17871	2876.11499	0	2250.331543	12035.50879	14873.96753
Cluster-31550.115409	UniRef90	A0A6P8HTN5 [A0A6P8IGY4][UPI000A2A8C77][UPI000A2A6244][UPI000A2A8BEC][A7RIN5][A7RIN7][A7RIN6][A0A8C4Z9I5][A0A6J2UZL5]	A0A6P8HTN5 (2.592E-212)	GO:0009086; GO:0008168; GO:0008270; GO:0032259	betaine--homocysteine S-methyltransferase 1-like	Actinia tenebrosa	40.98	.	NA	NA	NA	5793.342285	7262.189453	9406.831055	7120.662598	1989.583252	10430.98828	9587.352539	7370.135638
Cluster-31550.115419	UniRef90	A0A6P8HNY8 [UPI000A2A8792][A7SFG4][UPI001CF3F788][A0A3M6TVW9][UPI000C04FDE9][UPI0009E5AA75][UPI00077A600C][UPI00109B8773][UPI0009E627DF]	A0A6P8HNY8 (2.338E-206)	.	formin-like protein 5 isoform X1	Actinia tenebrosa	78.37	Y	NA	NA	NA	13280.26953	0	7299.411133	5609.215332	0	3154.681885	561.2686768	4272.120937
Cluster-31550.115474	UniRef90	A0A6P8I078 [UPI000A2A9E08][A7SIL7][UPI001CF199D5][A0A2B4SGL6][A0A6S7FWL4][UPI001F047F04][UPI001F4F6CF7][A0A1S3HD68][A0A8B7XQE8]	A0A6P8I078 (1.690E-157)	GO:0006508; GO:0005838	26S proteasome non-ATPase regulatory subunit 8	Actinia tenebrosa	30.9	.	NA	NA	NA	0	0	1673.339478	4178.879883	0	0	4516.644531	1481.26627
Cluster-31550.115479	UniRef90	A0A6P8HA12 [UPI00109B922B][A7RKH4][UPI001CF20F4C][A0A3M6TXZ1][A0A2B4SL06][UPI00106BAA35][UPI0009E38B61][A7RLD1][A0A6S7G2W0]	A0A6P8HA12 (2.430E-266)	GO:0004560; GO:0006004	Alpha-L-fucosidase	Actinia tenebrosa	53.94	Y	NA	NA	NA	4864.807617	6347.663574	4830.194824	7564.22168	8274.626953	4714.88623	5448.438477	6006.405622
Cluster-31550.115526	UniRef90	A0A6P8J327 [UPI000A2A68DA][UPI00138FE650][UPI0009E48698][A0A2B4SFY5][UPI001CF57BF0][A0A7D9HSL2][UPI001F037D2A][UPI00106909DA][UPI0014552006]	A0A6P8J327 (0.000E+00)	GO:0006431; GO:0004825; GO:0005524	Methionine--tRNA ligase, cytoplasmic	Exaiptasia diaphana	83.84	.	NA	NA	NA	23877.05664	28776.39063	22428.25586	31859.88867	15961.03516	14645.7373	40992.33594	25505.81431
Cluster-31550.115530	UniRef90	A0A6P8IXZ3 [UPI00109B95EE][UPI001CF464A7][A0A3M6TMS2][UPI0009E2B718][A0A2B4ST81][UPI000C0477D3][UPI00106CEFF0][A0A7D9DLK4][UPI001F038BEC]	A0A6P8IXZ3 (0.000E+00)	.	uncharacterized protein LOC116306403	Actinia tenebrosa	116.81	.	NA	NA	NA	2070.165792	3277.464905	2661.396647	1693.268229	7613.154134	6142.853027	4915.703451	4053.429455
Cluster-31550.115582	UniRef90	A0A6P8HI24 [UPI000A2A4633][A7SZU6][A0A6P8HSL8][A0A3M6UHR5][UPI001CF155CB][UPI001CF5188A][UPI00109BF290][UPI00077A300A][UPI001CF1FE14]	A0A6P8HI24 (7.061E-90)	GO:0005576	Golgi-associated plant pathogenesis-related protein 1-like	Paramuricea clavata	43.72	Y	NA	NA	NA	2201336.75	3642316.5	5127600	651068.1875	1717128.875	1850613.875	3227009.5	2631010.527
Cluster-31550.115601	UniRef90	A0A6P8HR65 [A7RTL6][UPI000A2A66F9][A0A6P8RL03][A0A3Q1JJ01][UPI001CC3BFA8][A0A8C5R3F5][UPI0011283404][A0A6I9YVB1][UPI00147114F8]	A0A6P8HR65 (4.362E-186)	GO:0052689	acyl-coenzyme A thioesterase 9, mitochondrial-like	Actinia tenebrosa	54.26	.	NA	NA	NA	6532.841309	0	1284.902954	13962.22754	16039.07617	10065.67383	1214.270386	7014.141741
Cluster-31550.115604	UniRef90	A0A6P8IDD9 [A0A6P8IAG3][UPI000A2A58E7][A0A3M6U3K0][A0A7M5WKH1][UPI000C0417FC][A0A7M5VBQ9][A0A7D9IMB1][UPI0009E2A248][UPI0010695E25]	A0A6P8IDD9 (4.061E-78)	GO:0005509	calcium-binding protein LPS1-alpha-like	Actinia tenebrosa	20.66	.	NA	NA	NA	178290.7031	133201.625	80280.39063	104004.0781	196063.3281	116689.1641	68289.29688	125259.798
Cluster-31550.115623	UniRef90	A0A6P8I1E8 [UPI000A2A9CB2][UPI0009E5D7E3][A0A6P8HSE7][A0A2B4T2J2][A7RLS1][UPI00077A4C42][A0A8C9VGT6][A0A8J7TGU8][A0A6J2WSB0]	A0A6P8I1E8 (6.209E-206)	GO:0009086; GO:0008168; GO:0008270; GO:0032259	betaine--homocysteine S-methyltransferase 1-like isoform X1	Actinia tenebrosa	44.82	.	NA	NA	NA	49676.58203	94077.03125	107717.2031	103926.8203	121793.9844	135400.0313	38207.6875	92971.33426
Cluster-31550.115633	UniRef90	A0A6P8I1E8 [UPI000A2A9CB2][A0A2B4RBB6][UPI0009E5D7E3][A7RLS1][UPI0014555517][UPI000A2A6D16][UPI000A2A83A2][UPI00077A4C42][A0A6P8HSE7]	A0A6P8I1E8 (1.226E-127)	GO:0009086; GO:0008168; GO:0008270; GO:0032259	betaine--homocysteine S-methyltransferase 1-like isoform X1	Actinia tenebrosa	31.77	.	NA	NA	NA	11476.85742	20685.28516	14861.67969	22606.16406	26357.94141	28961.74219	7436.549805	18912.3171
Cluster-31550.115652	UniRef90	A0A6P8I6M4 [UPI000A2A93F3][UPI001CF36A99][UPI0009E583E1][A7SWC6][A0A2B4SWJ0][UPI0010690865][A0A6S7GTU6][UPI001F03E111][UPI001EE57BAF]	A0A6P8I6M4 (3.860E-282)	GO:0005681; GO:0003723; GO:0046872	Pre-mRNA-splicing factor RBM22	Actinia tenebrosa	53.22	.	NA	NA	NA	7537.244141	9415.9375	4849.072266	7395.03418	17131.61719	9083.441406	2319.756348	8247.44329
Cluster-31550.115700	UniRef90	A0A6P8I193 [UPI000A2AA305][UPI000C04131D][A0A2B4RFT8][UPI000C04C1AB][UPI001CF10336][UPI0009E31106][UPI000C04822E][A0A2B4RJD1][UPI0009E4C717]	A0A6P8I193 (2.229E-206)	GO:0007411; GO:0016021; GO:0007155; GO:0005886	uncharacterized protein LOC116295083	Actinia tenebrosa	58.64	.	NA	NA	NA	12796.76563	4944.455078	5918.20459	10621.41113	12196.0918	24036.14063	6546.640137	11008.52985
Cluster-31550.115746	UniRef90	A0A2B4R9B2 [A0A2B4R556][UPI000C04DF33][A0A2B4RAZ6][A0A3M6TP54][A0A3M6UNT7][UPI00077AACA7][A0A8B9MJ31]	A0A2B4R9B2 (5.029E-13)	.	Beta/gamma crystallin &apos	Stylophora pistillata	12.31	.	NA	NA	NA	735297.875	899873.375	188521.2031	383735.875	1165779.625	390298.4375	1051478.125	687854.9308
Cluster-31550.115777	UniRef90	A0A6P8IRP3 [UPI000A2A56DC][UPI002076E725][UPI0009E1F57F][UPI0010FC8A6D][UPI001068FDFD][A0A401NTE1][UPI001C2E3A1B][UPI00111C5804][UPI001455C5C5]	A0A6P8IRP3 (1.606E-220)	.	BUB3-interacting and GLEBS motif-containing protein ZNF207-like	Actinia tenebrosa	47.21	.	NA	NA	NA	6306.80127	20064.54297	10218.98242	16771.52539	21945.08008	45651.85938	6094.474121	18150.46652
Cluster-31550.115827	UniRef90	A0A6P8I001 [UPI000A2A5B7B][A7SA43][UPI0009E266A6][UPI0010FC9586][A0A3M6TK87][UPI001F0472CC][A0A7D9HX99][A0A6P4Y7M6][T2M4R0]	A0A6P8I001 (1.283E-191)	GO:0031267; GO:0016020; GO:0030833	protein FAM49B-like	Actinia tenebrosa	36.54	.	NA	NA	NA	16390.64453	17337.05664	15231.53906	52463.57031	27256.21094	11618.66992	47759.73047	26865.34598
Cluster-31550.115847	UniRef90	A0A6S7FS39 [A0A6S7KAN1][A0A6P8H604][UPI00077AB85B][A0A7M5X860][A0A6S7FXG9][A0A8J5DGP1][A0A0N7ZA29][A0A2B4R422][A0A432I433]	A0A6S7FS39 (0.000E+00)	.	Reverse transcriptase domain-containing protein	Paramuricea clavata	97.09	.	NA	NA	NA	12792.63379	20982.32813	19276.05078	13605.22461	19465.94531	17380.16602	30449.27344	19135.94601
Cluster-31550.115860	UniRef90	A0A6P8IG72 [UPI000A2A6DD9][A0A8J1XSP3][A0A8J1TT58][A0A182IWM7][UPI000D32B9C9][UPI0018CFB578][UPI0018CE4AC1][UPI0018CC8C77][UPI0018CD8C08]	A0A6P8IG72 (1.141E-260)	GO:0016310; GO:0016301; GO:0032559; GO:0071900	5&apos	Actinia tenebrosa	56.49	.	NA	NA	NA	2466.488525	0	3243.650391	7871.724609	7651.838379	6319.815918	2746.178955	4328.528111
Cluster-31550.115865	UniRef90	A0A6P8HB05 [UPI000A2A9051][A7SJI9][UPI001CF458FF][A0A2B4SDH3][A0A3M6T7F7][UPI001F04B96B][UPI00106BF4E6][UPI001863EE61][UPI001BF4CECE]	A0A6P8HB05 (1.133E-276)	GO:0016747	trifunctional enzyme subunit beta, mitochondrial-like	Actinia tenebrosa	51.59	.	NA	NA	NA	3082.074707	12458.7373	13083.5625	22534.43555	27354.95508	31751.46875	7011.704102	16753.84828
Cluster-31550.115876	UniRef90	A0A6P8J9F7 [A7SLZ0][UPI000A2A7EDF][UPI00071CCD8D][UPI001FB32B6E][UPI001FB48443][A0A8D2CLY6][A0A851G218][A0A2Y9PI83][A0A7L0JVA1]	A0A6P8J9F7 (0.000E+00)	.	uncharacterized protein LOC116307385 isoform X1	Actinia tenebrosa	210.4	.	NA	NA	NA	13183.74707	8323.774414	8942.179688	12526.19141	22909.71484	21046.25	5435.939453	13195.39955
Cluster-31550.115885	UniRef90	A0A6P8H8W6 [UPI002077904E][UPI00109BF225][UPI00109BF02D][A0A6P8HBN2][UPI000F5514F4][UPI000A2A51E0][A0A2B4RM08][A0A3M6TG93][UPI001CF3C41D]	A0A6P8H8W6 (0.000E+00)	GO:0016021	cubilin-like	Actinia tenebrosa	122.76	Y	NA	NA	NA	26454.3418	7353.87207	5347.208496	6594.682617	13195.22656	17907.42383	0	10978.96505
Cluster-31550.115888	UniRef90	A0A6P8HDA5 [UPI000A2A988C][A7SP79][UPI001CF49856][A0A2B4S5V8][A0A3M6TK66][A0A1S3JW17][A0A7M5UKR4][A0A8B7DC55][V4BB96]	A0A6P8HDA5 (1.033E-311)	GO:0005524; GO:0000049; GO:0005737; GO:0004826; GO:0006432	Phenylalanine--tRNA ligase	Actinia tenebrosa	57.24	.	NA	NA	NA	36811.41406	55129.9375	51629.85547	47687.82031	56549.09766	79076.64063	47966.65625	53550.20313
Cluster-31550.115921	UniRef90	A0A6P8J4Z7 [A7SG46][UPI000A2A7AD3][A0A6P4YGC5][UPI00077A3E5B][UPI001B88788E][UPI001E1D3F35][UPI000F54EC07][A0A1S3K7S6][UPI00209500AA]	A0A6P8J4Z7 (1.483E-252)	GO:0016021; GO:0015098	molybdate-anion transporter-like	Nematostella vectensis	95.88	.	NA	NA	NA	10237.43848	7275.944824	5821.558105	2693.511719	0	1697.407837	6670.470703	4913.761666
Cluster-31550.115935	UniRef90	A0A6P8H4H5 [A0A6P8H4F0][A0A6P8HCT5][A0A6P8H452][A0A6P8H413][UPI000A2A9C22][A0A6P8H4L6][A0A6P8H1L8][UPI000A2A5586][UPI000A2A7DC9]	A0A6P8H4H5 (2.212E-80)	GO:0016021	uncharacterized protein LOC116287782	Actinia tenebrosa	87.26	Y	NA	NA	NA	6441.532552	13483.32292	15480.42057	10035.40039	35910.17708	4910.898926	6990.501302	13321.75053
Cluster-31550.115938	UniRef90	A0A6P8HDH6 [UPI00109BC0EC][A7RWR1][A0A6P8HKG7][A7RPB8][UPI0009E63669][UPI0020771BA9][A7RPC0][UPI000A2A849E][A7RWQ9]	A0A6P8HDH6 (4.820E-96)	.	myophilin-like	Actinia tenebrosa	21.68	.	NA	NA	NA	12064.19336	471263.0938	100710.6563	163755.1406	745833.0625	264746.4688	19979.03906	254050.2363
Cluster-31550.115957	UniRef90	UPI000F54C62A [A0A6S7H0P1][UPI001F0466AF][B5THM6][A0A7M7RFQ4][Q9Y243][A0A7M5WX07][UPI001B7F7100][Q9WUA6][A0A8T3CUW8]	A0A6S7H0P1 (2.603E-215)	GO:0004674; GO:0006468; GO:0005524	RAC-gamma serine/threonine-protein kinase-like	Pocilloporidae	53.87	.	NA	NA	NA	25052.32031	12956.22656	16227.59082	48774.46484	20625.80469	13964.86719	45363.77344	26137.86398
Cluster-31550.115970	UniRef90	A0A6P8IUU8 [UPI00109BDD9A][UPI00139008BE][A0A2B4SPA2][B7T148][UPI00077ADF83][UPI0009E3F189][A0A3M6TFQ3][UPI000F55028E][A0A3M6TFN3]	A0A6P8IUU8 (1.204E-107)	.	uncharacterized protein LOC116305028	Actinia tenebrosa	28.05	Y	NA	NA	NA	18250.86133	0	0	21682.00391	16874.20313	55677.90625	0	16069.28209
Cluster-31550.115976	UniRef90	UPI0009E5455F [A0A6P8IFS3][UPI000F54CF95][UPI001CF0EE90][A0A2B4SQ34][A0A6P8IFK5][A0A3M6TQ94][UPI00139034B5][UPI00077ACC37][UPI001F04540D]	A0A6P8IFS3 (4.596E-97)	GO:0005576; GO:0016021	cysteine-rich motor neuron 1 protein-like	Orbicella faveolata	40.51	Y	NA	NA	NA	33016.19531	39554.89844	21633.41797	14959.91797	53013.17188	16563.90625	22901.84766	28806.19364
Cluster-31550.115978	UniRef90	A0A6P8ILB6 [A0A6P8ILM3][A0A6P8HF94][UPI000A2A9FCB][A0A3M6ULF9][A0A3M6UYY9][A0A2B4S4E0][UPI0009E61CF7][UPI001B7EB25F][UPI00207764DB]	A0A6P8ILB6 (3.788E-24)	GO:0004674; GO:0006468; GO:0005524; GO:0007165; GO:0043123; GO:0045087; GO:0042981	mitogen-activated protein kinase kinase kinase 3-like	Actinia tenebrosa	21.05	.	NA	NA	NA	0	0	0	9957.756836	11550.3584	0	0	3072.587891
Cluster-31550.115981	UniRef90	A0A6P8IAQ0 [A0A6P8HVA8][UPI000A2A4BFB][A0A6P8IXK6][UPI000A2A6107][UPI000A2A8BFB][UPI001F04EAD6][UPI001F04435A][A7SS91][A0A6S7FMI9]	A0A6P8IAQ0 (1.267E-81)	GO:0005581	collagen triple helix repeat-containing protein 1-like	Actinia tenebrosa	22.96	Y	NA	NA	NA	52585.74609	38474.52344	41390.4375	118539.1563	64542.95313	170742.0781	14720.10645	71570.71443
Cluster-31550.116045	UniRef90	A0A6P8IY04 [A7SLL4][A0A2B4SZY4][A0A6S7FTY4][A0A8B7ZLT1][A0A2G8JWY0][C3ZPH4][UPI0001CBB264][A0A8S4PST9][UPI001E1D9F97]	A0A6P8IY04 (0.000E+00)	GO:0005832; GO:0005524; GO:0051082; GO:0140662; GO:0016887	T-complex protein 1 subunit gamma	Actiniaria	59.33	.	NA	NA	NA	12807.65234	9438.204102	7170.851563	12388.5332	6434.800293	9493.777344	15510.81152	10463.51862
Cluster-31550.116048	UniRef90	A0A6P8IEI2 [A7SIA2][A0A2B4SGP9][UPI0001CBB99D][UPI001F03E799][S4RMY2][UPI001069B366][A0A8C4QIQ0][A0A1S3HEB2][UPI0006B08083]	A0A6P8IEI2 (7.788E-152)	GO:0005634; GO:0006511; GO:0005737; GO:0019773	Proteasome subunit alpha type	Actiniaria	27.82	.	NA	NA	NA	0	0	0	13244.92188	0	0	16392.5293	4233.921596
Cluster-31550.116077	UniRef90	A0A6P8HQH8 [A0A6P8H8M9][A0A6P8I9S8][UPI000A2A8737][UPI00109B815F][UPI00109BEC65][A0A6P8J0L8][UPI00109BA31D][UPI00109BD9E5][A0A6P8H454]	A0A6P8HQH8 (7.541E-45)	GO:0007160; GO:0005509	mucin-like protein	Actinia tenebrosa	23.81	.	NA	NA	NA	29477.30273	6902.376953	6702.512695	10380.54297	8737.729492	8031.793457	5181.692871	10773.4216
Cluster-31550.116095	UniRef90	A0A6P8HQH8 [A0A6P8H8M9][A0A6P8I9S8][UPI000A2A8737][UPI00109B815F][UPI00109BEC65][A0A6P8J0L8][A0A3M6T579][UPI000C043A2D][A0A6P8ITQ4]	A0A6P8HQH8 (0.000E+00)	GO:0007160; GO:0005509	mucin-like protein	Actinia tenebrosa	183.32	.	NA	NA	NA	102191.4375	147536.3281	78069.28125	41087.47656	49235.18359	60019.51953	37982.28906	73731.64509
Cluster-31550.116120	UniRef90	UPI000A2A872A [A7S1R0][A0A2B4SIR1][A0A3M6TFS1][UPI0010FC695A][UPI0003F059D8][A0A8J1UA36][A0A210Q7V0][A0A8B8EVH1][UPI001455629D]	A7S1R0 (6.758E-160)	GO:0006596; GO:0008295; GO:0004766	spermidine synthase	Exaiptasia diaphana	41.21	.	NA	NA	NA	15984.90918	21870.75391	15531.16992	22891.94727	10522.51465	20562.03516	22838.83594	18600.30943
Cluster-31550.116150	UniRef90	A0A6P8I0R3 [UPI000A2A5AE0][UPI001CF1F790][A7SRT3][A0A443QMS7][T2MD52][A0A8C5RTC3][A0A7D9JK47][A0A0U2IDQ7][A0A6G5ZUS0]	A0A6P8I0R3 (1.520E-180)	GO:0016603	Glutaminyl-peptide cyclotransferase	Actinia tenebrosa	40.66	Y	NA	NA	NA	15168.31738	18437.41797	20559.61914	17421.63086	16440.19141	12587.75293	15536.95508	16593.1264
Cluster-31550.116153	UniRef90	A0A6P8I1E8 [A0A6P8I250][UPI000A2A9CB2][A0A2B4T2J2][UPI0009E5D7E3][A7RLS1][A0A6P8HSE7][C3Y1N2][A0A6J2WSB0][A0A8K0EJV6]	A0A6P8I1E8 (2.525E-89)	GO:0009086; GO:0008168; GO:0008270; GO:0032259	betaine--homocysteine S-methyltransferase 1-like isoform X1	Actinia tenebrosa	19.53	.	NA	NA	NA	0	0	3527.258057	7174.199219	20178.62891	4116.210938	0	4999.471017
Cluster-31550.116170	UniRef90	A0A6P8I6R0 [UPI000A2A8B98][A7SSB0][UPI000C05750D][UPI001CF21E11][UPI0009E36213][A0A6S7IT89][UPI001069D973][A0A8K0P6V1][UPI000F6895BA]	A0A6P8I6R0 (3.572E-42)	.	prostamide/prostaglandin F synthase-like	Exaiptasia diaphana	11.95	.	NA	NA	NA	7490.980164	25116.93677	66102.9563	29124.79443	76443.97949	35973.95862	29848.08728	38585.95615
Cluster-31550.116235	UniRef90	A0A6P8GZY9 [UPI00109BB6E7][UPI000A2A4662][A0A6P8GZY4][UPI000A2A97F3][UPI000A2A86A6][A0A3M6TAT9][UPI0009E19037][A0A6P8IVY6][UPI00077A5089]	A0A6P8GZY9 (5.361E-91)	.	centrosome-associated protein CEP250-like	Actinia tenebrosa	38.6	.	NA	NA	NA	91916.24219	61844.43359	25507.5918	4710.651367	11414.93066	19614.92773	22180.28906	33884.15234
Cluster-31550.116297	UniRef90	A0A6P8I111 [UPI000A2A972A][A0A3M6UUM7][UPI001CF26247][A7RJ61][A0A7D9ETP1][UPI0010696E08][UPI0009E3AD84][UPI001F036EB8][UPI0006B0BEB3]	A0A6P8I111 (6.278E-277)	GO:0015035; GO:0005789; GO:0016972; GO:0034975; GO:0071949	ERO1-like protein beta	Actinia tenebrosa	54.3	Y	NA	NA	NA	3157.779297	0	3896.495605	5160.74707	3175.422119	4554.255859	4597.199707	3505.985665
Cluster-31550.116318	UniRef90	A0A6P8HAU3 [UPI000A2A80F5][A0A2B4RS80][UPI00077A7252][UPI00207799CF][UPI001F04E640][UPI00106D83BF][A0A7D9HHM7][UPI000D72B1F3][UPI0001CBB1F9]	A0A6P8HAU3 (4.278E-128)	GO:0009306; GO:0005788	endoplasmic reticulum resident protein 29-like	Actinia tenebrosa	31.59	Y	NA	NA	NA	11201.17285	14886.0918	13708.77051	27354.68555	20070.45313	26002.36719	26144.02734	19909.65262
Cluster-31550.116327	UniRef90	A0A6P8I3B9 [A0A6P8I7L3][UPI0020778DE6][UPI001EE5970D][UPI001B88E3E3][UPI00201F75A5][A0A0E4B9N8][UPI00201F1FB3][UPI001EE5F50C][UPI001EE5BF83]	A0A6P8I3B9 (0.000E+00)	GO:0005615; GO:0004867	CD109 antigen-like	Actinia tenebrosa	164.73	Y	NA	NA	NA	1490.35437	0	1673.126953	1736.903076	2405.941895	1552.36853	0	1265.527832
Cluster-31550.116329	UniRef90	A0A6P8HAU3 [UPI000A2A80F5][A0A2B4RS80][UPI00077A7252][UPI00207799CF][UPI001F04E640][A0A7D9HHM7][UPI00106D83BF][UPI000D72B1F3][A0A2T7PE70]	A0A6P8HAU3 (5.652E-89)	GO:0009306; GO:0005788	endoplasmic reticulum resident protein 29-like	Actinia tenebrosa	19.92	.	NA	NA	NA	0	0	0	12217.50586	7114.903809	0	0	2761.77281
Cluster-31550.116337	UniRef90	A0A6P8HND1 [UPI000A2A6172][UPI0020779ABC][A0A2B4SAP5][UPI001CF0F72D][UPI001CF46A79][D7NNA9][UPI001455D0A2][UPI0018D720F1][UPI001CF171E2]	A0A6P8HND1 (1.641E-156)	GO:0016021	plexin domain-containing protein 1-like isoform X1	Actinia tenebrosa	48.7	Y	NA	NA	NA	51570.16406	18873.10352	12109.13184	9145.647461	30509.05664	14798.21289	9958.454102	20994.82436
Cluster-31550.116372	UniRef90	A0A6P8IKM3 [UPI000A2A9F28][A7RZB7][UPI0009E254CA][UPI001CF280D1][A0A2B4RLF3][A0A7D9INJ6][A0A7M5X7A1][UPI001F04AB99][UPI0006B0CDB5]	A0A6P8IKM3 (6.369E-317)	GO:0006096; GO:0006007; GO:0005737; GO:0004619; GO:0030145	Phosphoglycerate mutase (2,3-diphosphoglycerate-independent)	Actinia tenebrosa	57.03	.	NA	NA	NA	14968.28125	27819.21875	23564.48828	33447.41406	16060.94043	28141.91797	34582.44922	25512.10142
Cluster-31550.116436	UniRef90	A0A6P8HV02 [UPI000A2A831A][UPI0020772738][UPI0010FC7E40][A0A2B4SHI1][A0A6S7GCD7][UPI001CFBD191][UPI001F03DFEA][UPI001EAFDF99][UPI0001CB9D2A]	A0A6P8HV02 (2.639E-139)	GO:0003924; GO:0005525	ras-related protein Rab-23-like	Actinia tenebrosa	27.03	.	NA	NA	NA	17440.60352	22431.8418	20865.90234	18551.42383	12484.03027	14826.04785	28413.60742	19287.63672
Cluster-31550.116446	UniRef90	A0A6P8HZ08 [A7RJZ8][UPI001CF5FA94][A0A8B8CZI1][UPI001EB02455][A0A1S3IKF6][A0A8S3VGP3][UPI001458F7E9][A0A8J1XNY8][A0A210PNW1]	A0A6P8HZ08 (0.000E+00)	GO:0006508; GO:0004222; GO:0046872	thimet oligopeptidase-like	Actinia tenebrosa	76.77	.	NA	NA	NA	17637.71094	13087.95605	14302.78906	17644.23633	6817.642578	15076.53711	17432.14258	14571.28781
Cluster-31550.116459	UniRef90	A0A6P8HTT3 [UPI000A2A590A][A7SIF2][UPI0009E34E89][UPI0010FC6C27][A0A2B4T0A3][UPI00106C0A7D][UPI00077B1E9F][UPI001458FEBC][UPI001EB071B8]	A0A6P8HTT3 (3.775E-161)	GO:0016021	uncharacterized protein LOC116292896	Actinia tenebrosa	40.73	.	NA	NA	NA	26015.99414	0	11316.96582	4937.988281	8738.878906	14771.06641	13945.6123	11389.50084
Cluster-31550.116471	UniRef90	A0A6P8IJ91 [A0A6P8H096][A0A6P8J2U1][A0A6P8IIC6][UPI001CF29BDA][UPI000A2A71C7][UPI0009E1FE4A][UPI000A2A5F19][UPI001CF266B5][UPI000C03EE67]	A0A6P8IJ91 (9.220E-93)	GO:0008168; GO:0032259	histamine N-methyltransferase-like	Actinia tenebrosa	35.08	.	NA	NA	NA	0	2072.340088	6922.099121	0	0	2428.461914	6537.735352	2565.805211
Cluster-31550.116482	UniRef90	A0A6P8ILX5 [A0A3M6TL79][A0A2B4T021][A0A2B4SFX1][A0A2B4RV41]	A0A6P8ILX5 (2.927E-53)	.	uncharacterized protein LOC116302599	Actinia tenebrosa	24.39	Y	NA	NA	NA	0	296.0340271	2685.231934	8518.470703	7492.334473	10243.68359	1370.393433	4372.30688
Cluster-31550.116499	UniRef90	UPI000A2A9BB1 [A7RER3][A0A6P8HC22][A0A2B4RZJ5][A0A7D9ICF2][A0A3Q1HEQ0][A0A3M6TBW9][A0A8C1TCE2][A0A093I0D2][UPI0010FC7B5D]	A7RER3 (5.768E-70)	GO:0003924; GO:0005525; GO:0070382; GO:0045921; GO:0016192; GO:0006887; GO:0030141; GO:0005794	ras-related protein Rab-27A isoform X1	Exaiptasia diaphana	16.01	.	NA	NA	NA	8236.935547	13343.64746	9363.178711	10714.78516	4559.002441	4432.614746	22436.31836	10440.92606
Cluster-31550.116538	UniRef90	UPI001CF2D085 [UPI000A2A9F7D][UPI00109B9C2C][UPI000C040F98][A0A2B4SJ69][UPI000F5572BD][UPI000A2A846A][UPI001CF2DE21][UPI0009E604F2][UPI00106B4816]	A0A2B4SJ69 (2.989E-59)	GO:0016021	uncharacterized protein LOC114950656	Acropora millepora	42.77	.	NA	NA	NA	3536.404541	7220.715332	13310.00977	17821.94727	12004.53027	436.287384	16222.96094	10078.97936
Cluster-31550.116553	UniRef90	A0A6P8IWN6 [UPI000A2A8CBB][A7T1K6][A0A2B4RFJ7][A0A1S3HA20][A0A6J8BM40][A0A8S3SRH3][A0A8J1XYR5][V5R076][UPI0001CBB187]	A0A6P8IWN6 (4.120E-213)	GO:0031931; GO:0031929; GO:0031932	Target of rapamycin complex subunit LST8	Actinia tenebrosa	35.21	.	NA	NA	NA	0	0	0	104.7659988	0	1294.585449	348.4699097	249.6887654
Cluster-31550.116570	UniRef90	A0A6P8ISY8 [UPI000A2A8A7F][A7SG12][A0A2B4RS25][UPI0010FC942D][A0A8J9ZL51][UPI001B88A3B3][A0A3B4BZ23][A0A7D9LL48][UPI0006B10A73]	A0A6P8ISY8 (3.668E-110)	GO:0012505	Coiled-coil domain-containing protein 25	Actinia tenebrosa	24.63	.	NA	NA	NA	43078.92578	0	19581.42188	20525.77734	10697.53906	9880.025391	3698.771973	15351.7802
Cluster-31550.116587	UniRef90	A0A6P8IMF8 [UPI000A2A4E6E][UPI00109BBDF8][UPI0020778AA4][A7S8B6][A0A8C3W1Z2][UPI001E1D5E45][UPI00074FCCB3][UPI001E69A5AD][A0A6P8HE41]	A0A6P8IMF8 (5.810E-272)	.	zinc finger protein 135-like	Actinia tenebrosa	86.2	.	NA	NA	NA	0	0	0	5272.359863	579.2901611	4409.217285	0	1465.838187
Cluster-31550.116604	UniRef90	Q16992 [A0A6P8I7G4][Q16998][Q17093][A0A0L7L7H8][A0A7J8CZJ7]	Q16992 (2.442E-171)	GO:0005576; GO:0007218; GO:0005643	LWamide neuropeptides	Anthopleura elegantissima	46.6	Y	NA	NA	NA	1307.056274	0	107.3784485	9543.025391	23576.53516	3972.507324	0	5500.928942
Cluster-31550.116623	UniRef90	UPI000A2A7068 [A7SH24][UPI000779FDF5][A0A3M6TE82][UPI00077A538F][UPI0009E641C1][A0A6P8IKG6][A0A3M6UXS8][A0A3M6UY31][UPI0009E612C1]	A7SH24 (5.719E-224)	GO:0016021; GO:0016020; GO:0022857	patched domain-containing protein 3	Exaiptasia diaphana	81.21	.	NA	NA	NA	60931.41797	29927.72656	13066.43555	10852.50195	767.2268066	7356.074707	33555.82422	22351.02968
Cluster-31550.116663	UniRef90	UPI000A2A9A0E [UPI0020772DBB][UPI00106B33AD][A0A7D9DG67][C3YNW7][UPI001F036D0C][T2MBU1][A0A6P8IX26][UPI0003F07988][UPI001ED83D0A]	A0A7D9DG67 (2.614E-263)	GO:0016874	long-chain-fatty-acid--CoA ligase ACSBG2 isoform X1	Exaiptasia diaphana	81.6	.	NA	NA	NA	6497.530762	3276.371094	2781.900146	5576.706543	0	4407.014648	12567.45605	5015.28275
Cluster-31550.116673	UniRef90	A0A6P8IN91 [UPI000A2A8868][A0A2B4SEN6][UPI0010FCB8D5][A0A3M6U7T0][A7RGR7][UPI000A2A9AD1][A0A401RV83][A0A6P7UZP7][A0A6P7V337]	A0A6P8IN91 (0.000E+00)	GO:0003723; GO:1990904	RNA-binding motif, single-stranded-interacting protein 1-like isoform X1	Actinia tenebrosa	61.78	.	NA	NA	NA	0	5278.413574	0	8064.719727	16577.3457	9092.683594	3226.841553	6034.286307
Cluster-31550.116716	UniRef90	A0A6P8JCH8 [A0A7D9IV01][UPI001069847A][A7RHW5][UPI000F550D7C][A0A3M6TCR2][UPI0009E4B09C][W5N8B2][UPI00077A66C6][A0A6P5A2M4]	A0A6P8JCH8 (6.078E-57)	GO:0046872; GO:0005737; GO:0043231; GO:0051537	CDGSH iron-sulfur domain-containing protein 3, mitochondrial-like	Actinia tenebrosa	15.65	.	NA	NA	NA	2542.578369	0	4173.464844	8994.578125	11387.82715	5435.693359	0	4647.734549
Cluster-31550.116724	UniRef90	A0A6P8HE54 [UPI000A2A8C27][A7SYL2][UPI001CF317D2][A0A3M6UNU8][UPI0009E32C00][UPI0003F079D9][UPI00106A9868][UPI001F03FECE][A0A2B4RRT8]	A0A6P8HE54 (0.000E+00)	.	sperm-associated antigen 1-like	Actinia tenebrosa	99.59	.	NA	NA	NA	2766.838184	989.2708008	630.074707	3317.017749	3461.300781	1832.068628	791.1405154	1969.673052
Cluster-31550.116729	UniRef90	A0A6P8IA31 [UPI000A2A4625][UPI0020779175][UPI001CF33243][A0A3M6U8F9][UPI00106CE122][UPI001F047434][B3RSS8][A0A6S7JKD2][A0A653C171]	A0A6P8IA31 (5.980E-192)	GO:0016020	stomatin-like protein 2, mitochondrial	Actinia tenebrosa	44.61	.	NA	NA	NA	5784.311523	11131.65625	15586.70801	15735.3125	11047.28223	17075.74414	11964.19629	12617.88728
Cluster-31550.116773	UniRef90	A0A6P8GYL0 [UPI000A2A4E51][UPI0020774FB2][A0A2B4SX01][A0A3M6TEC4][UPI0009E1CA28][A0A6S7IVK3][C3Y4W7][A0A6P5A170][A0A8J9Z6Z8]	A0A6P8GYL0 (2.281E-57)	GO:0005634; GO:1990404; GO:0003950	Poly	Actinia tenebrosa	45.52	.	NA	NA	NA	0	0	0	9307.375	51405.35156	0	0	8673.246652
Cluster-31550.116784	UniRef90	A0A6P8HAP2 [UPI000A2A7521][UPI00207724B2][UPI0009E3C26F][UPI001CF190D7][UPI000F553584][A0A3M6TTJ2][UPI001069EAAB][A0A2B4RK63][A0A8B6XR53]	A0A6P8HAP2 (3.066E-270)	GO:0016021	adhesive plaque matrix protein 2-like isoform X1	Actinia tenebrosa	48.41	Y	NA	NA	NA	5776.164551	6585.225586	8078.20459	0	19785.56055	0	0	5746.450753
Cluster-31550.116856	UniRef90	A0A6P8JBI7 [UPI00109B7968][UPI000A2A9E45][UPI0009E5A0A8][UPI001CF1B399][A0A3M6TKG2][A0A2B4RUX9][UPI0009E1A09D][UPI000A2A4581][UPI001CF461B1]	A0A6P8JBI7 (2.640E-88)	GO:0031418; GO:0051213; GO:0046872	2-oxoglutarate-dependent dioxygenase gloC-like	Actinia tenebrosa	28.75	.	NA	NA	NA	0	15162.49316	9024.461914	32599.04297	51204.45313	26127.23828	13277.3457	21056.43359
Cluster-31550.116858	UniRef90	A0A6P8IDN6 [UPI000A2A590B][A7SN30][A0A1C9KCT6][A0A3M6TIX3][A0A2B4SG05][A0A0K0JC44][A0A0P7ULA1][U4UME0][A0A4W3I6E0]	A0A6P8IDN6 (7.633E-207)	GO:0003723; GO:1990904	ELAV-like protein 1-B	Actinia tenebrosa	39.96	.	NA	NA	NA	20405.52734	7846.881348	6633.839844	18884.64258	37140.19531	21889.55078	5793.274902	16941.98744
Cluster-31550.116862	UniRef90	A0A6P8HHJ4 [UPI000A2A8E2B][UPI00207703C1][A7RU50][A0A1C9KCW6][A0A6P8ILX1][UPI000A2A88E2][A0A6P8HQZ3][UPI001CF492B2][UPI00109BE755]	A0A6P8HHJ4 (5.262E-152)	GO:0016021	ephrin-B2-like	Actinia tenebrosa	39.23	Y	NA	NA	NA	2587.615234	0	0	0	4331.452148	2846.607666	792.9059448	1508.368713
Cluster-31550.116867	UniRef90	A0A6P8HY59 [UPI000A2A6A86][A7RQV8][A7S8R3][A0A3M6US88][A0A2B4RW49][UPI0009E2CC5C][A0A3M6UB97][A0A2B4RK98][UPI001CF56A64]	A0A6P8HY59 (0.000E+00)	GO:0005975; GO:0004565	Beta-galactosidase	Actinia tenebrosa	77.39	Y	NA	NA	NA	5468.481934	32968.51953	15560.7002	26518.01758	21939.37109	21724.87305	8611.082031	18970.14934
Cluster-31550.116877	UniRef90	A0A6P8GYP2 [UPI0020777CC2][UPI0009E5A0E9][UPI001CF14B8B][UPI000779FA35][UPI00106BC431][UPI001F04F3D7][A0A6S7FVC8][A0A6P4YHW7][UPI001BB28E81]	A0A6P8GYP2 (0.000E+00)	GO:0004672; GO:0006468; GO:0005524	serine/threonine-protein kinase Nek1-like isoform X1	Actinia tenebrosa	141.46	.	NA	NA	NA	0	0	0	0	1	3.966494083	0	0.709499155
Cluster-31550.116882	UniRef90	UPI001CF33030 [UPI00109BB692][A0A2B4RCK4][UPI00077A5D5B][UPI00077A2975][UPI001CF1D50A][UPI000C042D38][A0A2B4SI26][A0A2B4RAZ9][UPI000A2A61FF]	A0A2B4RCK4 (6.444E-211)	GO:0008270	uncharacterized protein LOC114948540	Acropora millepora	58.09	.	NA	NA	NA	892.7287598	0	574.769165	0	0	1490.643677	5754.479492	1244.660156
Cluster-31550.116904	UniRef90	A0A6P8HZW3 [UPI000A2A9B91][UPI002076E614][UPI00077A908E][UPI0009E35F0D][A0A2B4SS70][UPI001BB11A21][A0A8S4BA56][A0A669B5X0][UPI00187C8A64]	A0A6P8HZW3 (6.323E-27)	.	leydig cell tumor 10 kDa protein homolog	Exaiptasia diaphana	12.91	.	NA	NA	NA	545.0648804	1016.326355	207.3249817	1214.439453	4389.133301	2205.060547	1422.625366	1571.424983
Cluster-31550.116907	UniRef90	UPI002076FB48 [UPI001CF201F5][A0A6P8HU77][UPI002076DFA0][UPI00077A6DDD][A0A2B4RR75][A0A2B4RPM9][UPI00106D425A][A0A6P4Y4W1][UPI001F04465B]	A0A6P8HU77 (2.456E-314)	GO:0004566; GO:0005975	beta-glucuronidase isoform X1	Nematostella vectensis	77.02	Y	NA	NA	NA	49389.01172	95633.46875	119878.7891	31876.36914	52500.81641	30435.00781	88609.99219	66903.35073
Cluster-31550.116940	UniRef90	A0A6P8J2W0 [A0A6P8IEU5][A0A6P8J490][A0A6P8HAH5][UPI000A2A78B1][A0A6P8HRR5][A0A6P8J0D6][A0A6P8H7Y3][A0A6P8H8B3][A0A6P8GZP1]	A0A6P8J2W0 (1.106E-37)	GO:0007411; GO:0016021; GO:0007155; GO:0005886	uncharacterized protein LOC116306472 isoform X1	Actinia tenebrosa	18.45	Y	NA	NA	NA	28640.45313	21713.6582	16807	10745.38184	15799.75879	0	14269.46875	15425.10296
Cluster-31550.116982	UniRef90	A0A6P8INH3	A0A6P8INH3 (3.675E-45)	GO:0031514	flagellar radial spoke protein 2-like	Actinia tenebrosa	17.55	.	NA	NA	NA	18394.96484	9095.811523	18731.57422	10061.8457	4956.624023	21603.54883	32627.95313	16496.04604
Cluster-31550.116983	UniRef90	A0A6P8INH3	A0A6P8INH3 (7.603E-46)	GO:0031514	flagellar radial spoke protein 2-like	Actinia tenebrosa	17.49	.	NA	NA	NA	20101.72656	9373.355469	20650.33789	7800.597656	4899.955078	47700.1875	39389.89063	21416.57868
Cluster-31550.117004	UniRef90	A0A6P8H4Z5 [UPI000A2A8E6E][UPI0009E469CB][A0A3M6U2R7][UPI001CF198BB][UPI000C044B34][A0A2B4SLF7][UPI000BA81DBF][UPI00109B8809][UPI000BA8310E]	A0A6P8H4Z5 (4.893E-257)	GO:0016021; GO:0003824	phospholipase D3-like	Actinia tenebrosa	57.79	.	NA	NA	NA	11321.29297	19830.07422	10151.93457	10294.27344	27588.74023	7003.723145	5441.842285	13090.26869
Cluster-31550.117007	UniRef90	A0A6P8HLC9 [UPI000A2A60B7][A7RS57][UPI0009E30548][UPI0010FC7692][UPI00077B176E][A0A2B4STR6][A0A3M6UER3][A0A6P8H9N7][UPI00109BE72C]	A0A6P8HLC9 (1.773E-86)	GO:0016021	uncharacterized protein LOC116292544	Actinia tenebrosa	26.84	Y	NA	NA	NA	38935.42969	16361.62012	6102.629883	6644.260742	0	1676.187988	16391.58203	12301.67292
Cluster-31550.117128	UniRef90	A0A6P8HCN1 [UPI000A2A7130][UPI0009E26132][UPI0018CDDD1A][UPI00148D92D6][UPI001CB81B9D][UPI001D06467F][A0A0M5J0W3][A0A8C6W0W4][UPI00035A0F12]	A0A6P8HCN1 (0.000E+00)	GO:0005096; GO:0005737	small G protein signaling modulator 1-like isoform X1	Actinia tenebrosa	119.5	.	NA	NA	NA	14191.80273	6375.148926	7181.821777	3777.623291	4850.083984	3981.267334	22382.40234	8962.878627
Cluster-31550.117141	UniRef90	A0A6P8IPR3 [UPI000A2A9651][A7RET6][A0A7D9L3Y7][UPI00106A46A1]	A0A6P8IPR3 (1.006E-25)	GO:0046872; GO:0005524	uncharacterized protein LOC116303048	Actinia tenebrosa	11.32	.	NA	NA	NA	2402.871094	20658.85547	739.4850464	6271.296875	0	2871.615723	2166.748535	5015.838963
Cluster-31550.117182	UniRef90	A0A6P8IZ54 [UPI0020774CC3][UPI000F556681][UPI00077A6D65][UPI001CF59C0E][A0A3M6TVN5]	A0A6P8IZ54 (1.173E-190)	GO:0016021	uncharacterized protein LOC116305456	Actinia tenebrosa	82.78	Y	NA	NA	NA	70219.36719	84696.85156	228428.375	46011.81641	102705.5703	13249.63379	46538.78516	84550.05706
Cluster-31550.117193	UniRef90	A0A6P8GYM2 [UPI000A2A6E3D][A7RUU0][UPI001CF33455][A0A2T7NYF4][UPI001E1CE027][A0A3M7SEY4][A0A1S3J3W9][A0A6P6DH38][A0A834JL32]	A0A6P8GYM2 (2.719E-40)	GO:0003998	Acylphosphatase	Actinia tenebrosa	11.3	.	NA	NA	NA	754.0863647	0	2082.445801	3781.438477	1952.360962	2401.350586	0	1567.38317
Cluster-31550.117196	UniRef90	A0A6P8J3S1 [UPI000A2A9D09][A7RQV1][A0A3M6UA88][UPI0009E3DA69][UPI0010FCD2A1][A0A6P4ZA47][A0A6J8E618][UPI001B88A468][A0A6P6R2Z6]	A0A6P8J3S1 (1.691E-151)	GO:0000149; GO:0097111; GO:0006888; GO:0097352; GO:0005737; GO:0016021	syntaxin-17-like	Actinia tenebrosa	33.22	.	NA	NA	NA	1242.5896	0	0	6270.013184	14455.89941	5166.950195	0	3876.493199
Cluster-31550.117200	UniRef90	A0A6P8IU63 [UPI000A2A6785][A7SDK8][A0A3M6U0L4][UPI001CF4BC77][A0A2B4SB56][A0A1S3IPL2][A0A8C4Q2Z2][A0A8C4SA90][A0A3Q3IK78]	A0A6P8IU63 (5.639E-218)	GO:0005737	endophilin-B1-like isoform X1	Actinia tenebrosa	43.03	.	NA	NA	NA	15714.87402	24926.77344	48385.64453	24042.87305	45428.16016	40525.73828	55380.67578	36343.53418
Cluster-31550.117227	UniRef90	A0A6P8IYC6 [A0A6P8IUA0][UPI000A2A47C2][UPI00109B74CE][A0A6P8I2N3][UPI00109BD7E5][A7RJE4][UPI0020779375][UPI000F556D25][A0A3M6V352]	A0A6P8IYC6 (1.182E-176)	GO:0016021; GO:0007166; GO:0004930	uncharacterized protein LOC116305140 isoform X1	Actinia tenebrosa	60.18	.	NA	NA	NA	1391.00354	11826.87207	6219.665527	0	0	2333.982422	0	3110.217651
Cluster-31550.117235	UniRef90	A0A6P8I7X3 [UPI00109B9771][UPI00207702E4][A7RI87][UPI0009E516F8][A0A2B4S9J2][A0A3M6T722][UPI001CF0DCEC][A0A7D9DNE9][UPI00106BFF22]	A0A6P8I7X3 (0.000E+00)	.	uncharacterized protein LOC116296838 isoform X2	Actinia tenebrosa	137.05	Y	NA	NA	NA	8174.207031	29882.27344	22395.72852	15168.66992	27476.56055	17821.54688	7148.203125	18295.31278
Cluster-31550.117281	UniRef90	A0A6P8HN39 [UPI000C0444A2][A0A2B4SZ17][UPI000F553844][UPI0009E28F84][UPI001CF2EBF4][UPI00109BA249][UPI00077A820E][UPI001601BA15][A0A1X7UHV7]	A0A6P8HN39 (0.000E+00)	.	CUB and sushi domain-containing protein 1-like isoform X1	Actinia tenebrosa	220.74	.	NA	NA	NA	3279.675537	0	0	4481.470215	10054.74219	3703.145508	0	3074.147635
Cluster-31550.117333	UniRef90	A0A6P8IVN0 [UPI000A2A4873][UPI0013904BDD][UPI000A2A6578][A0A6P8I149][UPI000A2A7C02][UPI000A2AA393][UPI000A2A774F][A0A6P8H259][A7SRM2]	A0A6P8IVN0 (1.142E-97)	GO:0016021	uncharacterized protein LOC116305394	Actinia tenebrosa	31.6	Y	NA	NA	NA	46765.65234	17808.66016	16172.49609	107740.6875	121665.3594	11141.42773	10380.49316	47382.11091
Cluster-31550.117344	UniRef90	A0A6P8IVN0 [UPI0013904BDD][UPI000A2A4873][UPI000A2A6578][A0A6P8I149][UPI000A2A7C02][UPI000A2AA393][UPI000A2A774F][A0A6P8H259][A7SRM2]	A0A6P8IVN0 (6.659E-94)	GO:0016021	uncharacterized protein LOC116305394	Actinia tenebrosa	35.43	Y	NA	NA	NA	6034.521484	10388.93848	3488.414307	22593.91211	21090	5659.778809	1954.289795	10172.83643
Cluster-31550.117346	UniRef90	A0A6P8IJG4 [UPI00109B8B87][A0A6P8HAU2][A0A6P8HAU8][UPI000A2A5789][UPI000A2A4663][UPI00109B7CA0][UPI00109BE573][UPI000A2A5658][UPI00109B7193]	A0A6P8IJG4 (1.981E-61)	.	uncharacterized protein LOC116301896	Actinia tenebrosa	13.45	.	NA	NA	NA	137752.7656	378904.625	166158.6406	19539.00977	18940.97656	29851.36719	75844.89063	118141.7536
Cluster-31550.117347	UniRef90	A0A6P8IJG4 [A0A6P8HAU2][UPI00109B8B87][A0A6P8HAU8][UPI000A2A5789][UPI000A2A4663][UPI00109B7CA0][UPI00109BE573][UPI00109B7193][UPI000A2A5658]	A0A6P8IJG4 (3.170E-63)	.	uncharacterized protein LOC116301896	Actinia tenebrosa	14.1	.	NA	NA	NA	454.8753357	2.279217005	0	3376.302734	0	0	0	547.6367553
Cluster-31550.117350	UniRef90	A0A6P8HPG7 [UPI0020771A28][UPI000A2A888A][UPI0009E62F99][UPI0009E5813F][UPI000F5530EC][A0A3M6UKH3][UPI001CF3258A][A7SNL9][UPI000C050221]	A0A6P8HPG7 (1.592E-244)	GO:0016021	lysosome membrane protein 2-like	Actinia tenebrosa	58.65	.	NA	NA	NA	22169.27148	12505.61914	11394.19141	19615.79102	17744.56641	4300.986816	11371.64355	14157.43855
Cluster-31550.117353	UniRef90	A0A6P8HYC5 [A0A7M5WQT5][A0A3M6UV84][UPI00077A918A][B3RWE0][UPI0009E278AB][UPI001425A99C][UPI0001CBA8B9][A0A3B3D107][UPI0012EE66D0]	A0A6P8HYC5 (1.114E-67)	GO:0016740	glutathione S-transferase DHAR1, mitochondrial-like	Actinia tenebrosa	25.69	.	NA	NA	NA	208909.0625	166166.0938	282265.875	177429.5781	52542.27734	198054.75	246965.8125	190333.3499
Cluster-31550.117354	UniRef90	A0A6P8HVG1 [UPI000A2A7BD9][A7RXK9][UPI000C041ADD][UPI000F55129A][UPI00077A5A44][UPI000A2A7AC5][UPI0009E2032F][A0A3M6UV63][A0A7D9HNF9]	A0A6P8HVG1 (2.327E-210)	GO:0003779; GO:0005634; GO:2000601; GO:0007015	neural Wiskott-Aldrich syndrome protein-like	Actinia tenebrosa	52.63	.	NA	NA	NA	14676.12402	35821.99609	28156.01563	21815.49219	54019.46484	32908.96094	43640.72656	33005.54004
Cluster-31550.117487	UniRef90	A0A6P8H2S2 [A0A6P8HEH7][A0A6P8IH71][A0A6P8GX38][A0A6P8HEG5][A0A6P8HIY2][A0A3M6TDR9][A0A6P8HRN0][A0A6P8HQ86][A0A6P8IY11]	A0A6P8H2S2 (5.796E-101)	.	venom prothrombin activator pseutarin-C non-catalytic subunit-like	Actinia tenebrosa	28.57	.	NA	NA	NA	5015.355957	0	0	0	0	0	0	716.4794224
Cluster-31550.117511	UniRef90	A0A6P8IHC7 [A0A6P8ICA5][UPI00109BCA94][A0A3M6UXV3][UPI000A2A8574][UPI00109B7EBD][A7SDJ6][UPI0010695250][UPI00106CEEC7][A0A6S7J008]	A0A6P8IHC7 (9.555E-238)	GO:0003824	uncharacterized protein LOC116301332 isoform X1	Actinia tenebrosa	53.55	.	NA	NA	NA	13744.0752	10609.20313	13050.39551	18309.33789	7466.23584	22810.75781	22420.60352	15487.22984
Cluster-31550.117529	UniRef90	A0A6P8I8T8 [UPI000A2A7A02][UPI00077A90B7][A0A2B4SE27][A7RR23][UPI0009E486EE][A0A3M6V5D0][A0A8C5CHW2][A0A6P7JWK4][A0A8C4XE36]	A0A6P8I8T8 (4.671E-129)	GO:0016787	platelet-activating factor acetylhydrolase IB subunit gamma-like	Actinia tenebrosa	24.57	.	NA	NA	NA	0	0	9631.234375	11198.12598	3546.581787	13576.02148	12703.85352	7236.545306
Cluster-31550.117543	UniRef90	A0A2B4RAZ6 [A0A2B4R9B2][UPI000C04DF33][A0A3M6TP54][A0A3M6UNT7][A0A2B4R556]	A0A2B4RAZ6 (5.999E-13)	GO:0003964	Putative RNA-directed DNA polymerase from transposon BS	Stylophora pistillata	9.87	.	NA	NA	NA	114387.7109	252760.3438	146409.125	0	7164.038574	0	91434.33594	87450.79346
Cluster-31550.117545	UniRef90	A0A6P8HG76 [A0A6P8HG71][UPI0020777BAB][UPI00077A48FA][UPI001CF55ABB][A0A6P8HYN4][UPI001CF1DF20][UPI001CF2E767][UPI0020778534][UPI002076E42F]	A0A6P8HG76 (0.000E+00)	GO:0016021; GO:0004725; GO:0006470	Protein-tyrosine-phosphatase	Nematostella vectensis	159.92	.	NA	NA	NA	24507.89844	11154.53418	5737.892578	0	0	3476.898682	2671.782959	6792.715262
Cluster-31550.117574	UniRef90	A0A6P8IU97 [A0A6P8ISB2][UPI000A2A6AD1][UPI000A2A5700][UPI00109BBD35][A0A6P8ISB7][A0A6P8ISC1][A0A6P8IV64][A0A6P8IYD3][UPI000A2A74A5]	A0A6P8IU97 (2.196E-228)	GO:0016021; GO:0004222; GO:0006508; GO:0046872	endothelin-converting enzyme 1-like isoform X1	Actinia tenebrosa	70.16	.	NA	NA	NA	27163.23242	16355.39258	9098.44043	26008.66797	20613.89258	17413.26367	17902.04883	19222.13407
Cluster-31550.117621	UniRef90	A0A6P8HII8 [UPI000A2AA12A][UPI0020777736][A0A3M6TJQ1][UPI00077AEFF5][UPI001E1E1B79][UPI0001CBB578][A0A6H5IY89][A0A7M7LL44][A0A8C5RX52]	A0A6P8HII8 (1.242E-217)	GO:0005525; GO:0030496; GO:0051301; GO:0005819; GO:0060170; GO:0032154	Septin	Actinia tenebrosa	42.2	.	NA	NA	NA	6721.674316	7230.774414	5901.688965	8619.083984	4335.719727	9217.694336	10714.2041	7534.405692
Cluster-31550.117625	UniRef90	A0A6P8IZ15 [UPI000A2A7023][UPI002076E6A8][UPI001CF46A3D][UPI00077AAF1A][UPI0009E1EA6E][A0A3M6UNZ1][A0A2B4T0A4][UPI001F03A24A][A0A6S7I963]	A0A6P8IZ15 (5.228E-144)	GO:0048208; GO:0005737; GO:0042802	protein TFG-like	Actinia tenebrosa	46.57	.	NA	NA	NA	2760.065918	5057.493164	6019.804199	7831.603027	8248.759766	11511.15234	8240.212891	7095.584473
Cluster-31550.117640	UniRef90	A0A6P8IWA5 [UPI000A2A84C9][A0A2B4SRP3][A7SWM6][A0A7D9ICE3][UPI001F03A7D1][A0A1S3H849][A0A093PEX5][UPI001C497932][UPI001E670B9C]	A0A6P8IWA5 (0.000E+00)	GO:0004674; GO:0006468; GO:0035556; GO:0005524; GO:0000287	Ribosomal protein S6 kinase	Actinia tenebrosa	79.87	.	NA	NA	NA	4468.097656	2726.785156	3786.734863	4349.906738	3687.844238	3194.836182	8048.884766	4323.298514
Cluster-31550.117655	UniRef90	A0A6P8J928 [UPI000A2A9FB3][Q0ZDL9][UPI0009E3435D][A0A3M6TAZ4][A0A2B4SQ91][UPI001CF37026][UPI00193D6FFF][A0A0B4KG68][A0A6I9VVP0]	A0A6P8J928 (4.072E-114)	.	tropomyosin-1-like	Actinia tenebrosa	28.7	.	NA	NA	NA	108485.6094	67021.52344	138700.3438	205222.9531	258771.2344	295462.5313	128803.7031	171781.1283
Cluster-31550.117674	UniRef90	A0A6P8IKT5 [UPI000A2A8F7D][A7SUY2][A0A3M6TSH4][UPI0010FC8E3C][A0A6S7HL43][UPI0009E1D721][UPI001F04AFF6][UPI0009E290AC][A0A4D5R9Z9]	A0A6P8IKT5 (1.897E-200)	.	uncharacterized protein ZK1073.1-like	Actinia tenebrosa	39	.	NA	NA	NA	7043.297852	4089.596924	5237.01416	9004.34668	3716.804688	5096.644043	7414.446289	5943.164376
Cluster-31550.117709	UniRef90	A0A1W5XGF1 [UPI000A2A44B3][A0A6P7XDE8][A0A6P4ZFG5][A0A8K0A7B7][A0A6P8HKG5][UPI0015FFEED7][UPI00077A35E1][A0A2G8JZ08][A0A8J1L6G5]	A0A1W5XGF1 (3.752E-20)	GO:0005576; GO:0009374	Avidin 2	Branchiostoma japonicum	20.99	.	NA	NA	NA	0	0	0	9515.080078	29096.60156	0	0	5515.95452
Cluster-31550.117735	UniRef90	A0A6P8IH71 [A0A6P8GX38][A0A6P8H2S2][A0A6P8HEG5][A0A6P8H2S7][UPI000A2A8C30][UPI00109B79DC][UPI000A2A7A7C][UPI00109B8630][A0A6P8HQA0]	A0A6P8IH71 (1.039E-99)	.	lactadherin-like	Actinia tenebrosa	24.72	.	NA	NA	NA	0	0	0	1537.673584	3624.991943	0	0	737.5236468
Cluster-31550.117858	UniRef90	A0A6P8HMD3 [UPI000A2A5E84][UPI002077718C][UPI0009E296F0][A0A2B4SGN2][A0A3M6USV3][B3RM77][UPI001425712E][A0A8C6RX83][A7SV02]	A0A6P8HMD3 (2.133E-207)	.	melanotransferrin-like	Actinia tenebrosa	46.45	Y	NA	NA	NA	30797.66992	28459.0293	14479.68457	14434.39941	20836.61523	29607.27148	6607.986328	20746.09375
Cluster-31550.117914	UniRef90	A0A6P8HHX5 [UPI000A2A8C04][A7T0H5][UPI0010FCA72F][A0A3M6V245][UPI0010FCB42D][UPI00106D3913][UPI0010FC8325][A0A7D9DRW1][A0A7M7H3I0]	A0A6P8HHX5 (4.029E-293)	GO:0004683; GO:0006468; GO:0005524; GO:0110165; GO:0005516	Calcium/calmodulin-dependent protein kinase	Actinia tenebrosa	54.31	.	NA	NA	NA	3973.382324	6500.487793	5033.847168	7057.010742	3243.897217	2031.346802	7271.915527	5015.983939
Cluster-31550.117955	UniRef90	A7S690 [A0A7M7NI00][C3XW37][A0A7M5VA14][A0A8J1XMQ6][A0A674IPJ6][A0A7I8VDN0][A0A369S8W0][K7FZ53][A0A2G8KP08]	A7S690 (1.076E-92)	GO:0005814; GO:0005813; GO:0000278; GO:0005509; GO:0007099	CETN1 protein	Anthozoa	19.42	.	NA	NA	NA	5584.30127	4763.986328	2349.835205	3865.222412	5375.411133	3419.665771	0	3622.631731
Cluster-31550.118021	UniRef90	A0A6P8J8R6 [UPI000A2AA19C][A7S2L3][UPI00077A3F13][UPI0009E31ADC][A0A3M6TE18][A0A7D9I2L5][B3RXS0][A0A1S3JKV0][UPI000C6CE989]	A0A6P8J8R6 (1.026E-91)	GO:0007034	charged multivesicular body protein 2b-B-like isoform X1	Actinia tenebrosa	22.69	.	NA	NA	NA	0	0	728.7975464	2548.260742	240.4121399	1006.342102	432.8704529	708.0975691
Cluster-31550.118045	UniRef90	A0A6P8I7E9 [A0A2B4RRL1][UPI000C057572][A0A2B4RRJ0][A0A6P8ID58][UPI0009E21200][UPI00109BAEA9][A0A6P8HUQ3][UPI000A2A8F54][UPI00109B8FCB]	A0A6P8I7E9 (4.921E-270)	GO:0016021	uncharacterized protein LOC116298814	Actinia tenebrosa	71.32	.	NA	NA	NA	2600.796875	0	8015.160645	5290.669434	0	12893.85156	0	4114.354074
Cluster-31550.118061	UniRef90	A0A6G0WHI3 [A0A024TEQ1][A0A813JHG1][A0A3R6W487][W4FS81][A0A813HZN4][A0A1W0A6R6][A0A835Z3K1][A0A1V9Z484][A0A815T5N1]	A0A6G0WHI3 (5.401E-27)	.	RING-type domain-containing protein	Aphanomyces euteiches	23.95	.	NA	NA	NA	0	0	10782.07617	3672.240723	3589.838867	3029.790283	5360.941406	3776.412493
Cluster-31550.118077	UniRef90	A0A6P8IZC2 [UPI000A2A47AD][UPI00207772FA][A7RLC7][UPI0009E1BC02][A0A2B4SSW2][UPI00077A277D][A0A6P5A0D4][A0A1S3KDZ7][A0A6P4ZF68]	A0A6P8IZC2 (4.393E-96)	.	FGFR1 oncogene partner 2 homolog	Actinia tenebrosa	22.14	.	NA	NA	NA	0	0	532.6673584	2564.67334	1347.884888	1479.435303	1429.731812	1050.627529
Cluster-31550.118122	UniRef90	O15992 [A7RGZ5][UPI000A2A714D][UPI00109B81FB][I0FXI8][A7SPV6][UPI000779F915][UPI000F55659B][A0A3M6UB77][A0A661HPM3]	O15992 (5.218E-116)	GO:0004054; GO:0005524; GO:0004111; GO:0016310; GO:0046314	Arginine kinase	Actiniidae	21.67	.	NA	NA	NA	4641.533203	17874.38867	10765.22168	8672.038086	6882.057617	12558.91699	4185.201172	9368.479632
Cluster-31550.118123	UniRef90	A0A6P8HWY1 [UPI00109B81FB][A7RGZ5][I0FXI8][O15992][UPI000A2A714D][A7SPV6][UPI000F55659B][A0A3M6UB77][UPI000779F915]	A0A6P8HWY1 (6.593E-92)	GO:0004111; GO:0046314; GO:0016310; GO:0005524	arginine kinase-like	Actinia tenebrosa	19.98	.	NA	NA	NA	6465.898926	10327.36133	9320.272461	17989.95703	13771.61719	20429.54883	16191.43848	13499.44203
Cluster-31550.118130	UniRef90	I0FXI8 [UPI00109B81FB][UPI000A2A714D][O15992][A7RGZ5][A0A6P8HWY1][A0A077ZVB8][J9J264][A0A267FMS7][A0A1I8I7C3]	I0FXI8 (0.000E+00)	GO:0004111; GO:0046314; GO:0016310; GO:0005524	Three-domain arginine kinase	Nematostella vectensis	93.04	.	NA	NA	NA	58910.24219	44130.22656	47434.51172	51455.50781	39799.05078	60858.07813	55400	51141.08817
Cluster-31550.118132	UniRef90	A0A6P8HWY1 [UPI00109B81FB][UPI000A2A714D][A7SPV6][I0FXI8][UPI000779F915][UPI000F55659B][A0A3M6UB77][A7RGZ5][O15992]	A0A6P8HWY1 (7.516E-77)	GO:0004111; GO:0046314; GO:0016310; GO:0005524	arginine kinase-like	Actinia tenebrosa	15.55	.	NA	NA	NA	13074.33105	7712.570801	7573.629395	10916.76172	0	7172.261719	16068.16992	8931.103516
Cluster-31550.118139	UniRef90	A0A6P8HZ84 [UPI000A2A97E4][UPI00207713A0][UPI0009E23756][UPI000C0442B2][UPI001CF57820][A7S3H2][UPI000F553383][UPI00106B6A5A][UPI001F0449D2]	A0A6P8HZ84 (4.941E-324)	GO:0012505; GO:0016021; GO:0005634; GO:0003676	inner nuclear membrane protein Man1-like	Actinia tenebrosa	81.1	.	NA	NA	NA	11958.60938	8650.359375	7582.740723	19317.05078	40297.61328	14256.69629	4703.446777	15252.35951
Cluster-31550.118176	no_hit	.	.	.	.	.	19.96	.	NA	NA	NA	20647.41992	19989.44727	48818.63281	5894.490234	23235.06836	8431.583008	28841.64258	22265.46917
[truncated: 4,269 more rows]
