# Supplementary material for: Proteotransciptomics of the Most Popular Host Sea Anemone Entacmaea quadricolor Reveals Not All Toxin Genes Expressed by Tentacles Are Recruited into Its Venom Arsenal
Source: Toxins (Basel). 2024 Feb 5;16(2):85. doi: 10.3390/toxins16020085 (PMC10893224; doi:10.3390/toxins16020085)
Supplement: Supplementary file 1 [file toxins-16-00085-s001.zip › toxins-2813296-supplementary/supplimentary materials/File S3 Transcriptome Final Library.csv]

ClusterID	Source	Target_accessions	Best_hit_with_idmapping	Best_mapped_GOs	Gene_names	Taxon	kda	number of transcripts in cluster	ATG_start	has_signal_peptide	cat	fam	details	average_norm_count
Cluster-31550.107593	UniRef90	A0A6P8HZQ0 [UPI000A2A9B4A][UPI002077399E][UPI0009E328C5][A0A2B4SIN1][UPI000F555408][UPI001CF0FA99][A0A7G7WYY1][A0A2B4SLI4][UPI00077B11AB]	A0A6P8HZQ0 (2.313E-41)	GO:0042151; GO:0090729	protein piccolo-like	Actinia tenebrosa	12.18	1	Y	.	Allergen and innate immunity	CAP	(UC)	2.94
Cluster-31550.109845	UniRef90	A0A6P8I867 [UPI0009E24F3D][UPI001CF4293B][UPI00077A32B6][UPI00109BD44E][K7ZH43][UPI00138FA63F][UPI0009E4256D][A0A3M6U824][A0A3M6U8B0]	A0A6P8I867 (3.144E-70)	GO:0005576	protein PRY1-like	Actinia tenebrosa	17.76	1	Y	.	Allergen and innate immunity	HYAs	(UC)	934.12
Cluster-31550.109846	UniRef90	A0A6P8I867 [UPI00109BD44E][UPI00109BF290][UPI001CF4293B][UPI00077A32B6][UPI00138FA63F][K7ZH43][UPI00207700F7][UPI001CF33039][A0A6P8IDZ5]	A0A6P8I867 (1.005E-99)	GO:0005576	protein PRY1-like	Actinia tenebrosa	32.29	1	Y	Y	Allergen and innate immunity	CAP	(UC)	2281.92
Cluster-31550.109848	UniRef90	A0A6P8I867 [UPI001CF4293B][UPI00077A32B6][UPI00138FA63F][UPI00109BD44E][UPI001CF33039][K7ZH43][UPI00207700F7][A7RG32][A0A3M6U8B0]	A0A6P8I867 (2.155E-46)	GO:0005576	protein PRY1-like	Actinia tenebrosa	18.03	1	Y	.	Allergen and innate immunity	CAP	(UC)	163.31
Cluster-31550.125131	UniRef90	UPI000C042F45 [A0A2B4SE56][UPI00109B9B7D][UPI000F556B26][A0A3M6U157][UPI0009E62A3D][A0A6P8HSU5][UPI000A2A6421][UPI000A2A8867][UPI0009E3CE01]	A0A2B4SE56 (3.164E-12)	GO:0005576; GO:0042151; GO:0090729	ectin-like isoform X1	Stylophora pistillata	20.51	1	Y	.	Allergen and innate immunity	CAP	(UC)	4.81
Cluster-31550.64848	UniRef90	A0A6P8H1R0 [UPI000F5591DE][A0A3M6UW74][UPI00077A2DD2][UPI001CF419D3][UPI00109B79F3][UPI0009E225BA][A0A2B4SD01][UPI0009E2AD46][UPI00109BC17E]	A0A6P8H1R0 (5.271E-50)	GO:0005576	Golgi-associated plant pathogenesis-related protein 1-like	Actinia tenebrosa	16.49	1	Y	.	Allergen and innate immunity	CAP	(UC)	1312.38
Cluster-31550.64849	UniRef90	A0A6P8H1R0 [UPI0009E225BA][UPI00109B79F3][UPI00077B043E][UPI00109BC17E][UPI00109BB65E][UPI000F5591DE][A0A3M6UW74][A0A2B4SD01][UPI0009E2AD46]	A0A6P8H1R0 (5.328E-54)	GO:0005576	Golgi-associated plant pathogenesis-related protein 1-like	Actinia tenebrosa	16.53	1	Y	.	Allergen and innate immunity	CAP	(UC)	1000.9
Cluster-31550.65857	UniRef90	A0A6P8HFE3 [UPI002076F576][A7RHS0][UPI000C04BE2E][A0A6P8IZH4][UPI001F084869][UPI0015B009D9][UPI000A2A6EAA][A8N8H4][A0A077WG73]	A0A6P8HFE3 (0.000E+00)	GO:0016021; GO:0008236; GO:0006508	prolyl endopeptidase FAP-like isoform X1	Actinia tenebrosa	92.31	1	Y	.	Allergen and innate immunity	DPP IV/FAP	(UC)	426.82
Cluster-31550.73044	UniRef90	A0A6P8HCZ6 [UPI000A2A7D34][A7RM43][A0A2B4S0I9][UPI000C03C0AA][UPI00077A7E2F][UPI000A2A469A][UPI000C04239E][UPI0020770FE0][UPI0009E4E737]	A0A6P8HCZ6 (5.561E-113)	.	ectin-like	Actinia tenebrosa	29.04	1	Y	.	Allergen and innate immunity	CAP	(UC)	50.7
Cluster-31550.104118	UniRef90	A0A6P8HTF8 [A0A6P8I1H5][UPI00109BC235][UPI00109BD895][UPI00109B83FF][UPI00109BDE79][UPI00109BCFF1][UPI00109BA84F][A0A2B4RI68][UPI0009E5E35C]	A0A6P8HTF8 (4.406E-51)	GO:0008270; GO:0016020; GO:0004222; GO:0006508; GO:0042151; GO:0090729	Metalloendopeptidase	Actinia tenebrosa	13.36	6	Y	.	Auxilliary	Peptidase M12A	Peptidase_M12A_L1	4.26
Cluster-31550.104953	UniRef90	A0A6P8JEU5 [UPI002076EA32][UPI000A2A630C][UPI000A2A59FB][UPI000A2A4BD6][UPI0020774E09][A0A6P8I380][A0A6P8J4F4][A7RET1][UPI00106CDDB1]	A0A6P8JEU5 (3.949E-132)	GO:0006508; GO:0004222; GO:0008270	Metalloendopeptidase	Actinia tenebrosa	40.12	1	.	.	Auxilliary	Peptidase M12A	Peptidase_M12A_L1	29.37
Cluster-31550.106102	UniRef90	A0A6P8HA15 [A0A6P8HA25][UPI000A2A9FE0][UPI001390381F][UPI00138FF3D9][A0A6P8HBA1][A0A7G7WYR3][UPI0020776A69][UPI000C03FB21][UPI000F554917]	A0A6P8HA15 (1.332E-138)	GO:0008270; GO:0004222; GO:0006508; GO:0042151; GO:0090729	Metalloendopeptidase	Actinia tenebrosa	41.14	1	Y	.	Auxilliary	Peptidase M12A	Peptidase_M12A_L6	26.89
Cluster-31550.106103	UniRef90	A0A6P8HA15 [A0A6P8HA25][UPI001390381F][UPI000A2A9FE0][UPI00138FF3D9][A0A6P8HBA1][A0A3M6TU75][UPI000F554917][A0A3M6TTZ7][A0A7G7WYR3]	A0A6P8HA15 (4.343E-169)	GO:0008270; GO:0004222; GO:0006508; GO:0042151; GO:0090729	Metalloendopeptidase	Actinia tenebrosa	45.71	1	Y	.	Auxilliary	Peptidase M12A	Peptidase_M12A_L7	71.78
Cluster-31550.110619	UniRef90	A0A4V6IM42 [A0A6P8HLG2][A0A4U8YVD9][UPI000A2A4706][UPI000A2A81CB][A7T0S0][UPI00138FE6E4][A0A6P8HYG7][A7SNJ4][A0A3M6T9I2]	A0A4V6IM42 (2.936E-135)	GO:0008270; GO:0004222; GO:0006508; GO:0042151; GO:0090729	Metalloendopeptidase	Oulactis sp. MM-2018	47.46	1	Y	Y	Auxilliary	Peptidase M12A	Peptidase_M12A_L6	279.67
Cluster-31550.110620	UniRef90	A0A6P8HLG2 [A0A4V6IM42][A0A4U8YVD9][UPI000A2A4706][UPI001455D959][A0A2Z5TXL0][UPI00142570DE][A0A0N4VNA9][UPI0009E467BD][UPI0020777F40]	A0A6P8HLG2 (1.187E-54)	GO:0008270; GO:0004222; GO:0006508; GO:0042151; GO:0090729	Metalloendopeptidase	Actinia tenebrosa	15.42	1	Y	.	Auxilliary	Peptidase M12A	(UC)	51.64
Cluster-31550.110622	UniRef90	A0A6P8HLG2 [A0A4V6IM42][A0A4U8YVD9][UPI000A2A4706][UPI00138FE6E4][UPI000A2A81CB][A7T0S0][A0A6P8HYG7][A7SNJ4][A0A3M6T9I2]	A0A6P8HLG2 (3.137E-158)	GO:0008270; GO:0004222; GO:0006508; GO:0042151; GO:0090729	Metalloendopeptidase	Actinia tenebrosa	49.76	1	Y	Y	Auxilliary	Peptidase M12A	Peptidase_M12A_L7	590.64
Cluster-31550.110623	UniRef90	A0A6P8HLG2 [A0A4V6IM42][A0A4U8YVD9][UPI000A2A4706][UPI00138FE6E4][UPI000A2A81CB][A7T0S0][A0A6P8HYG7][A7SNJ4][A0A3M6T9I2]	A0A6P8HLG2 (2.147E-160)	GO:0008270; GO:0004222; GO:0006508; GO:0042151; GO:0090729	Metalloendopeptidase	Actinia tenebrosa	49.84	1	Y	Y	Auxilliary	Peptidase M12A	Peptidase_M12A_L7	1077.88
Cluster-31550.110624	UniRef90	A0A6P8HYG7 [UPI000A2A81CB][A7SNJ4][A0A6P8HLG2][A0A4V6IM42][UPI00138FE6E4][UPI000A2A4706][A0A4U8YVD9][A7T0S0][A0A2B4SWM4]	A0A6P8HYG7 (2.315E-166)	GO:0008270; GO:0004222; GO:0006508; GO:0042151; GO:0090729	Metalloendopeptidase	Actinia tenebrosa	38.62	11	Y	Y	Auxilliary	Peptidase M12A	Peptidase_M12A_L6	92.12
Cluster-31550.110625	UniRef90	A0A6P8HYG7 [UPI000A2A81CB][A7SNJ4][A0A2B4SWM4][UPI000A2A4706][A0A1I7V6N1][A0A1I7V6M9][A0A6P8HLG2][A0A3M6T9I2][A0A5S6QZK7]	A0A6P8HYG7 (1.326E-51)	GO:0008270; GO:0004222; GO:0006508; GO:0042151; GO:0090729	Metalloendopeptidase	Actinia tenebrosa	14.13	1	Y	.	Auxilliary	Peptidase M12A	(UC)	3.97
Cluster-31550.110626	UniRef90	A0A6P8HYG7 [UPI000A2A81CB][A7SNJ4][A0A2B4SWM4][A0A3M6T9I2][A0A1I7V6N1][A0A1I7V6M9][UPI000A2A4706][A0A5S6QZK7][A0A6P8HLG2]	A0A6P8HYG7 (8.829E-51)	GO:0008270; GO:0004222; GO:0006508; GO:0042151; GO:0090729	Metalloendopeptidase	Actinia tenebrosa	14.15	1	Y	.	Auxilliary	Peptidase M12A	(UC)	0.72
Cluster-31550.112142	UniRef90	A0A6P8I1H5 [A0A6P8HTF8][UPI00109BC235][UPI00109BCFF1][UPI0009E225F9][UPI0009E583ED][UPI00109BD895][UPI00109BDE79][A0A3M6UIF4][UPI00207754E3]	A0A6P8I1H5 (1.443E-104)	GO:0006508; GO:0016020; GO:0004222; GO:0008270	Metalloendopeptidase	Actinia tenebrosa	23.94	1	.	.	Auxilliary	Peptidase M12A	Peptidase_M12A_L1	4.38
Cluster-31550.115768	UniRef90	A0A6P8HBA1 [A0A3M6TU75][UPI0009E1F460][A0A3M6TTZ7][UPI000C03FB21][A0A2B4S0R4][UPI000F554917][UPI0009E31E31][A0A7G7WYR3][A0A7D9IAG9]	A0A6P8HBA1 (4.124E-64)	GO:0008270; GO:0004222; GO:0006508; GO:0042151; GO:0090729	Metalloendopeptidase	Actinia tenebrosa	13.99	1	.	.	Auxilliary	Peptidase M12A	Peptidase_M12A_L1	4.84
Cluster-31550.124254	UniRef90	A0A6P8J5J0 [UPI0009E2998C][A0A3M6U215][UPI001CF53984][UPI0013905E03][UPI000C043AC7][A0A2B4SI91][UPI000A2A6314][A7RRS1][A0A6P8I1H5]	A0A6P8J5J0 (6.793E-139)	GO:0006508; GO:0004222; GO:0008270	Metalloendopeptidase	Actinia tenebrosa	35.89	3	Y	Y	Auxilliary	Peptidase M12A	Peptidase_M12A_L1	744.1
Cluster-31550.129463	UniRef90	A0A6P8HBA1 [A0A3M6TU75][UPI0009E1F460][UPI000F554917][A0A3M6TTZ7][UPI000C03FB21][A0A6P8H7K8][UPI0009E31E31][UPI0009E4594F][UPI000A2A516C]	A0A6P8HBA1 (3.215E-169)	GO:0008270; GO:0004222; GO:0006508; GO:0042151; GO:0090729	Metalloendopeptidase	Actinia tenebrosa	44.21	1	Y	Y	Auxilliary	Peptidase M12A	Peptidase_M12A_L7	293.69
Cluster-31550.134705	UniRef90	A0A6P8IM71 [UPI000A2A8861][A0A2B4SKI6][A0A6P8HE49][UPI0009E4F43E][UPI00106A0137][A0A7G7WYP9][UPI000A2A670F][UPI001CF28319][A0A6P8HHH5]	A0A6P8IM71 (1.132E-190)	GO:0006508; GO:0004222; GO:0030246; GO:0008270	Metalloendopeptidase	Actinia tenebrosa	38.34	1	Y	Y	Auxilliary	Peptidase M12A	Peptidase_M12A_L1	42.61
Cluster-31550.136263	UniRef90	UPI00109B92D3 [A0A6P8I1H5][A0A6P8IG11][UPI00109BC235][UPI00109BCFF1][A7RSP5][UPI0009E225F9][UPI00207728C3][UPI0009E5E35C][A0A3M6UIF4]	A0A6P8I1H5 (3.759E-66)	GO:0006508; GO:0016020; GO:0004222; GO:0008270	zinc metalloproteinase nas-4-like	Exaiptasia diaphana	21.63	1	Y	.	Auxilliary	Peptidase M12A	Peptidase_M12A_L1	7.63
Cluster-31550.136264	UniRef90	A0A6P8IG11 [UPI00207728C3][A0A3M6V044][UPI000C04D0F3][A0A2B4RII3][A0A6P8HTF8][A0A3M6UIF4][UPI0009E5E35C][UPI00109BDE79][UPI0009E583ED]	A0A6P8IG11 (0.000E+00)	GO:0008270; GO:0016020; GO:0004222; GO:0006508; GO:0042151; GO:0090729	Metalloendopeptidase	Actinia tenebrosa	84.97	2	Y	Y	Auxilliary	Peptidase M12A	(UC)	231.48
Cluster-31550.136267	UniRef90	A0A6P8IG11 [UPI00207728C3][A0A3M6V044][A0A6P8HTF8][UPI000C04D0F3][A0A2B4RII3][UPI00109BDE79][UPI0009E5E35C][A0A3M6UIF4][UPI00109BC235]	A0A6P8IG11 (5.343E-309)	GO:0008270; GO:0016020; GO:0004222; GO:0006508; GO:0042151; GO:0090729	Metalloendopeptidase	Actinia tenebrosa	84.76	1	Y	Y	Auxilliary	Peptidase M12A	(UC)	282.22
Cluster-31550.137819	UniRef90	UPI0020778925 [UPI0020778C8A][UPI000C0397D6][A0A2B4SIX7][A0A3M6U7R6][UPI00109B81B9][UPI000A2A5245][UPI0009E3E153][UPI000C04A654][UPI00077AE113]	A0A2B4SIX7 (2.212E-150)	GO:0006508; GO:0004222; GO:0008270	blastula protease 10	Nematostella vectensis	48.79	1	Y	Y	Auxilliary	Peptidase M12A	Peptidase_M12A_L4	206.75
Cluster-31550.140911	UniRef90	A0A6P8HA25 [A0A6P8HA15][UPI001390381F][UPI000A2A9FE0][UPI00138FF3D9][A0A6P8HBA1][UPI0009E1F460][UPI000F554917][A0A7G7WYR3][A0A3M6TTZ7]	A0A6P8HA25 (2.709E-134)	GO:0008270; GO:0004222; GO:0006508; GO:0042151; GO:0090729	Metalloendopeptidase	Actinia tenebrosa	40.75	3	Y	Y	Auxilliary	Peptidase M12A	Peptidase_M12A_L6	103.14
Cluster-31550.141954	UniRef90	A0A6P8IC92 [A0A6P8ID79][A0A6P8I5S1][UPI000A2A9713][UPI000A2A7181][A0A553MWN5][A0A667WSH3][A0A667WIS7][W5NF55][A0A8C5QHY7]	A0A6P8IC92 (6.160E-76)	GO:0006508; GO:0004222; GO:0008270	Metalloendopeptidase	Actinia tenebrosa	27.29	2	.	.	Auxilliary	Peptidase M12A	Peptidase_M12A_L1	2.1
Cluster-31550.141955	UniRef90	A0A6P8IC92 [A0A6P8ID79][A0A6P8I5S1][UPI000A2A9713][UPI000A2A7181][A0A553MWN5][A0A667WSH3][A0A667WIS7][A0A8C5QHY7][W5NF55]	A0A6P8IC92 (3.335E-69)	GO:0006508; GO:0004222; GO:0008270	Metalloendopeptidase	Actinia tenebrosa	21.07	7	Y	.	Auxilliary	Peptidase M12A	Peptidase_M12A_L1	2.02
Cluster-31550.150054	UniRef90	A0A6P8HA15 [A0A6P8HA25][UPI001390381F][UPI000A2A9FE0][UPI0020776A69][UPI00138FF3D9][A0A7G7WYS2][A7SDB0][UPI000C03FB21][UPI000F554917]	A0A6P8HA15 (2.067E-69)	GO:0008270; GO:0004222; GO:0006508; GO:0042151; GO:0090729	Metalloendopeptidase	Actinia tenebrosa	17.35	1	Y	.	Auxilliary	Peptidase M12A	Peptidase_M12A_L1	4.14
Cluster-31550.156585	UniRef90	A0A6P8H7W8 [UPI00109B952B][A0A6P8HFI7][UPI002076F16C][UPI00109B8549][UPI000A2A8BDE][UPI0020773327][A0A6P8IP03][UPI000A2A8735][UPI0020775EC0]	A0A6P8H7W8 (0.000E+00)	GO:0006508; GO:0016020; GO:0004222; GO:0008270	Metalloendopeptidase	Exaiptasia diaphana	116.13	1	Y	.	Auxilliary	Peptidase M12A	Peptidase_M12A_L5	36.89
Cluster-31550.157574	UniRef90	A0A4U8YVS0 [A0A6P8IXS4][UPI000A2A850C][UPI0009E34DED][A0A2B4T0I2][A0A3M6TGS0][UPI0010FC85F4][A7S725][UPI001F04C70F][UPI00106C9EA8]	A0A4U8YVS0 (2.867E-193)	GO:0008270; GO:0004222; GO:0006508; GO:0042151; GO:0090729	Metalloendopeptidase	Oulactis sp. MM-2018	40.02	1	Y	Y	Auxilliary	Peptidase M12A	Peptidase_M12A_L6	286.43
Cluster-31550.159433	UniRef90	A0A6P8IQJ4 [UPI000A2A831E][UPI00109BDE79][A0A3M6V044][UPI00109BD895][UPI0009E583ED][UPI000C04D0F3][A0A2B4RII3][UPI001CF57021][A0A3M6UIF4]	A0A6P8IQJ4 (0.000E+00)	GO:0008270; GO:0016020; GO:0004222; GO:0006508; GO:0042151; GO:0090729	Metalloendopeptidase	Actinia tenebrosa	88.81	4	Y	.	Auxilliary	Peptidase M12A	(UC)	109.99
Cluster-31550.166329	UniRef90	A0A6P8I1H5 [A0A6P8HTF8][UPI00109BDE79][UPI00109BC235][UPI00109BCFF1][UPI00109BD895][UPI00109B83FF][UPI00109BA84F][UPI0009E5E35C][UPI0009E42EE8]	A0A6P8I1H5 (1.295E-57)	GO:0006508; GO:0016020; GO:0004222; GO:0008270	Metalloendopeptidase	Actinia tenebrosa	15.61	3	Y	.	Auxilliary	Peptidase M12A	Peptidase_M12A_L1	0.54
Cluster-31550.170903	UniRef90	UPI00139051FE [A0A4U8YT36][UPI00138FB9A5][A0A6P8ICZ2][A7SNA9][A0A6P8HCJ8][UPI0009E2FCE7][UPI0009E50AB8][A7RET8][A0A6P8H6G9]	A0A4U8YT36 (3.135E-44)	GO:0031012; GO:0008270; GO:0004222; GO:0006508; GO:0042151; GO:0090729	matrilysin	Nematostella vectensis	14.25	1	.	.	Auxilliary	Peptidase M12A	(UC)	1.88
Cluster-31550.177596	UniRef90	A0A6P8HLH9 [UPI000A2A53BA][A7SJ13][A0A3M6T9R3][UPI001069511F][A0A6S7FFA4][A0A7M5V546][Q9XZG0][UPI000C049D4C][UPI0009E4F43E]	A0A6P8HLH9 (5.479E-203)	GO:0006508; GO:0016020; GO:0004222; GO:0008270	Metalloendopeptidase	Actinia tenebrosa	37.93	1	.	.	Auxilliary	Peptidase M12A	Peptidase_M12A_L3	11.25
Cluster-31550.22974	UniRef90	A0A6P8J3F8 [UPI000C03F26F][UPI000A2A4B4E][UPI0009E4C012][UPI000F555765][A0A6P8J3F3][A0A3M6U872][UPI001CF58B28][UPI000A2A5226][UPI000C05452C]	A0A6P8J3F8 (9.373E-170)	GO:0008270; GO:0004222; GO:0006508; GO:0042151; GO:0090729	Metalloendopeptidase	Actinia tenebrosa	32.71	1	Y	Y	Auxilliary	Peptidase M12A	(UC)	90.42
Cluster-31550.22975	UniRef90	A0A6P8J3F8 [UPI000C03F26F][UPI000F555765][A0A3M6U872][UPI000A2A4B4E][UPI0009E4C012][UPI000C05452C][UPI001CF58B28][A0A6P8J3F3][UPI000A2A5226]	A0A6P8J3F8 (5.020E-50)	GO:0008270; GO:0004222; GO:0006508; GO:0042151; GO:0090729	Metalloendopeptidase	Actinia tenebrosa	11.6	1	Y	.	Auxilliary	Peptidase M12A	Peptidase_M12A_L1	9.84
Cluster-31550.28823	UniRef90	A0A6P8H2I2 [UPI000A2A7B22][UPI002076DBDF][UPI001CF0E5F8][A0A3M6U3T7][UPI000C04B0A1][UPI0009E2FFF9][A0A2B4SNA2][A0A7G7WYR0][A0A7G7WYQ1]	A0A6P8H2I2 (3.839E-204)	GO:0006508; GO:0004222; GO:0008270	Metalloendopeptidase	Actinia tenebrosa	42.93	2	Y	Y	Auxilliary	Peptidase M12A	Peptidase_M12A_L2	227.44
Cluster-31550.37335	UniRef90	A0A6P8IPE1 [UPI00109BCEE0][A0A6P8IP03][UPI000F559B33][A0A6P8H7W8][UPI0009E3EE08][UPI0020775EC0][UPI002076F16C][UPI0020773327][A0A2B4SGJ2]	A0A6P8IPE1 (0.000E+00)	GO:0006508; GO:0016020; GO:0004222; GO:0008270	Metalloendopeptidase	Actinia tenebrosa	84.96	1	Y	Y	Auxilliary	Peptidase M12A	Peptidase_M12A_L5	131.7
Cluster-31550.49532	UniRef90	A0A6P8I1H5 [A0A6P8HTF8][UPI00109BDE79][UPI00109BD895][UPI00109BA84F][UPI00109B83FF][UPI00109BC235][UPI0009E42EE8][UPI0009E5E35C][UPI00109BCFF1]	A0A6P8I1H5 (7.513E-99)	GO:0006508; GO:0016020; GO:0004222; GO:0008270	Metalloendopeptidase	Actinia tenebrosa	26.75	1	.	.	Auxilliary	Peptidase M12A	Peptidase_M12A_L1	2.92
Cluster-31550.49534	UniRef90	A0A6P8I1H5 [A0A6P8HTF8][UPI00109BDE79][UPI00109BC235][UPI00109BCFF1][UPI00109BD895][UPI00109B83FF][UPI00109BA84F][UPI0009E5E35C][A0A3M6UIF4]	A0A6P8I1H5 (3.674E-65)	GO:0006508; GO:0016020; GO:0004222; GO:0008270	Metalloendopeptidase	Actinia tenebrosa	17.98	1	Y	.	Auxilliary	Peptidase M12A	Peptidase_M12A_L1	0.97
Cluster-31550.51859	UniRef90	A0A6P8H7K8 [UPI000A2A516C][A0A6P8HIK1][UPI0009E4594F][A0A2B4RZQ3][UPI000F54DD1F][UPI001CF20C43][UPI000C03FB21][UPI000F554917][A0A3M6TTZ7]	A0A6P8H7K8 (1.106E-204)	GO:0008270; GO:0004222; GO:0006508; GO:0042151; GO:0090729	Metalloendopeptidase	Actinia tenebrosa	47.96	1	Y	Y	Auxilliary	Peptidase M12A	Peptidase_M12A_L8	345.81
Cluster-31550.51861	UniRef90	A0A6P8H7K8 [UPI000A2A516C][A0A6P8HIK1][UPI0009E4594F][A0A2B4RZQ3][UPI000F54DD1F][UPI001CF20C43][UPI000C03FB21][UPI000F554917][A0A3M6TTZ7]	A0A6P8H7K8 (6.256E-226)	GO:0008270; GO:0004222; GO:0006508; GO:0042151; GO:0090729	Metalloendopeptidase	Actinia tenebrosa	50.85	2	Y	Y	Auxilliary	Peptidase M12A	Peptidase_M12A_L8	461.03
Cluster-31550.53583	UniRef90	A0A6P8HCI2 [UPI000A2A9B73][UPI002077250E][UPI001CF4A467][UPI0009E5238C][A0A2B4SAF2][A0A3M6U992][A0A7G7WYT7][UPI001CF5EC1C][A0A3M6URN3]	A0A6P8HCI2 (0.000E+00)	GO:0006508; GO:0016020; GO:0004222; GO:0008270	Metalloendopeptidase	Actinia tenebrosa	65.73	1	Y	Y	Auxilliary	Peptidase M12A	Peptidase_M12A_L5	214.63
Cluster-31550.68007	UniRef90	A0A6P8I1H5 [A0A6P8HTF8][UPI00109B83FF][UPI00109BC235][UPI00109BCFF1][UPI00109BDE79][UPI00109BD895][UPI00109BA84F][UPI0009E42EE8][A0A3M6UIF4]	A0A6P8I1H5 (2.544E-53)	GO:0006508; GO:0016020; GO:0004222; GO:0008270	Metalloendopeptidase	Actinia tenebrosa	15.89	1	.	.	Auxilliary	Peptidase M12A	Peptidase_M12A_L1	2.01
Cluster-31550.70382	UniRef90	A0A6P8IC92 [A0A6P8ID79][A0A6P8I5S1][UPI000A2A9713][UPI000A2A7181][A7RH19][W5NF55][A0A8J9Y5B4][UPI0004952CDD][A0A3P8VJ38]	A0A6P8IC92 (6.565E-92)	GO:0006508; GO:0004222; GO:0008270	Metalloendopeptidase	Actinia tenebrosa	25.82	1	.	.	Auxilliary	Peptidase M12A	Peptidase_M12A_L1	11.87
Cluster-31550.70383	UniRef90	A0A6P8IC92 [A0A6P8ID79][A0A6P8I5S1][UPI000A2A9713][UPI000A2A7181][W5NF55][A0A8J7NTC8][A0A8C5QFL5][A7RH19][A0A8T2IMA5]	A0A6P8IC92 (5.009E-151)	GO:0006508; GO:0004222; GO:0008270	Metalloendopeptidase	Actinia tenebrosa	43.59	1	Y	Y	Auxilliary	Peptidase M12A	Peptidase_M12A_L2	37.98
Cluster-31550.70384	UniRef90	A0A6P8IC92 [A0A6P8ID79][A0A6P8I5S1][UPI000A2A9713][UPI000A2A7181][W5NF55][A7RH19][A0A553MWN5][A0A8C5QFL5][A0A8T2IMA5]	A0A6P8IC92 (1.528E-172)	GO:0006508; GO:0004222; GO:0008270	Metalloendopeptidase	Actinia tenebrosa	45.54	1	Y	Y	Auxilliary	Peptidase M12A	Peptidase_M12A_L2	78.94
Cluster-31550.70385	UniRef90	A0A6P8I5S1 [A0A6P8IC92][A0A6P8ID79][UPI000A2A9713][UPI000A2A7181][A7RH19][A0A8C5MLJ4][A0A8C5PDF0][A0A8C5MSI2][A0A8J9Y5B4]	A0A6P8I5S1 (1.507E-72)	GO:0006508; GO:0004222; GO:0008270	Metalloendopeptidase	Actinia tenebrosa	21.67	1	Y	.	Auxilliary	Peptidase M12A	Peptidase_M12A_L1	32.67
Cluster-31550.70386	UniRef90	A0A6P8IC92 [A0A6P8I5S1][A0A6P8ID79][UPI000A2A9713][UPI000A2A7181][W5NF55][A0A8J7NTC8][A0A553MWN5][A7RH19][A0A8T2IMA5]	A0A6P8IC92 (2.608E-157)	GO:0006508; GO:0004222; GO:0008270	Metalloendopeptidase	Actinia tenebrosa	48.52	1	Y	Y	Auxilliary	Peptidase M12A	Peptidase_M12A_L2	198.09
Cluster-31550.70392	UniRef90	A0A6P8I5S1 [A0A6P8ID79][A0A6P8IC92][UPI000A2A7181][UPI000A2A9713][A7RH19][UPI0018D96809][A0A8J9Y5B4][A0A3R7P5D9][P07584]	A0A6P8I5S1 (2.317E-57)	GO:0006508; GO:0004222; GO:0008270	Metalloendopeptidase	Actinia tenebrosa	25.6	1	.	.	Auxilliary	Peptidase M12A	Peptidase_M12A_L1	23.76
Cluster-31550.70393	UniRef90	A0A6P8IC92 [A0A6P8ID79][A0A6P8I5S1][UPI000A2A9713][UPI000A2A7181][UPI0020775DB7][A7RH19][A0A1W0WLL7][A0A6P5A4R6][A0A8J9YR23]	A0A6P8IC92 (6.490E-69)	GO:0006508; GO:0004222; GO:0008270	Metalloendopeptidase	Actinia tenebrosa	23.17	3	Y	Y	Auxilliary	Peptidase M12A	Peptidase_M12A_L1	15.81
Cluster-31550.70394	UniRef90	A0A6P8IC92 [A0A6P8ID79][A0A6P8I5S1][UPI000A2A9713][UPI000A2A7181][W5NF55][A7RH19][A0A8J9Y5B4][A0A8J9YR23][UPI00109B8481]	A0A6P8IC92 (1.605E-71)	GO:0006508; GO:0004222; GO:0008270	Metalloendopeptidase	Actinia tenebrosa	24.56	1	Y	.	Auxilliary	Peptidase M12A	Peptidase_M12A_L1	9.37
Cluster-31550.74855	UniRef90	A0A6P8HP64 [UPI001CF44435][UPI0009E4849F][A0A2B4SJS0][A0A3M6URI3][UPI00077AB6E8][A7S9I8][UPI00109B9FA8][A0A4U8YVD9][UPI000A2A4706]	A0A6P8HP64 (1.433E-136)	GO:0006508; GO:0004222; GO:0008270	Metalloendopeptidase	Actinia tenebrosa	38.23	1	Y	Y	Auxilliary	Peptidase M12A	Peptidase_M12A_L6	942.91
Cluster-31550.76171	UniRef90	A0A6P8J1E2 [UPI00109B8481][UPI00138FF403][A7S728][A0A2B4SWZ4][UPI0009E40E23][UPI001CF2B808][A0A7G7WYS7][A0A7G7WYS3][A0A7G7WYP3]	A0A6P8J1E2 (7.839E-173)	GO:0006508; GO:0004222; GO:0008270	Metalloendopeptidase	Actinia tenebrosa	45.8	1	Y	Y	Auxilliary	Peptidase M12A	Peptidase_M12A_L1	934.81
Cluster-31550.82354	UniRef90	A0A6P8IT48 [UPI000A2A9887][UPI0009E19081][A0A3M6V0Y3][A0A2B4SQL7][A0A6S7FX06][A0A6S7G1B8][A0A6P4ZP12][A0A8J9WGX0][A0A8J9W5K0]	A0A6P8IT48 (0.000E+00)	GO:0004252; GO:0008270; GO:0004222; GO:0006508; GO:0042151; GO:0090729	uncharacterized protein LOC116303921 isoform X1	Actinia tenebrosa	120.66	1	Y	Y	Auxilliary	Peptidase M12A	(UC)	280.83
Cluster-31550.96199	UniRef90	A0A6P8I5S1 [A0A6P8IC92][A0A6P8ID79][UPI000A2A9713][UPI000A2A7181][A0A8T2IMA5][A7RH19][A0A673L5X9][A0A671SPJ2][A0A671SPM0]	A0A6P8I5S1 (3.658E-153)	GO:0006508; GO:0004222; GO:0008270	Metalloendopeptidase	Actinia tenebrosa	48.88	1	Y	Y	Auxilliary	Peptidase M12A	Peptidase_M12A_L2	3.08
Cluster-31550.97399	UniRef90	A0A6P8HTF8 [A0A6P8I1H5][UPI00109BDE79][UPI00109BD895][UPI00109BC235][UPI00109BCFF1][UPI00207754E3][A0A6P8IG11][UPI0009E5E35C][UPI000C04D0F3]	A0A6P8HTF8 (1.461E-154)	GO:0008270; GO:0016020; GO:0004222; GO:0006508; GO:0042151; GO:0090729	Metalloendopeptidase	Actinia tenebrosa	36.7	1	.	.	Auxilliary	Peptidase M12A	(UC)	31.62
Cluster-31550.97400	UniRef90	A0A6P8I1H5 [A0A6P8HTF8][UPI00109BC235][UPI00109BD895][UPI00109BCFF1][UPI00109BDE79][A0A3M6UIF4][UPI000C04D0F3][A0A2B4RII3][UPI0009E42EE8]	A0A6P8I1H5 (1.509E-163)	GO:0006508; GO:0016020; GO:0004222; GO:0008270	Metalloendopeptidase	Actinia tenebrosa	40.94	1	.	.	Auxilliary	Peptidase M12A	Peptidase_M12A_L1	0.48
Cluster-31550.97401	UniRef90	A0A6P8I1H5 [A0A6P8HTF8][UPI00109BDE79][UPI00109BD895][UPI00109BC235][UPI0009E42EE8][UPI00109BA84F][UPI000C04D0F3][A0A2B4RII3][A0A3M6V044]	A0A6P8I1H5 (2.943E-117)	GO:0006508; GO:0016020; GO:0004222; GO:0008270	Metalloendopeptidase	Actinia tenebrosa	36.9	1	Y	.	Auxilliary	Peptidase M12A	Peptidase_M12A_L1	18.91
Cluster-31550.97402	UniRef90	A0A6P8HTF8 [A0A6P8I1H5][UPI00109BD895][UPI00109BDE79][UPI00109BC235][UPI00207754E3][UPI0009E5E35C][UPI00207728C3][UPI000C04D0F3][A0A2B4RII3]	A0A6P8HTF8 (0.000E+00)	GO:0008270; GO:0016020; GO:0004222; GO:0006508; GO:0042151; GO:0090729	Metalloendopeptidase	Actinia tenebrosa	89.17	1	Y	.	Auxilliary	Peptidase M12A	(UC)	20.67
Cluster-31550.97405	UniRef90	A0A6P8HTF8 [UPI00109BDE79][UPI00109BC235][UPI00109BD895][A0A6P8I1H5][A0A3M6UIF4][UPI0009E583ED][UPI0009E5E35C][UPI00207754E3][UPI00207728C3]	A0A6P8HTF8 (4.991E-279)	GO:0008270; GO:0016020; GO:0004222; GO:0006508; GO:0042151; GO:0090729	Metalloendopeptidase	Actinia tenebrosa	67.38	1	Y	.	Auxilliary	Peptidase M12A	(UC)	71.61
Cluster-31550.97406	UniRef90	A0A6P8HTF8 [A0A6P8I1H5][UPI00109BDE79][UPI00109BD895][UPI00109BC235][UPI0009E5E35C][UPI00207754E3][UPI00207728C3][A0A3M6V044][UPI000C04D0F3]	A0A6P8HTF8 (1.630E-322)	GO:0008270; GO:0016020; GO:0004222; GO:0006508; GO:0042151; GO:0090729	Metalloendopeptidase	Actinia tenebrosa	89.91	1	Y	.	Auxilliary	Peptidase M12A	(UC)	132.83
Cluster-31550.97407	UniRef90	A0A6P8HTF8 [UPI00109BDE79][A0A6P8I1H5][UPI00109BD895][UPI00109BC235][UPI0009E5E35C][A0A3M6UIF4][UPI00207754E3][A0A3M6V044][UPI0009E583ED]	A0A6P8HTF8 (5.028E-312)	GO:0008270; GO:0016020; GO:0004222; GO:0006508; GO:0042151; GO:0090729	Metalloendopeptidase	Actinia tenebrosa	90.01	4	Y	.	Auxilliary	Peptidase M12A	(UC)	35.19
Cluster-31550.97409	UniRef90	A0A6P8I1H5 [A0A6P8HTF8][UPI00109BDE79][UPI00109B83FF][UPI00109BD895][UPI00109BA84F][UPI00109BC235][UPI00109BCFF1][UPI00207754E3][UPI0009E42EE8]	A0A6P8I1H5 (1.513E-86)	GO:0006508; GO:0016020; GO:0004222; GO:0008270	Metalloendopeptidase	Actinia tenebrosa	29.59	2	Y	Y	Auxilliary	Peptidase M12A	Peptidase_M12A_L1	0.6
Cluster-31550.97410	UniRef90	A0A6P8HTF8 [A0A6P8I1H5][UPI00109BD895][UPI00109BDE79][UPI00109BC235][UPI00207754E3][UPI00207728C3][UPI0009E5E35C][A0A3M6V044][A0A3M6UIF4]	A0A6P8HTF8 (0.000E+00)	GO:0008270; GO:0016020; GO:0004222; GO:0006508; GO:0042151; GO:0090729	Metalloendopeptidase	Actinia tenebrosa	84.91	2	Y	Y	Auxilliary	Peptidase M12A	(UC)	0.68
Cluster-31550.97416	UniRef90	A0A6P8I1H5 [UPI00109BDE79][UPI00109BD895][UPI00109B83FF][A0A6P8HTF8][UPI00109BA84F][UPI00109BC235][UPI00109BCFF1][A0A3M6V044][A0A2B4RI68]	A0A6P8I1H5 (9.738E-92)	GO:0006508; GO:0016020; GO:0004222; GO:0008270	Metalloendopeptidase	Actinia tenebrosa	29.21	2	Y	.	Auxilliary	Peptidase M12A	Peptidase_M12A_L1	1.96
Cluster-31550.97419	UniRef90	A0A6P8HTF8 [UPI00109BD895][UPI00109BDE79][UPI00109BC235][A0A6P8I1H5][UPI00207754E3][UPI0009E5E35C][A0A2B4RI68][A0A3M6V044][UPI000C04D0F3]	A0A6P8HTF8 (0.000E+00)	GO:0008270; GO:0016020; GO:0004222; GO:0006508; GO:0042151; GO:0090729	Metalloendopeptidase	Actinia tenebrosa	90.95	1	Y	Y	Auxilliary	Peptidase M12A	(UC)	8.24
Cluster-35223.0	UniRef90	A0A6P8HD48 [UPI000A2A710E][UPI0009E208B3][UPI001CF3BEF0][A0A3M6TS17][A0A2B4RP62][A0A7D9HNW6][UPI001F041835][UPI00106B0FA4][UPI0020A708C2]	A0A6P8HD48 (8.557E-87)	GO:0008270; GO:0004222; GO:0006508; GO:0042151; GO:0090729	Metalloendopeptidase	Actinia tenebrosa	18.45	1	.	.	Auxilliary	Peptidase M12A	Peptidase_M12A_L1	0.6
Cluster-35223.1	UniRef90	A0A6P8HD48 [UPI000A2A710E][UPI0009E208B3][UPI001CF3BEF0][A0A3M6TS17][A0A2B4RP62][A0A7D9HNW6][UPI001F041835][UPI00106B0FA4][UPI0015D15D60]	A0A6P8HD48 (3.024E-86)	GO:0008270; GO:0004222; GO:0006508; GO:0042151; GO:0090729	Metalloendopeptidase	Actinia tenebrosa	18.45	2	.	.	Auxilliary	Peptidase M12A	Peptidase_M12A_L1	0.61
Cluster-40854.0	UniRef90	A0A6P8HM97 [UPI000A2A9F38][A0A8J9Z4A3][A0A6P4ZTV7][A0A6P8H7W8][A0A7G7WYQ2][A0A7G7WYS9][A0A7G7WYT0][A7RVC7][UPI00207713C2]	A0A6P8HM97 (3.977E-84)	GO:0006508; GO:0016020; GO:0004222; GO:0008270	Metalloendopeptidase	Actinia tenebrosa	25.07	1	Y	Y	Auxilliary	Peptidase M12A	Peptidase_M12A_L1	0.4
Cluster-6315.0	UniRef90	A0A6P8II46 [A0A6P8IHU2][A7S4I5][UPI00207730EA][UPI001CF58B28][A0A6P8J3F8][UPI000C03F26F][UPI000F555765][A0A3M6U872][UPI000A2A9757]	A0A6P8II46 (7.441E-28)	GO:0008270; GO:0004222; GO:0006508; GO:0042151; GO:0090729	Metalloendopeptidase	Actinia tenebrosa	6.46	1	Y	.	Auxilliary	Peptidase M12A	(UC)	1.2
Cluster-10908.0	UniRef90	A0A6P8I2U8 [A7SM43][A0A2B4SYZ6][UPI0009E5128E][UPI000A2A7AB8][A0A6P8I2X5][UPI000F551459][UPI0020775671][UPI001CF4F386][UPI00109B8CE5]	A0A6P8I2U8 (2.503E-110)	GO:0004222; GO:0046872; GO:0005576; GO:0007229; GO:0006508; GO:0030198	A disintegrin and metalloproteinase with thrombospondin motifs 6-like	Actinia tenebrosa	24.9	1	Y	.	Hemostatic and Hemorrhagic Toxin	Peptidase M12B	(UC)	2.27
Cluster-11817.0	UniRef90	A0A6P8J349 [UPI00109BB888][A0A6P8J9F5][UPI00109B8A7C][UPI00109BD9AA][UPI00077A64B2][UPI001CF59DD2][UPI000F555538][UPI0009E47951][A0A2B4S879]	A0A6P8J349 (1.416E-87)	GO:0006508; GO:0004252; GO:0042151; GO:0090729	chymotrypsinogen B-like	Actinia tenebrosa	17.2	2	Y	.	Hemostatic and Hemorrhagic Toxin	Peptidase S1	(UC)	0.55
Cluster-13379.0	UniRef90	A0A6P8HCG3 [A0A6P8HIY2][A0A6P8H4B1][A0A6P8INW7][A0A6P8J445][A0A6P8IYJ7][A0A6P8HEH7][A0A6P8GZ91][A0A6P8H4M6][A0A6P8HEG5]	A0A6P8HCG3 (3.850E-35)	GO:0008201; GO:0001525; GO:0017154; GO:0016021; GO:0007411	uncharacterized protein LOC116287674	Actinia tenebrosa	12.12	1	.	.	Hemostatic and Hemorrhagic Toxin	Factor-V-like	FactorV-like_L1	0.83
Cluster-17848.0	UniRef90	A0A6P8HIY2 [A0A6P8H2S2][A0A6P8HCG3][A0A6P8GZ91][A0A6P8HEG5][A0A6P8HQ86][A0A6P8GX38][A0A6P8H4M6][A0A6P8IYJ7][A0A6P8INW7]	A0A6P8HIY2 (2.959E-28)	.	coagulation factor V-like	Actinia tenebrosa	11.51	1	.	.	Hemostatic and Hemorrhagic Toxin	Factor-V-like	FactorV-like_L1	0.42
Cluster-17848.1	UniRef90	A0A6P8HCG3 [A0A6P8HIY2][A0A6P8J445][A0A6P8H4M6][A0A6P8H4B1][A0A6P8INW7][A0A6P8IYJ7][A0A6P8GZ91][A0A6P8HEG5][A0A6P8HEH7]	A0A6P8HCG3 (3.412E-45)	GO:0008201; GO:0001525; GO:0017154; GO:0016021; GO:0007411	uncharacterized protein LOC116287674	Actinia tenebrosa	18.67	1	Y	Y	Hemostatic and Hemorrhagic Toxin	Factor-V-like	FactorV-like_L1	1.06
Cluster-21411.0	UniRef90	A0A6P8IDY2 [UPI00109BA7F8][UPI00138FF3B8][A7SS92][UPI0020771A30][UPI00109B79DC][UPI002076DBF8][UPI000A2A8039][A0A3M6U3Z7][UPI00106A883B]	A0A6P8IDY2 (1.252E-67)	.	uncharacterized protein LOC116300083	Actinia tenebrosa	17.12	1	Y	.	Hemostatic and Hemorrhagic Toxin	Factor-V-like	FactorV-like_L1	0.43
Cluster-23245.0	UniRef90	A0A6P8HQA0 [A0A6P8IH71][A0A6P8HG65][A0A6P8HEG5][A0A6P8H9Z6][A0A6P8IMG9][A0A6P8HLK0][A0A6P8H266][A0A6P8GX38][UPI00109B79DC]	A0A6P8HQA0 (1.024E-67)	GO:0016021	uncharacterized protein LOC116291752	Actinia tenebrosa	15.75	1	Y	.	Hemostatic and Hemorrhagic Toxin	Factor-V-like	FactorV-like_L1	0.68
Cluster-25164.0	UniRef90	A0A6P8J1V4 [A0A6P8IB48][A0A6P8IQE7][A0A6P8I8U2][A0A6P8IRZ1][A0A6P8HDL3][UPI000A2A97E7][UPI000A2A9DCC][A7S5M8][A0A6P8IJQ1]	A0A6P8J1V4 (2.997E-43)	.	retinoschisin-like	Actinia tenebrosa	17.1	1	Y	.	Hemostatic and Hemorrhagic Toxin	Factor-V-like	FactorV-like_L1	3.31
Cluster-28750.0	UniRef90	A0A6P8HEH7 [A0A6P8HIY2][A0A6P8H2S2][A0A6P8HQ86][A0A6P8IH71][A0A6P8GZ91][A0A6P8GX38][A0A6P8HEG5][A0A6P8INW7][A0A6P8H4B1]	A0A6P8HEH7 (3.457E-36)	.	venom prothrombin activator oscutarin-C non-catalytic subunit-like	Actinia tenebrosa	17.19	1	.	.	Hemostatic and Hemorrhagic Toxin	Factor-V-like	FactorV-like_L1	0.61
Cluster-31550.100034	UniRef90	A0A6P8GX38 [A0A6P8HEG5][A0A6P8IH71][A0A6P8H2S2][A0A6P8H2S7][UPI000A2A8C30][UPI000A2A7A7C][UPI00109B79DC][UPI00109B8630][UPI00109BF2FE]	A0A6P8GX38 (2.569E-71)	.	uncharacterized protein LOC116286454 isoform X1	Actinia tenebrosa	20.55	1	.	.	Hemostatic and Hemorrhagic Toxin	Factor-V-like	FactorV-like_L2	4.72
Cluster-31550.100035	UniRef90	A0A6P8GX38 [A0A6P8HEG5][A0A6P8IH71][A0A6P8H2S2][A0A6P8H2S7][UPI000A2A8C30][UPI000A2A7A7C][UPI00109B79DC][UPI00109B8630][UPI00109BF2FE]	A0A6P8GX38 (2.586E-72)	.	uncharacterized protein LOC116286454 isoform X1	Actinia tenebrosa	20.39	1	.	.	Hemostatic and Hemorrhagic Toxin	Factor-V-like	FactorV-like_L2	3.79
Cluster-31550.100948	UniRef90	A0A6P8HEA3 [A0A6P8HYN4][A0A6P8HRN0][A0A6P8IY11][A0A6P8HC74][A0A6P8GZ91][A7SX33][A7T5D5][A0A6P8GYK1][UPI0020778FB7]	A0A6P8HEA3 (5.862E-38)	.	neuropilin-2-like	Actinia tenebrosa	14.18	2	Y	.	Hemostatic and Hemorrhagic Toxin	Factor-V-like	FactorV-like_L1	0.96
Cluster-31550.101589	UniRef90	A0A6P8IY11 [A0A6P8GYK1][A0A6P8HRN0][A0A6P8HEA3][A0A6P8HEG5][A0A6P8HG71][A0A6P8GX38][A0A6P8HG76][A0A6P8H2S2][A0A6P8IH71]	A0A6P8IY11 (9.419E-106)	GO:0016021	uncharacterized protein LOC116306143	Actinia tenebrosa	34.03	1	Y	Y	Hemostatic and Hemorrhagic Toxin	Factor-V-like	FactorV-like_L2	45.38
Cluster-31550.104339	UniRef90	A0A6P8IY11 [A0A6P8HC74][A0A6P8HEA3][A0A6P8HYN4][A0A6P8IA59][A0A6P8GYK1][A0A6P8HRN0][A0A6P8HEH7][A0A6P8IH71][UPI00077B00C6]	A0A6P8IY11 (9.987E-35)	GO:0016021	uncharacterized protein LOC116306143	Actinia tenebrosa	19.81	1	.	.	Hemostatic and Hemorrhagic Toxin	Factor-V-like	FactorV-like_L1	1.46
Cluster-31550.104579	UniRef90	A0A6P8HRN0 [A0A6P8HRH5][A0A6P8IIM6][A0A6P8HMZ8][A0A6P8GYK1][A0A6P8HG76][A0A6P8IY11][A0A6P8HG71][A7SJQ3][UPI00207798A7]	A0A6P8HRN0 (8.930E-22)	.	uncharacterized protein LOC116294329	Actinia tenebrosa	11.96	4	.	.	Hemostatic and Hemorrhagic Toxin	Factor-V-like	FactorV-like_L1	0.69
Cluster-31550.105111	UniRef90	A0A6P8H652 [UPI000A2A5116][A0A6P8H5J7][A0A6P8HH04][UPI000A2A9CA6][A0A2B4RCW4][UPI0009E3FFA7][A0A6P8I638][UPI001CF58545][A0A2B4SJA6]	A0A6P8H652 (0.000E+00)	.	uncharacterized protein LOC116289133	Actinia tenebrosa	91.61	4	Y	Y	Hemostatic and Hemorrhagic Toxin	Factor-V-like	FactorV-like_L3	183.12
Cluster-31550.105313	UniRef90	A0A6P8INW7 [A0A6P8J445][A0A6P8HIY2][A0A6P8GZ91][A0A6P8H4B1][A0A6P8H2S2][A0A6P8HEG5][A0A6P8HEH7][A0A6P8GX38][A0A6P8HCG3]	A0A6P8INW7 (5.137E-47)	GO:0007411; GO:0016020; GO:0001525; GO:0017154	uncharacterized protein LOC116303212	Actinia tenebrosa	19.19	1	.	.	Hemostatic and Hemorrhagic Toxin	Factor-V-like	FactorV-like_L1	1.03
Cluster-31550.105372	UniRef90	A0A6P8IH71 [A0A6P8HLK0][A0A6P8H9Z6][A0A6P8GX38][A0A6P8HEG5][A0A6P8HQA0][A0A6P8HG65][A0A6P8H266][A0A6P8IMG9][UPI00109B79DC]	A0A6P8IH71 (2.345E-136)	.	lactadherin-like	Actinia tenebrosa	30.61	2	.	.	Hemostatic and Hemorrhagic Toxin	Factor-V-like	FactorV-like_L2	6.55
Cluster-31550.105484	UniRef90	A0A6P8I5V2 [A0A6P8ICL7][UPI000A2A6089][A7RUG8][UPI001CF598CF][UPI001CF37A68][UPI001CF5473A][UPI001CF29AD0][UPI001068D450][UPI001CF1A68E]	A0A6P8I5V2 (1.857E-66)	GO:0016021	discoidin, CUB and LCCL domain-containing protein 2-like isoform X1	Actinia tenebrosa	47.31	1	Y	Y	Hemostatic and Hemorrhagic Toxin	Factor-V-like	FactorV-like_L1	669.44
Cluster-31550.105919	UniRef90	A0A6P8H652 [A0A6P8H5J7][UPI000A2A5116][UPI0009E3FFA7][UPI000A2A9CA6][A0A2B4RCW4][UPI001CF58545][UPI00077A38A1][A0A6P8I638][UPI0009E62AC8]	A0A6P8H652 (3.766E-201)	.	uncharacterized protein LOC116289133	Actinia tenebrosa	49.67	1	Y	.	Hemostatic and Hemorrhagic Toxin	Factor-V-like	FactorV-like_L3	261.64
Cluster-31550.106053	UniRef90	A0A6P8H671 [A0A6P8I8V7][A0A6P8IGY5][UPI000A2A578F][A7SST8][UPI000A2A8DF9][A7SXX7][UPI00109BAAE4][UPI0020773601][UPI0016023E55]	A0A6P8H671 (3.449E-57)	.	neuropilin-1a-like isoform X1	Actinia tenebrosa	18.98	2	.	.	Hemostatic and Hemorrhagic Toxin	Factor-V-like	FactorV-like_L1	1.78
Cluster-31550.106055	UniRef90	A0A6P8H671 [A0A6P8I8V7][A0A6P8IGY5][UPI0020772F54][A7SST8][UPI000A2A8DF9][UPI00207742FB][UPI0020774DD2][UPI00109BAAE4][UPI0020775DA0]	A0A6P8H671 (5.972E-41)	.	neuropilin-1a-like isoform X1	Actinia tenebrosa	12.58	1	Y	.	Hemostatic and Hemorrhagic Toxin	Factor-V-like	FactorV-like_L1	9.09
Cluster-31550.106056	UniRef90	A0A6P8H671 [A0A6P8I8V7][A0A6P8IGY5][UPI000A2A578F][A7SST8][UPI00109BB8C1][UPI00109BE810][UPI00109B945A][A7SSU2][A0A6P8HYL5]	A0A6P8H671 (3.008E-43)	.	neuropilin-1a-like isoform X1	Actinia tenebrosa	15.35	1	.	.	Hemostatic and Hemorrhagic Toxin	Factor-V-like	FactorV-like_L1	1.93
Cluster-31550.106057	UniRef90	A0A6P8H671 [A0A6P8I8V7][A0A6P8IGY5][UPI000A2A578F][A7SST8][UPI000A2A8DF9][UPI000A2A7FD6][A7SXX7][UPI001CF51DD5][UPI00109BAAE4]	A0A6P8H671 (2.491E-56)	.	neuropilin-1a-like isoform X1	Actinia tenebrosa	24.9	2	.	.	Hemostatic and Hemorrhagic Toxin	Factor-V-like	FactorV-like_L1	2.9
Cluster-31550.106373	UniRef90	A0A6P8HPJ0 [A0A6P8HY56][UPI000A2A702F][UPI000F557B08][A0A3M6U6W8][A0A1T4JH32][UPI00207713FC][UPI000F54E761][A0A3M6UWM5][A0A6S7FSI7]	A0A6P8HPJ0 (1.453E-177)	GO:0006508; GO:0016020; GO:0004252	LOW QUALITY PROTEIN: MAM and LDL-receptor class A domain-containing protein 2-like	Actinia tenebrosa	34.88	2	Y	.	Hemostatic and Hemorrhagic Toxin	Peptidase S1	Peptidase_S1_L1	17.33
Cluster-31550.108370	UniRef90	A0A6P8IP04 [A0A6P8IMQ1][A0A6P8I454][UPI001CF424EC][A0A3M6UMS9][UPI00077A0048][UPI001F03D00A][A0A3M6TDR6][UPI00106D9DF7][A0A2B4R9R0]	A0A6P8IP04 (1.844E-76)	GO:0016021	EGF-like repeat and discoidin I-like domain-containing protein 3	Actinia tenebrosa	20.91	2	Y	.	Hemostatic and Hemorrhagic Toxin	Factor-V-like	FactorV-like_L1	1.72
Cluster-31550.108520	UniRef90	A0A6P8IH21 [A0A6P8IGV4][A0A6P8I1D3][A0A6P8J778][A0A6P8HMF2][A0A6P8IFQ5][A0A6P8HKP0][UPI00109BE65B][UPI00109BB9ED][UPI000A2A4FFE]	A0A6P8IH21 (4.977E-78)	.	ryncolin-1-like	Actinia tenebrosa	24.98	1	Y	Y	Hemostatic and Hemorrhagic Toxin	Ficolin lectin family	(UC)	52.11
Cluster-31550.109186	UniRef90	UPI00109B8D1A [A0A6P8HKP0][UPI00109BE65B][A0A6P8IGV4][A0A6P8HMF2][A0A6P8IH21][A0A6P8J778][UPI000A2A6DEE][UPI000A2A4FFE][UPI00109BB9ED]	A0A6P8HKP0 (3.081E-102)	.	ryncolin-1	Exaiptasia diaphana	31.33	1	Y	.	Hemostatic and Hemorrhagic Toxin	Ficolin lectin family	(UC)	63.59
Cluster-31550.109289	UniRef90	A0A6P8I492 [UPI00109BBE24][UPI00207767BD][A0A3M6TFF4][UPI0009E37A54][UPI001CF18551][UPI00207741F0][UPI0020778ADB][UPI002077998C][UPI00109BDE5C]	A0A6P8I492 (0.000E+00)	GO:0004222; GO:0046872; GO:0005576; GO:0007229; GO:0006508; GO:0030198	A disintegrin and metalloproteinase with thrombospondin motifs 6-like	Actinia tenebrosa	134.18	1	Y	Y	Hemostatic and Hemorrhagic Toxin	Peptidase M12B	(UC)	303.68
Cluster-31550.109528	UniRef90	A0A6P8INZ1 [A7S5Y0][UPI000A2A6987][A0A2B4RLI6][A0A6P8J2I6][UPI00207723CD][UPI00109BCAA7][UPI0010695C99][A0A6P8JC88][UPI00077A7AE7]	A0A6P8INZ1 (4.295E-99)	GO:0006508; GO:0004252	chymotrypsinogen A-like	Actinia tenebrosa	29.75	1	Y	Y	Hemostatic and Hemorrhagic Toxin	Peptidase S1	Peptidase_S1_L1	74.04
Cluster-31550.109579	UniRef90	A0A6P8IQ33 [UPI00109BCDD5][UPI0010FC953A][UPI00077ABD44][UPI0009E1F6F9][A0A2B4SX70][A0A3M6UTC0][A7SSR9][UPI00139035CD][A0A6P8I961]	A0A6P8IQ33 (7.394E-166)	GO:0006508; GO:0004252	serine protease hepsin-like	Actinia tenebrosa	38.76	1	Y	Y	Hemostatic and Hemorrhagic Toxin	Peptidase S1	Peptidase_S1_L1	242.2
Cluster-31550.109624	UniRef90	A0A6P8H652 [UPI000A2A5116][A0A2B4RCW4][UPI0009E3FFA7][UPI000A2A9CA6][A0A6P8H5J7][A0A6P8HH04][A0A6P8I638][UPI000C049450][A0A2B4SJA6]	A0A6P8H652 (0.000E+00)	.	uncharacterized protein LOC116289133	Actinia tenebrosa	91.97	2	Y	Y	Hemostatic and Hemorrhagic Toxin	Factor-V-like	FactorV-like_L3	359.33
Cluster-31550.109862	UniRef90	A0A6P8IY11 [A0A6P8HRN0][A0A6P8GYK1][A0A6P8HG71][A0A6P8HG76][A0A6P8IH71][A0A6P8GX38][A0A6P8HEG5][A0A2B4SNN0][UPI000C052E12]	A0A6P8IY11 (3.518E-167)	GO:0016021	uncharacterized protein LOC116306143	Actinia tenebrosa	47.1	2	Y	.	Hemostatic and Hemorrhagic Toxin	Factor-V-like	FactorV-like_L3	52.88
Cluster-31550.110248	UniRef90	A0A6P8JAL1 [A0A2B4S7S4][A0A3M6TP37][UPI00077B0BC3][UPI00207737A4][UPI001CF30372][A7S0L7][A0A6P8IF04][A0A2B4RRD1][UPI00207721DE]	A0A6P8JAL1 (3.030E-176)	GO:0006508; GO:0004252; GO:0042151; GO:0090729	chymotrypsin-like elastase family member 2A	Actinia tenebrosa	39.82	1	Y	Y	Hemostatic and Hemorrhagic Toxin	Peptidase S1	Peptidase_S1_L2	543.03
Cluster-31550.110399	UniRef90	A0A6P8I3B1 [UPI000A2A56C0][A7SX50][UPI0009E4C17E][A0A2B4RCF4][UPI001CF33BA8][UPI000C03FE25][UPI0009E5CD71][UPI000A2A4CEA][A0A3M6TBI6]	A0A6P8I3B1 (7.634E-240)	GO:0006508; GO:0004252; GO:0042151; GO:0090729	prostasin-like	Actinia tenebrosa	47.99	1	Y	.	Hemostatic and Hemorrhagic Toxin	Peptidase S1	(UC)	306.41
Cluster-31550.110433	UniRef90	A0A6P8INW7 [A0A6P8H4B1][A0A6P8J445][A0A6P8H4M6][A0A6P8HIY2][A0A6P8HCG3][A0A6P8H2S2][A0A6P8IYJ7][A0A6P8GZ91][A0A6P8IH71]	A0A6P8INW7 (1.030E-69)	GO:0007411; GO:0016020; GO:0001525; GO:0017154	uncharacterized protein LOC116303212	Actinia tenebrosa	23.1	2	.	.	Hemostatic and Hemorrhagic Toxin	Factor-V-like	FactorV-like_L1	2.42
Cluster-31550.110434	UniRef90	A0A6P8J445 [A0A6P8H4M6][A0A6P8INW7][A0A6P8HIY2][A0A6P8H4B1][A0A6P8IYJ7][A0A6P8GZ91][A0A6P8H2S2][A0A6P8HEG5][A0A6P8HEH7]	A0A6P8J445 (1.939E-50)	GO:0016020	uncharacterized protein LOC116308147	Actinia tenebrosa	19.19	1	.	.	Hemostatic and Hemorrhagic Toxin	Factor-V-like	FactorV-like_L1	2.66
Cluster-31550.110481	UniRef90	A0A6P8HEA3 [A0A6P8IY11][A0A6P8GYK1][A0A6P8HRN0][A0A6P8HEG5][A0A6P8GX38][A0A6P8HG76][A0A6P8HG71][A0A6P8H2S2][A0A6P8IH71]	A0A6P8HEA3 (1.028E-106)	.	neuropilin-2-like	Actinia tenebrosa	31.22	1	Y	Y	Hemostatic and Hemorrhagic Toxin	Factor-V-like	FactorV-like_L2	6.67
Cluster-31550.110967	UniRef90	A0A6P8I5A4 [A0A6P8HHX9][UPI00109BA261][A0A6P8J5D6][UPI00109BBBD5][UPI00109B7ABE][UPI00109BA267][UPI00109BC0BE][UPI000A2A7391][UPI00109BB29F]	A0A6P8I5A4 (1.217E-122)	.	ryncolin-2-like	Actinia tenebrosa	35.39	1	Y	Y	Hemostatic and Hemorrhagic Toxin	Ficolin lectin family	(UC)	12.98
Cluster-31550.111539	UniRef90	A0A6P8IRZ1 [UPI0009E18B5A][A0A6P8ICS9][UPI001CF5391E][A0A6P8I038][UPI0009E1A37A][UPI000A2A830F][UPI000A2A5EC7][A7T356][UPI000C04B980]	A0A6P8IRZ1 (1.056E-108)	.	uncharacterized protein LOC116303695	Actinia tenebrosa	36.99	1	Y	Y	Hemostatic and Hemorrhagic Toxin	Factor-V-like	FactorV-like_L2	678.43
Cluster-31550.111540	UniRef90	A0A6P8ICS9 [A7RP38][A7T356][UPI0009E1A37A][UPI0009E18B5A][A0A3M6UFS2][A0A6P8IRZ1][UPI0009E548F9][UPI000C04B980][A0A2B4R965]	A0A6P8ICS9 (1.000E-77)	.	uncharacterized protein LOC116298543	Actinia tenebrosa	26.7	1	Y	.	Hemostatic and Hemorrhagic Toxin	Factor-V-like	FactorV-like_L2	394.12
Cluster-31550.111541	UniRef90	A0A6P8ICS9 [UPI0009E1A37A][UPI001CF5391E][UPI001CF545D2][A7T356][A0A6P8I038][UPI000C0536AA][A0A2B4SPX5][A7RP38][UPI00077A7DDB]	A0A6P8ICS9 (8.726E-125)	.	uncharacterized protein LOC116298543	Actinia tenebrosa	40.35	1	Y	.	Hemostatic and Hemorrhagic Toxin	Factor-V-like	FactorV-like_L3	831.2
Cluster-31550.111542	UniRef90	A0A6P8IRZ1 [A0A6P8ICS9][A7T356][A0A6P8I038][A7RP38][UPI0009E18B5A][UPI0009E1A37A][UPI001CF5391E][UPI001CF545D2][UPI000A2A5EC7]	A0A6P8IRZ1 (5.764E-100)	.	uncharacterized protein LOC116303695	Actinia tenebrosa	33.18	4	Y	.	Hemostatic and Hemorrhagic Toxin	Factor-V-like	FactorV-like_L2	509.39
Cluster-31550.111863	UniRef90	A0A6P8HG71 [A0A6P8IY11][A0A6P8HG76][A0A6P8GYK1][A0A6P8HRN0][UPI00109BB614][A0A6P8HEA3][A0A6P8H230][A0A2B4RDM6][A0A3M6TDW9]	A0A6P8HG71 (1.059E-72)	GO:0016021; GO:0004725; GO:0006470	Protein-tyrosine-phosphatase	Actinia tenebrosa	16.81	10	Y	.	Hemostatic and Hemorrhagic Toxin	Factor-V-like	FactorV-like_L1	1.17
Cluster-31550.113382	UniRef90	A0A6P8HG71 [A0A6P8IY11][A0A6P8HRN0][A0A6P8HG76][A0A6P8GYK1][UPI00109BB614][UPI0020778FB7][A7SX33][A0A6P8IH71][A0A3M6TDW9]	A0A6P8HG71 (1.349E-105)	GO:0016021; GO:0004725; GO:0006470	Protein-tyrosine-phosphatase	Actinia tenebrosa	27.28	8	Y	.	Hemostatic and Hemorrhagic Toxin	Factor-V-like	FactorV-like_L2	2.64
Cluster-31550.114245	UniRef90	A0A6P8ISV1 [UPI00109B737B][UPI000A2A8D15][A0A6P8IKS6][A7S9K6][UPI002076EF10][UPI00109B82D6][A0A6P8HHH5][UPI000F553943][A0A3M6U6H2]	A0A6P8ISV1 (2.356E-88)	GO:0006508; GO:0004252	CUB and peptidase domain-containing protein 2-like	Actinia tenebrosa	26.25	2	Y	.	Hemostatic and Hemorrhagic Toxin	Peptidase S1	Peptidase_S1_L1	12.4
Cluster-31550.114246	UniRef90	A0A6P8ISV1 [A7S9K6][UPI002076EF10][UPI000A2A8D15][UPI00109B737B][A0A6P8IKS6][A0A6P8HHH5][UPI00109B82D6][A7SGX2][A0A2B4RWL2]	A0A6P8ISV1 (2.611E-103)	GO:0006508; GO:0004252	CUB and peptidase domain-containing protein 2-like	Actinia tenebrosa	29.26	2	Y	Y	Hemostatic and Hemorrhagic Toxin	Peptidase S1	Peptidase_S1_L1	346.84
Cluster-31550.114982	UniRef90	A0A6P8IGV4 [A0A6P8I1D3][A0A6P8J778][A0A6P8HKP0][A0A6P8HMF2][UPI00109B99C0][UPI00109BE65B][A0A6P8IH21][A0A6P8IFQ5][UPI00109B8D1A]	A0A6P8IGV4 (7.339E-55)	.	ryncolin-1-like	Actinia tenebrosa	12.07	1	.	.	Hemostatic and Hemorrhagic Toxin	Ficolin lectin family	(UC)	24.48
Cluster-31550.11572	UniRef90	A0A6P8HIY2 [A0A6P8H4M6][A0A6P8HQ86][A0A6P8GZ91][A0A6P8H4B1][A0A6P8INW7][A0A6P8GX38][A0A6P8IYJ7][A0A6P8HCG3][A0A6P8J445]	A0A6P8HIY2 (1.378E-32)	.	coagulation factor V-like	Actinia tenebrosa	13.46	3	.	.	Hemostatic and Hemorrhagic Toxin	Factor-V-like	FactorV-like_L1	2.07
Cluster-31550.116830	UniRef90	A0A6P8IY11 [A0A6P8HRN0][A0A6P8HG71][A0A6P8GYK1][A0A6P8HG76][UPI000A2A64F1][UPI00109BB614][UPI0020778FB7][A0A6P8H9Z6][A7SJQ3]	A0A6P8IY11 (1.180E-117)	GO:0016021	uncharacterized protein LOC116306143	Actinia tenebrosa	32.8	1	.	.	Hemostatic and Hemorrhagic Toxin	Factor-V-like	FactorV-like_L3	29.36
Cluster-31550.116840	UniRef90	A0A6P8J5D6 [UPI00109BA605][A0A6P8HHX9][UPI00109BA267][UPI000A2A7391][UPI00109BC0BE][A0A6P8HG85][UPI00109BC515][UPI00109BA261][A0A6P8H7N1]	A0A6P8J5D6 (3.829E-105)	.	ryncolin-1-like	Actinia tenebrosa	27.26	2	.	.	Hemostatic and Hemorrhagic Toxin	Ficolin lectin family	(UC)	5.93
Cluster-31550.117041	UniRef90	A0A6P8GX38 [A0A6P8IH71][A0A6P8IMG9][A0A6P8HEG5][A0A6P8HG65][A0A6P8HLK0][A0A6P8H2S7][A0A6P8H9Z6][UPI00109B79DC][A0A6P8HQA0]	A0A6P8GX38 (1.073E-68)	.	uncharacterized protein LOC116286454 isoform X1	Actinia tenebrosa	19.48	5	Y	.	Hemostatic and Hemorrhagic Toxin	Factor-V-like	FactorV-like_L1	6.29
Cluster-31550.117681	UniRef90	A0A6P8H671 [A0A6P8I8V7][A0A6P8IGY5][A7SST8][UPI000A2A578F][UPI000A2A8DF9][UPI0016023E55][UPI001CF51DD5][UPI0020773601][UPI00109BAAE4]	A0A6P8H671 (5.175E-61)	.	neuropilin-1a-like isoform X1	Actinia tenebrosa	22.31	1	.	.	Hemostatic and Hemorrhagic Toxin	Factor-V-like	FactorV-like_L1	1.42
Cluster-31550.117690	UniRef90	A0A6P8ISA8 [A0A6P8I7F9][A0A6P8I853][A0A6P8HTU6][A0A6P8IEF4][UPI0020771050][UPI00207732BC][A0A6P8I861][UPI000C03C551][A0A2B4RB88]	A0A6P8ISA8 (4.061E-120)	GO:0001868; GO:0004725; GO:0006470; GO:0010185; GO:0042806; GO:0016021	Protein-tyrosine-phosphatase	Actinia tenebrosa	32.64	2	Y	Y	Hemostatic and Hemorrhagic Toxin	Factor-V-like	FactorV-like_L1	1.09
Cluster-31550.117691	UniRef90	A0A6P8ISA8 [A0A6P8I7F9][A0A6P8I853][A0A6P8HTU6][A0A6P8IEF4][A0A6P8I861][UPI000C03C551][A0A2B4RB88][A0A2B4RZ79][UPI000C03CC1D]	A0A6P8ISA8 (1.392E-102)	GO:0001868; GO:0004725; GO:0006470; GO:0010185; GO:0042806; GO:0016021	Protein-tyrosine-phosphatase	Actinia tenebrosa	27.69	11	Y	Y	Hemostatic and Hemorrhagic Toxin	Factor-V-like	FactorV-like_L1	2.48
Cluster-31550.117702	UniRef90	A0A6P8I7F9 [A0A6P8I853][A0A6P8I861][A0A6P8ISA8][A0A6P8HTU6][A0A6P8IEF4][UPI000C03C551][A0A2B4RZ79][A0A3M6TEB0][UPI000F555324]	A0A6P8I7F9 (3.816E-69)	GO:0001868; GO:0004725; GO:0006470; GO:0010185; GO:0042806; GO:0016021	Protein-tyrosine-phosphatase	Actinia tenebrosa	20.01	14	Y	Y	Hemostatic and Hemorrhagic Toxin	Factor-V-like	FactorV-like_L1	1.08
Cluster-31550.117707	UniRef90	A0A6P8I7F9 [A0A6P8ISA8][A0A6P8IS98][A0A6P8HRD8][A0A6P8IEF6][A0A6P8IEF4][A0A6P8HUQ8][A0A6P8HTU6][A0A6P8I853][UPI000A2A8C30]	A0A6P8I7F9 (4.539E-49)	GO:0001868; GO:0004725; GO:0006470; GO:0010185; GO:0042806; GO:0016021	Protein-tyrosine-phosphatase	Actinia tenebrosa	19.09	1	.	.	Hemostatic and Hemorrhagic Toxin	Factor-V-like	FactorV-like_L1	1.01
Cluster-31550.118282	UniRef90	A0A6P8IH71 [A0A6P8HEG5][A0A6P8HG65][A0A6P8HLK0][A0A6P8HQA0][A0A6P8H9Z6][UPI00109B79DC][UPI00109B7560][UPI00109BF2FE][UPI000A2A81F2]	A0A6P8IH71 (1.002E-66)	.	lactadherin-like	Actinia tenebrosa	17.68	1	Y	.	Hemostatic and Hemorrhagic Toxin	Factor-V-like	FactorV-like_L1	6.76
Cluster-31550.118314	UniRef90	A0A6P8HG76 [A0A6P8HG71][A0A6P8IY11][A0A6P8GYK1][A0A6P8HEA3][A0A6P8HRN0][UPI00109BB614][A0A2B4RDM6][A0A2B4SHJ2][UPI000C042666]	A0A6P8HG76 (3.194E-52)	GO:0016021; GO:0004725; GO:0006470	Protein-tyrosine-phosphatase	Actinia tenebrosa	12.4	1	Y	.	Hemostatic and Hemorrhagic Toxin	Factor-V-like	FactorV-like_L1	0.72
Cluster-31550.118489	UniRef90	A0A6P8IH21 [A0A6P8IGV4][A0A6P8J778][A0A6P8HMF2][A0A6P8HKP0][UPI00109B8D1A][UPI00109BE65B][UPI000A2A4FFE][UPI00109BB9ED][UPI000A2A6DEE]	A0A6P8IH21 (2.907E-106)	.	ryncolin-1-like	Actinia tenebrosa	31.26	2	Y	.	Hemostatic and Hemorrhagic Toxin	Ficolin lectin family	(UC)	5.55
Cluster-31550.118755	UniRef90	A0A6P8I3B1 [UPI000A2A56C0][A7SX50][UPI0009E5CD71][UPI000C03FE25][A0A3M6TBI6][A0A3M6URW8][UPI0009E4C17E][A0A2B4RCF4][UPI000A2A4CEA]	A0A6P8I3B1 (2.197E-26)	GO:0006508; GO:0004252; GO:0042151; GO:0090729	prostasin-like	Actinia tenebrosa	6.55	1	Y	.	Hemostatic and Hemorrhagic Toxin	Peptidase S1	(UC)	4.68
Cluster-31550.119069	UniRef90	A0A6P8GX38 [A0A6P8H2S7][A0A6P8IMG9][A0A6P8HLK0][A0A6P8HEG5][A0A6P8H266][A0A6P8H9Z6][A0A6P8IH71][A0A6P8HG65][A0A6P8HQA0]	A0A6P8GX38 (1.250E-64)	.	uncharacterized protein LOC116286454 isoform X1	Actinia tenebrosa	17.63	1	Y	.	Hemostatic and Hemorrhagic Toxin	Factor-V-like	FactorV-like_L1	8.7
Cluster-31550.119456	UniRef90	A0A6P8IY11 [A0A6P8HC74][A0A6P8HEA3][A0A6P8HYN4][A0A6P8IA59][A0A6P8HRN0][A0A6P8GZ91][A0A6P8GYK1][A0A6P8HEG5][A0A6P8HEH7]	A0A6P8IY11 (7.215E-41)	GO:0016021	uncharacterized protein LOC116306143	Actinia tenebrosa	12.82	1	.	.	Hemostatic and Hemorrhagic Toxin	Factor-V-like	FactorV-like_L1	4.62
Cluster-31550.119606	UniRef90	A0A6P8IRZ1 [A0A6P8ICS9][UPI000A2A9FD4][UPI000A2A5EC7][A0A6P8I038][UPI000A2A830F][A7SV43][UPI0009E1A37A][A7RP38][UPI000A2A7CF0]	A0A6P8IRZ1 (4.989E-48)	.	uncharacterized protein LOC116303695	Actinia tenebrosa	15.21	2	Y	.	Hemostatic and Hemorrhagic Toxin	Factor-V-like	FactorV-like_L1	7.36
Cluster-31550.119839	UniRef90	A0A6P8IP04 [A0A6P8IMQ1][A0A6P8I454][UPI001CF424EC][UPI00077A0048][A0A3M6UMS9][UPI001F03D00A][UPI00077A0232][UPI00077A38A1][UPI001CF58545]	A0A6P8IP04 (2.028E-77)	GO:0016021	EGF-like repeat and discoidin I-like domain-containing protein 3	Actinia tenebrosa	20.87	1	Y	.	Hemostatic and Hemorrhagic Toxin	Factor-V-like	FactorV-like_L1	3.41
Cluster-31550.119988	UniRef90	A0A6P8I492 [UPI00109BBE24][UPI00207767BD][A0A3M6TFF4][A0A2B4SS71][UPI0009E37A54][UPI001CF18551][UPI00207741F0][UPI00109B8CE5][UPI00077B2746]	A0A6P8I492 (2.491E-68)	GO:0004222; GO:0046872; GO:0005576; GO:0007229; GO:0006508; GO:0030198	A disintegrin and metalloproteinase with thrombospondin motifs 6-like	Actinia tenebrosa	17.45	1	Y	.	Hemostatic and Hemorrhagic Toxin	Peptidase M12B	(UC)	5.01
Cluster-31550.121602	UniRef90	A0A6P8HEH7 [A0A6P8GX38][A0A6P8HIY2][A0A6P8GZ91][A0A6P8HQ86][A0A6P8HEG5][A0A6P8H2S2][A0A6P8IH71][A0A6P8HCG3][A0A6P8H4B1]	A0A6P8HEH7 (6.540E-58)	.	venom prothrombin activator oscutarin-C non-catalytic subunit-like	Actinia tenebrosa	28.68	1	Y	Y	Hemostatic and Hemorrhagic Toxin	Factor-V-like	FactorV-like_L1	16.52
Cluster-31550.122959	UniRef90	A0A6P8HLT0 [A7RJ01][UPI002077939B][UPI002077905F][UPI001CF36709][UPI00077A26E9][UPI00077B0B36][UPI0009E1FD1A][A0A6P8IWI2][UPI001CF3FB89]	A0A6P8HLT0 (1.982E-35)	.	retinoschisin-like	Actinia tenebrosa	18.84	1	.	Y	Hemostatic and Hemorrhagic Toxin	Factor-V-like	FactorV-like_L1	2.57
Cluster-31550.123303	UniRef90	A0A6P8IP04 [A0A6P8IMQ1][UPI001CF424EC][A0A3M6UMS9][UPI00077A0048][UPI00077A0600][UPI001CF58545][UPI001F03D00A][UPI0009E19081][UPI0009E3FFA7]	A0A6P8IP04 (2.889E-48)	GO:0016021	EGF-like repeat and discoidin I-like domain-containing protein 3	Actinia tenebrosa	14.81	1	.	.	Hemostatic and Hemorrhagic Toxin	Factor-V-like	FactorV-like_L1	0.34
Cluster-31550.123561	UniRef90	A0A6P8IB48 [A0A6P8I8U2][A0A6P8HDL3][A0A6P8J1V4][A0A6P8H5P7][UPI00109BB225][A0A6P8ITZ1][UPI00077A9476][A7S5M8][UPI00109BE7C0]	A0A6P8IB48 (6.559E-75)	.	EGF-like repeat and discoidin I-like domain-containing protein 3	Actinia tenebrosa	31.74	15	Y	Y	Hemostatic and Hemorrhagic Toxin	Factor-V-like	FactorV-like_L1	5.36
Cluster-31550.123562	UniRef90	A0A6P8J1V4 [A0A6P8IB48][A0A6P8I8U2][A0A6P8HDL3][UPI00109BD5D8][UPI00109B8381][A0A6P8IJQ1][UPI00109BD765][UPI00109B95F1][UPI00109BEEFD]	A0A6P8J1V4 (1.385E-33)	.	retinoschisin-like	Actinia tenebrosa	19.79	3	Y	.	Hemostatic and Hemorrhagic Toxin	Factor-V-like	FactorV-like_L1	0.71
Cluster-31550.123565	UniRef90	A0A6P8IB48 [A0A6P8I8U2][A0A6P8HDL3][A0A6P8J1V4][A0A6P8H5P7][A0A6P8IQE7][A0A6P8IRZ1][A0A6P8ITZ1][UPI00109BB225][A0A6P8ICS9]	A0A6P8IB48 (7.873E-79)	.	EGF-like repeat and discoidin I-like domain-containing protein 3	Actinia tenebrosa	31.73	1	Y	Y	Hemostatic and Hemorrhagic Toxin	Factor-V-like	FactorV-like_L1	11.77
Cluster-31550.123886	UniRef90	A0A6P8HZ03 [A7RGD7][A7RGE1][A0A6P8HW64][UPI000C03B6E7][A7SJQ3][UPI00207798A7][UPI0009E20BE2][A0A3M6TWE4][A0A6P8GXP5]	A0A6P8HZ03 (7.971E-42)	GO:0016021; GO:0030246	uncharacterized protein LOC116296722	Actinia tenebrosa	9.25	1	Y	.	Hemostatic and Hemorrhagic Toxin	Factor-V-like	FactorV-like_L1	1.52
Cluster-31550.124483	UniRef90	A0A6P8HEH7 [A0A6P8HQ86][A0A6P8HEG5][A0A6P8GZ91][A0A6P8IH71][A0A6P8HIY2][A0A6P8GX38][A0A6P8H2S2][A0A6P8H4B1][A0A6P8INW7]	A0A6P8HEH7 (2.614E-63)	.	venom prothrombin activator oscutarin-C non-catalytic subunit-like	Actinia tenebrosa	33.4	1	Y	Y	Hemostatic and Hemorrhagic Toxin	Factor-V-like	FactorV-like_L1	12.28
Cluster-31550.124747	UniRef90	A0A6P8HIY2 [A0A6P8H4B1][A0A6P8INW7][A0A6P8J445][A0A6P8HEG5][A0A6P8H4M6][A0A6P8IYJ7][A0A6P8HCG3][A0A6P8HQ86][A0A6P8H2S2]	A0A6P8HIY2 (7.751E-35)	.	coagulation factor V-like	Actinia tenebrosa	17.24	1	Y	Y	Hemostatic and Hemorrhagic Toxin	Factor-V-like	FactorV-like_L1	12.15
Cluster-31550.124748	UniRef90	A0A6P8H2S2 [A0A6P8HEG5][A0A6P8HIY2][A0A6P8HCG3][A0A6P8IY11][A0A6P8HQ86][UPI0020777BAB][A0A6P8GYK1][A0A6P8IH71][A0A6P8HC74]	A0A6P8H2S2 (2.519E-25)	.	venom prothrombin activator pseutarin-C non-catalytic subunit-like	Actinia tenebrosa	14.9	8	Y	.	Hemostatic and Hemorrhagic Toxin	Factor-V-like	FactorV-like_L1	7.6
Cluster-31550.124749	UniRef90	A0A6P8HIY2 [A0A6P8H2S2][A0A6P8HEG5][A0A6P8GZ91][A0A6P8HQ86][A0A6P8HEH7][A0A6P8IY11][A0A6P8H4B1][A0A6P8GYK1][A0A6P8INW7]	A0A6P8HIY2 (1.332E-23)	.	coagulation factor V-like	Actinia tenebrosa	11.5	24	Y	Y	Hemostatic and Hemorrhagic Toxin	Factor-V-like	FactorV-like_L1	0.56
Cluster-31550.124750	UniRef90	A0A6P8HIY2 [A0A6P8J445][A0A6P8INW7][A0A6P8H2S2][A0A6P8GZ91][A0A6P8H4B1][A0A6P8HEG5][A0A6P8HCG3][A0A6P8HQ86][A0A6P8HEH7]	A0A6P8HIY2 (5.817E-28)	.	coagulation factor V-like	Actinia tenebrosa	13.87	2	Y	Y	Hemostatic and Hemorrhagic Toxin	Factor-V-like	FactorV-like_L1	1.34
Cluster-31550.124751	UniRef90	A0A6P8H2S2 [A0A6P8HEG5][A0A6P8HIY2][A0A6P8HCG3][A0A6P8IY11][A0A6P8HQ86][UPI0020777BAB][A0A6P8GYK1][A0A6P8IH71][A0A6P8HC74]	A0A6P8H2S2 (8.067E-26)	.	venom prothrombin activator pseutarin-C non-catalytic subunit-like	Actinia tenebrosa	12	1	Y	Y	Hemostatic and Hemorrhagic Toxin	Factor-V-like	FactorV-like_L1	4.97
Cluster-31550.124934	UniRef90	UPI000A2A535C [A7SUT8][UPI00207798E4][UPI00077A8A8B][UPI0009E5FFC8][UPI000F54F5EF][A0A6P8HMM6][A0A3M6TGX1][A0A6P5ACX3][A0A8J7NWV4]	A7SUT8 (2.850E-95)	GO:0031012; GO:0004222; GO:0005576; GO:0006508; GO:0030198	A disintegrin and metalloproteinase with thrombospondin motifs 7 isoform X2	Exaiptasia diaphana	30.85	1	Y	.	Hemostatic and Hemorrhagic Toxin	Peptidase M12B	(UC)	6.24
Cluster-31550.124935	UniRef90	A0A6P8HMM6 [UPI00207798E4][A7SUT8][UPI00077A8A8B][UPI000F54F5EF][A0A6I9KNG9][A0A151MX01][A0A452J319][UPI0018F55280][UPI001B7E6CB9]	A0A6P8HMM6 (0.000E+00)	GO:0004222; GO:0046872; GO:0005576; GO:0007229; GO:0006508; GO:0030198	A disintegrin and metalloproteinase with thrombospondin motifs 7-like isoform X1	Actinia tenebrosa	133.43	1	Y	.	Hemostatic and Hemorrhagic Toxin	Peptidase M12B	(UC)	280.28
Cluster-31550.12522	UniRef90	A0A6P8HIY2 [A0A6P8H4B1][A0A6P8INW7][A0A6P8HEG5][A0A6P8J445][A0A6P8GZ91][A0A6P8H2S2][A0A6P8GX38][A0A6P8HEH7][A0A6P8IH71]	A0A6P8HIY2 (3.514E-25)	.	coagulation factor V-like	Actinia tenebrosa	14.64	1	.	.	Hemostatic and Hemorrhagic Toxin	Factor-V-like	FactorV-like_L1	0.79
Cluster-31550.12523	UniRef90	A0A6P8HIY2 [A0A6P8H4B1][A0A6P8INW7][A0A6P8HEG5][A0A6P8GZ91][A0A6P8J445][A0A6P8H2S2][A0A6P8HEH7][A0A6P8H4M6][A0A6P8IH71]	A0A6P8HIY2 (2.858E-25)	.	coagulation factor V-like	Actinia tenebrosa	15.66	1	Y	Y	Hemostatic and Hemorrhagic Toxin	Factor-V-like	FactorV-like_L1	5.98
Cluster-31550.12524	UniRef90	A0A6P8H4B1 [A0A6P8INW7][A0A6P8HIY2][A0A6P8GX38][A0A6P8GZ91][A0A6P8J445][A0A6P8HCG3][A0A6P8H2S2][A0A6P8HEG5][UPI0020778CA2]	A0A6P8H4B1 (1.009E-23)	GO:0016020	uncharacterized protein LOC116287839	Actinia tenebrosa	13.26	1	.	.	Hemostatic and Hemorrhagic Toxin	Factor-V-like	FactorV-like_L1	1.02
Cluster-31550.125261	UniRef90	A0A6P8INZ8 [UPI000A2A8056][UPI002076DA0E][A0A6P8IMM2][UPI0009E2FE0F][UPI0009E1C0CD][A0A3M6ULK0][A0A2B4RJ80][A7RYF8][UPI001CF2790B]	A0A6P8INZ8 (5.351E-178)	GO:0004252; GO:0016020; GO:0006508; GO:0005044; GO:0005886	uncharacterized protein LOC116302846	Actinia tenebrosa	34.15	1	.	.	Hemostatic and Hemorrhagic Toxin	Peptidase S1	Peptidase_S1_L1	120.21
Cluster-31550.125740	UniRef90	A0A6P8ICS9 [UPI0009E1A37A][UPI001CF5391E][UPI001CF545D2][A7T356][UPI0009E505A9][A7RP38][A0A6P8I038][UPI000C0536AA][UPI0009E18B5A]	A0A6P8ICS9 (9.850E-129)	.	uncharacterized protein LOC116298543	Actinia tenebrosa	41.35	1	Y	.	Hemostatic and Hemorrhagic Toxin	Factor-V-like	FactorV-like_L3	477.66
Cluster-31550.126431	UniRef90	A0A6P8HEG5 [A0A6P8IH71][A0A6P8HG65][A0A6P8HQA0][A0A6P8HLK0][A0A6P8H9Z6][A0A6P8IMG9][A0A6P8H266][A0A6P8GX38][UPI00109B79DC]	A0A6P8HEG5 (4.328E-54)	GO:0016021	uncharacterized protein LOC116291753 isoform X1	Actinia tenebrosa	12.44	3	.	.	Hemostatic and Hemorrhagic Toxin	Factor-V-like	FactorV-like_L1	1.28
Cluster-31550.127580	UniRef90	A0A6P8HIY2 [A0A6P8H2S2][A0A6P8HEG5][A0A6P8H4B1][A0A6P8IH71][A0A6P8HQ86][A0A6P8GZ91][A0A6P8H4M6][A0A6P8GYK1][A0A6P8IY11]	A0A6P8HIY2 (9.610E-30)	.	coagulation factor V-like	Actinia tenebrosa	13.39	3	Y	Y	Hemostatic and Hemorrhagic Toxin	Factor-V-like	FactorV-like_L1	1.54
Cluster-31550.127581	UniRef90	A0A6P8HIY2 [A0A6P8H2S2][A0A6P8H4B1][A0A6P8INW7][A0A6P8J445][A0A6P8HEG5][A0A6P8GZ91][A0A6P8HQ86][A0A6P8IH71][A0A6P8GX38]	A0A6P8HIY2 (4.668E-29)	.	coagulation factor V-like	Actinia tenebrosa	13.47	3	Y	Y	Hemostatic and Hemorrhagic Toxin	Factor-V-like	FactorV-like_L1	2.1
Cluster-31550.128064	UniRef90	A0A6P8I4M4 [UPI000A2A470C][A7RNN6][UPI0009E59821][A0A2B4RYJ7][A0A3M6TXP2][UPI001CF4D6AE][UPI00077A6D38][A0A6P8HTY7][UPI00077A3C61]	A0A6P8I4M4 (6.605E-193)	.	EGF-like repeat and discoidin I-like domain-containing protein 3 isoform X1	Actinia tenebrosa	46.63	3	Y	Y	Hemostatic and Hemorrhagic Toxin	Factor-V-like	FactorV-like_L2	12.58
Cluster-31550.128527	UniRef90	A0A6P8I7F9 [A0A6P8I853][A0A6P8I861][A0A6P8ISA8][A0A6P8HTU6][A0A6P8IEF4][UPI000C03C551][A0A2B4RZ79][A0A3M6TEB0][A0A2B4RB88]	A0A6P8I7F9 (9.829E-69)	GO:0001868; GO:0004725; GO:0006470; GO:0010185; GO:0042806; GO:0016021	Protein-tyrosine-phosphatase	Actinia tenebrosa	19.94	1	Y	Y	Hemostatic and Hemorrhagic Toxin	Factor-V-like	FactorV-like_L1	1.03
Cluster-31550.128963	UniRef90	A0A6P8I242 [UPI0020773047][UPI000A2A5FE5][UPI000F556D43][UPI00106C0995][UPI0009E5D9E3][UPI001F044F75][A0A7D9EVD6][UPI0014718DB5][A0A669B2V7]	A0A6P8I242 (0.000E+00)	GO:0004222; GO:0046872; GO:0005576; GO:0007229; GO:0006508; GO:0030198	A disintegrin and metalloproteinase with thrombospondin motifs 7-like isoform X1	Actinia tenebrosa	123.25	15	Y	Y	Hemostatic and Hemorrhagic Toxin	Peptidase M12B	(UC)	122.44
Cluster-31550.129087	UniRef90	A0A6P8IRZ1 [A0A6P8J1V4][A0A6P8ICS9][A0A6P8IJQ1][A0A2B4SVQ1][UPI000F550244][A0A7M7PBK0][A0A7M7P7F8][A0A3M6V4Y5][A0A7M7T1L6]	A0A6P8IRZ1 (3.257E-28)	.	uncharacterized protein LOC116303695	Actinia tenebrosa	12.24	5	.	.	Hemostatic and Hemorrhagic Toxin	Factor-V-like	FactorV-like_L1	0.61
Cluster-31550.129514	UniRef90	A0A6P8GX38 [A0A6P8IH71][A0A6P8H9Z6][A0A6P8IMG9][A0A6P8HEG5][A0A6P8H2S2][A0A6P8H2S7][A0A6P8HG65][A0A6P8HQA0][UPI00109B7560]	A0A6P8GX38 (1.251E-63)	.	uncharacterized protein LOC116286454 isoform X1	Actinia tenebrosa	14.43	12	.	.	Hemostatic and Hemorrhagic Toxin	Factor-V-like	FactorV-like_L1	4.27
Cluster-31550.129515	UniRef90	A0A6P8GX38 [A0A6P8H9Z6][A0A6P8IMG9][A0A6P8IH71][A0A6P8HEG5][A0A6P8H2S2][A0A6P8H2S7][A0A6P8HG65][A0A6P8HQA0][UPI00109B7560]	A0A6P8GX38 (1.251E-63)	.	uncharacterized protein LOC116286454 isoform X1	Actinia tenebrosa	14.45	2	.	.	Hemostatic and Hemorrhagic Toxin	Factor-V-like	FactorV-like_L1	0.24
Cluster-31550.129516	UniRef90	A0A6P8GX38 [A0A6P8H9Z6][A0A6P8IMG9][A0A6P8IH71][A0A6P8HEG5][A0A6P8H2S2][A0A6P8H2S7][A0A6P8HG65][A0A6P8HQA0][UPI00109B7560]	A0A6P8GX38 (1.251E-63)	.	uncharacterized protein LOC116286454 isoform X1	Actinia tenebrosa	14.45	3	.	.	Hemostatic and Hemorrhagic Toxin	Factor-V-like	FactorV-like_L1	1.74
Cluster-31550.129598	UniRef90	A0A6P8H652 [A0A6P8HH04][UPI000A2A5116][A0A3M6TDR6][UPI000A2A9CA6][UPI000C047BE1][A0A2B4RCW4][UPI0009E3FFA7][A0A2B4SJA6][UPI000C049450]	A0A6P8H652 (1.684E-209)	.	uncharacterized protein LOC116289133	Actinia tenebrosa	58.25	2	Y	Y	Hemostatic and Hemorrhagic Toxin	Factor-V-like	FactorV-like_L3	37.8
Cluster-31550.129931	UniRef90	A0A6P8HEA3 [A0A6P8IY11][A0A6P8HC74][A0A6P8HYN4][A0A6P8IA59][A0A6P8GYK1][A0A6P8HRN0][UPI0020778CA2][A0A6P8GZ91][A7T8E4]	A0A6P8HEA3 (1.367E-28)	.	neuropilin-2-like	Actinia tenebrosa	14.76	4	.	.	Hemostatic and Hemorrhagic Toxin	Factor-V-like	FactorV-like_L1	0.7
Cluster-31550.130308	UniRef90	A0A6P8ICL7 [A0A6P8I5V2][UPI000A2A6089][UPI001CF42000][A0A6P8H652][UPI0020777F9C][UPI00077A45C9][C3YKC4][UPI001CF3D42A][UPI001CF47943]	A0A6P8ICL7 (3.879E-30)	GO:0016021	lactadherin-like isoform X5	Actinia tenebrosa	14.19	1	Y	Y	Hemostatic and Hemorrhagic Toxin	Factor-V-like	FactorV-like_L1	1.85
Cluster-31550.130427	UniRef90	A0A6P8HG71 [A0A6P8IY11][A0A6P8HG76][A0A6P8GYK1][A0A6P8HRN0][A0A6P8HEA3][UPI00109BB614][A0A6P8H230][A0A3M6TDW9][A0A2B4RDM6]	A0A6P8HG71 (2.731E-72)	GO:0016021; GO:0004725; GO:0006470	Protein-tyrosine-phosphatase	Actinia tenebrosa	16.93	2	Y	.	Hemostatic and Hemorrhagic Toxin	Factor-V-like	FactorV-like_L1	2.46
Cluster-31550.130428	UniRef90	A0A6P8HG71 [A0A6P8IY11][A0A6P8HG76][A0A6P8GYK1][A0A6P8HRN0][A0A6P8HEA3][UPI00109BB614][A0A6P8H230][A0A2B4RDM6][A0A3M6TDW9]	A0A6P8HG71 (1.452E-72)	GO:0016021; GO:0004725; GO:0006470	Protein-tyrosine-phosphatase	Actinia tenebrosa	16.86	1	Y	.	Hemostatic and Hemorrhagic Toxin	Factor-V-like	FactorV-like_L1	3.16
Cluster-31550.130429	UniRef90	A0A6P8HG71 [A0A6P8IY11][A0A6P8HG76][A0A6P8GYK1][A0A6P8HRN0][A0A6P8HEA3][UPI00109BB614][UPI000F553BB5][UPI000F54E9E8][A0A3M6TDW9]	A0A6P8HG71 (2.631E-75)	GO:0016021; GO:0004725; GO:0006470	Protein-tyrosine-phosphatase	Actinia tenebrosa	16.86	1	Y	.	Hemostatic and Hemorrhagic Toxin	Factor-V-like	FactorV-like_L1	1.54
Cluster-31550.130869	UniRef90	A0A6P8GX38 [A0A6P8H2S2][A0A6P8IH71][A0A6P8H9Z6][A0A6P8IMG9][A0A6P8HEG5][A0A6P8H2S7][A0A6P8HG65][A0A6P8HQA0][UPI00109B7560]	A0A6P8GX38 (1.041E-61)	.	uncharacterized protein LOC116286454 isoform X1	Actinia tenebrosa	14.44	1	.	.	Hemostatic and Hemorrhagic Toxin	Factor-V-like	FactorV-like_L1	2.48
Cluster-31550.13097	UniRef90	A0A6P8HHB2 [A0A6P8HI67][A0A6P8H965][A0A6P8H0I9][A0A6P8H721][A0A6P8HE84][A0A6P8IQC8][A0A6P8H6E0][A0A6P8HU53][A0A6P8HNA1]	A0A6P8HHB2 (2.997E-52)	.	Down syndrome cell adhesion molecule homolog	Actinia tenebrosa	40.85	2	Y	.	Hemostatic and Hemorrhagic Toxin	Factor-V-like	FactorV-like_L1	12.63
Cluster-31550.13099	UniRef90	A0A6P8HHB2 [A0A6P8H965][A0A6P8HU53][A0A6P8HE84][A0A6P8H6E0][A0A6P8H721][A0A6P8IQC8][A0A6P8HNA1][UPI00109BEEDF][UPI000A2A489B]	A0A6P8HHB2 (1.189E-61)	.	Down syndrome cell adhesion molecule homolog	Actinia tenebrosa	24.43	1	Y	Y	Hemostatic and Hemorrhagic Toxin	Factor-V-like	FactorV-like_L1	0.71
Cluster-31550.13100	UniRef90	A0A6P8IQC8 [A0A6P8H721][A0A6P8HHB2][A0A6P8HE84][A0A6P8H6E0][A0A6P8H965][UPI00109BEEDF][UPI00109BD7FE][A0A6P8HU53][A0A6P8J8G8]	A0A6P8IQC8 (1.018E-106)	GO:0016021	protein sidekick-1-like	Actinia tenebrosa	44.81	1	.	.	Hemostatic and Hemorrhagic Toxin	Factor-V-like	FactorV-like_L1	1.89
Cluster-31550.13101	UniRef90	A0A6P8IQC8 [A0A6P8H721][A0A6P8HHB2][A0A6P8HE84][A0A6P8H6E0][A0A6P8H965][A0A6P8HTA5][UPI00109BEEDF][UPI00109BD7FE][A0A6P8GYK1]	A0A6P8IQC8 (6.781E-94)	GO:0016021	protein sidekick-1-like	Actinia tenebrosa	37.06	1	.	.	Hemostatic and Hemorrhagic Toxin	Factor-V-like	FactorV-like_L1	2.52
Cluster-31550.131553	UniRef90	A0A6P8H4B1 [A0A6P8HIY2][A0A6P8GZ91][A0A6P8HCG3][A0A6P8HQ86][A0A6P8IY11][A0A6P8H2S2][A0A6P8HEG5][A0A6P8HEH7][A0A6P8IYJ7]	A0A6P8H4B1 (5.840E-32)	GO:0016020	uncharacterized protein LOC116287839	Actinia tenebrosa	14.08	1	Y	.	Hemostatic and Hemorrhagic Toxin	Factor-V-like	FactorV-like_L1	3.04
Cluster-31550.131554	UniRef90	A0A6P8H4B1 [A0A6P8HIY2][A0A6P8INW7][A0A6P8GZ91][A0A6P8J445][A0A6P8HCG3][A0A6P8HEG5][A0A6P8HEH7][A0A6P8HQ86][A0A6P8H2S2]	A0A6P8H4B1 (9.212E-43)	GO:0016020	uncharacterized protein LOC116287839	Actinia tenebrosa	17.53	1	Y	.	Hemostatic and Hemorrhagic Toxin	Factor-V-like	FactorV-like_L1	1.59
Cluster-31550.132358	UniRef90	A0A6P8GX38 [A0A6P8GZ91][A0A6P8HIY2][A0A6P8IH71][A0A6P8H4B1][A0A6P8INW7][A0A6P8J445][A0A6P8HEH7][A0A6P8HCG3][A0A6P8H2S2]	A0A6P8GX38 (7.767E-45)	.	uncharacterized protein LOC116286454 isoform X1	Actinia tenebrosa	14.93	1	.	Y	Hemostatic and Hemorrhagic Toxin	Factor-V-like	FactorV-like_L1	1.72
Cluster-31550.132761	UniRef90	A0A6P8H5J7 [A0A6P8H652][UPI000A2A5116][UPI0009E3FFA7][UPI000C047D67][A0A2B4RCW4][UPI000A2A9CA6][A0A7D9M6L5][UPI00106B6155][UPI00106CC6BA]	A0A6P8H5J7 (9.888E-69)	.	LOW QUALITY PROTEIN: EGF-like repeat and discoidin I-like domain-containing protein 3	Actinia tenebrosa	16.41	1	.	.	Hemostatic and Hemorrhagic Toxin	Factor-V-like	FactorV-like_L1	23.99
Cluster-31550.133775	UniRef90	A0A6P8HG65 [A0A6P8H266][A0A6P8GX38][A0A6P8H9Z6][A0A6P8IMG9][A0A6P8HEG5][A0A6P8HQA0][A0A6P8HLK0][A0A6P8IH71][UPI00109B79DC]	A0A6P8HG65 (1.921E-69)	GO:0016021	uncharacterized protein LOC116291754	Actinia tenebrosa	18.75	2	.	.	Hemostatic and Hemorrhagic Toxin	Factor-V-like	FactorV-like_L1	0.85
Cluster-31550.133781	UniRef90	A0A6P8H4B1 [A0A6P8INW7][A0A6P8H4M6][A0A6P8J445][A0A6P8HCG3][A0A6P8HIY2][UPI00109BAC23][UPI000A2A7CF0][A0A6P8HEH7][A0A6P8H2S2]	A0A6P8H4B1 (3.448E-68)	GO:0016020	uncharacterized protein LOC116287839	Actinia tenebrosa	22.31	2	.	.	Hemostatic and Hemorrhagic Toxin	Factor-V-like	FactorV-like_L1	1.89
Cluster-31550.133782	UniRef90	A0A6P8INW7 [A0A6P8H4M6][A0A6P8J445][A0A6P8H4B1][A0A6P8HCG3][A0A6P8HIY2][A0A6P8H2S2][A0A6P8GZ91][A0A6P8HEG5][A0A6P8HEA3]	A0A6P8INW7 (8.296E-63)	GO:0007411; GO:0016020; GO:0001525; GO:0017154	uncharacterized protein LOC116303212	Actinia tenebrosa	20.82	1	.	.	Hemostatic and Hemorrhagic Toxin	Factor-V-like	FactorV-like_L1	2
Cluster-31550.133788	UniRef90	A0A6P8HIY2 [A0A6P8HCG3][A0A6P8GZ91][A0A6P8H4M6][A0A6P8H2S2][A0A6P8HQ86][A0A6P8HEG5][A0A6P8HEH7][A0A6P8GX38][A0A6P8IYJ7]	A0A6P8HIY2 (4.509E-32)	.	coagulation factor V-like	Actinia tenebrosa	16.26	1	.	Y	Hemostatic and Hemorrhagic Toxin	Factor-V-like	FactorV-like_L1	4.93
Cluster-31550.133795	UniRef90	A0A6P8INW7 [A0A6P8H4B1][A0A6P8J445][A0A6P8H4M6][A0A6P8HCG3][A0A6P8HIY2][A0A6P8GZ91][A0A6P8HEG5][A0A6P8HEH7][A0A6P8GX38]	A0A6P8INW7 (2.351E-35)	GO:0007411; GO:0016020; GO:0001525; GO:0017154	uncharacterized protein LOC116303212	Actinia tenebrosa	16.05	1	Y	.	Hemostatic and Hemorrhagic Toxin	Factor-V-like	FactorV-like_L1	1.45
Cluster-31550.134376	UniRef90	A0A6P8J1V4 [A0A6P8IRZ1][A0A6P8ICS9][A0A6P8IJQ1][A0A6P8IQE7][UPI00109BC1CE][A0A6P8I038][UPI00109BEEFD][A7S5M9][A0A6P8I8U2]	A0A6P8J1V4 (6.653E-54)	.	retinoschisin-like	Actinia tenebrosa	19.36	1	.	.	Hemostatic and Hemorrhagic Toxin	Factor-V-like	FactorV-like_L1	55.74
Cluster-31550.134753	UniRef90	A0A6P8I3H2 [UPI000A2A6A0C][A7S127][A0A2B4RU14][UPI0009E32A85][UPI001CF3AE48][UPI001F033E56][UPI001069B1A5][UPI00106D4C24][A0A7M5V352]	A0A6P8I3H2 (2.299E-90)	.	lactadherin-like	Actinia tenebrosa	27.86	1	Y	Y	Hemostatic and Hemorrhagic Toxin	Factor-V-like	FactorV-like_L1	48.77
Cluster-31550.134754	UniRef90	A0A6P8I3H2 [UPI000A2A6A0C][A7S127][A0A2B4RU14][UPI0009E32A85][UPI001CF3AE48][UPI001F033E56][UPI001069B1A5][UPI00106D4C24][A0A7M5V352]	A0A6P8I3H2 (2.299E-90)	.	lactadherin-like	Actinia tenebrosa	20.17	1	Y	Y	Hemostatic and Hemorrhagic Toxin	Factor-V-like	FactorV-like_L1	212
Cluster-31550.134755	UniRef90	A0A6P8I3H2 [UPI000A2A6A0C][A7S127][UPI0009E32A85][A0A2B4RU14][UPI001CF3AE48][UPI001F033E56][UPI001069B1A5][UPI00106D4C24][A0A7M5V352]	A0A6P8I3H2 (3.101E-83)	.	lactadherin-like	Actinia tenebrosa	20.19	1	Y	Y	Hemostatic and Hemorrhagic Toxin	Factor-V-like	FactorV-like_L1	70.85
Cluster-31550.135839	UniRef90	A0A6P8HS17 [UPI0013903673][UPI000A2A83DC][UPI001CF32B37][A7SIU7][UPI001069402C][UPI0009E5128E][A0A6P8I2U8][A0A2B4SYZ6][UPI001CF4F386]	A0A6P8HS17 (0.000E+00)	GO:0004222; GO:0046872; GO:0005576; GO:0007229; GO:0006508; GO:0030198	A disintegrin and metalloproteinase with thrombospondin motifs 18-like	Actinia tenebrosa	113.38	2	Y	.	Hemostatic and Hemorrhagic Toxin	Peptidase M12B	(UC)	90.71
Cluster-31550.135951	UniRef90	A0A6P8H575 [UPI000A2A925A][UPI000A2A6166][UPI00077AB8C4][UPI001CF1A6FF][A7TB53][A0A3M6TMI0][A0A2B4S579][UPI0009E639F9][UPI0009E337C8]	A0A6P8H575 (6.386E-51)	GO:0006165; GO:0006228; GO:0005524; GO:0006183; GO:0004385; GO:0004550; GO:0006241	Guanylate kinase	Actinia tenebrosa	11.28	3	.	.	Hemostatic and Hemorrhagic Toxin	Factor-V-like	FactorV-like_L1	2.32
Cluster-31550.136884	UniRef90	A0A6P8HCG3 [A0A6P8J445][A0A6P8H4B1][A0A6P8H4M6][A0A6P8INW7][A0A6P8IYJ7][A0A6P8HEH7][A0A6P8GZ91][A0A6P8GX38][UPI0020778CA2]	A0A6P8HCG3 (1.513E-38)	GO:0008201; GO:0001525; GO:0017154; GO:0016021; GO:0007411	uncharacterized protein LOC116287674	Actinia tenebrosa	16.08	1	Y	.	Hemostatic and Hemorrhagic Toxin	Factor-V-like	FactorV-like_L1	1.03
Cluster-31550.138025	UniRef90	A0A6P8GYK1 [A0A6P8IY11][A0A6P8HMZ8][A0A6P8HRN0][A0A6P8HG71][A0A6P8HYN4][A0A6P8IIM6][A0A6P8HN14][UPI00109BB13F][A0A6P8HG76]	A0A6P8GYK1 (2.512E-43)	GO:0016021	uncharacterized protein LOC116286842	Actinia tenebrosa	12.15	1	.	.	Hemostatic and Hemorrhagic Toxin	Factor-V-like	FactorV-like_L1	6.28
Cluster-31550.138962	UniRef90	A0A6P8HIY2 [A0A6P8INW7][A0A6P8H4B1][A0A6P8J445][A0A6P8HCG3][A0A6P8H2S2][A0A6P8GZ91][A0A6P8HEG5][A0A6P8HQ86][A0A6P8GX38]	A0A6P8HIY2 (1.364E-32)	.	coagulation factor V-like	Actinia tenebrosa	11.8	1	.	.	Hemostatic and Hemorrhagic Toxin	Factor-V-like	FactorV-like_L1	3.54
Cluster-31550.139310	UniRef90	A0A6P8GYK1 [A0A6P8HMZ8][A0A6P8HRN0][A0A6P8HRH5][A0A6P8HG76][A0A6P8IY11][A0A6P8IIM6][A0A6P8HG71][UPI00109BF537][A0A6P8H9Z6]	A0A6P8GYK1 (5.853E-54)	GO:0016021	uncharacterized protein LOC116286842	Actinia tenebrosa	17.44	1	Y	.	Hemostatic and Hemorrhagic Toxin	Factor-V-like	FactorV-like_L2	1.19
Cluster-31550.139562	UniRef90	A0A6P8HIY2 [A0A6P8H2S2][A0A6P8GZ91][A0A6P8HEG5][A0A6P8HQ86][A0A6P8HEH7][A0A6P8H4B1][A0A6P8INW7][A0A6P8J445][A0A6P8IY11]	A0A6P8HIY2 (2.509E-23)	.	coagulation factor V-like	Actinia tenebrosa	11.65	1	Y	Y	Hemostatic and Hemorrhagic Toxin	Factor-V-like	FactorV-like_L1	1.38
Cluster-31550.142175	UniRef90	A0A6P8IXS1 [A0A6P8HUM1][A0A6P8HRQ7][A0A6P8HFD3][A0A6P8HR59][A0A3M6USE0][UPI00106B6155][UPI00106AA808][A0A6P8HR64][UPI00106CC6BA]	A0A6P8IXS1 (1.209E-77)	.	venom prothrombin activator oscutarin-C non-catalytic subunit-like	Actinia tenebrosa	16.18	1	Y	.	Hemostatic and Hemorrhagic Toxin	Factor-V-like	FactorV-like_L1	5.25
Cluster-31550.142527	UniRef90	A0A6P8H652 [A0A6P8HH04][A0A6P8IHY9][UPI0009E3FFA7][UPI001CF424EC][UPI00077AFFF9][UPI000C047BE1][A0A2B4RCW4][UPI001CF52D67][UPI00077A0048]	A0A6P8H652 (6.708E-41)	.	uncharacterized protein LOC116289133	Actinia tenebrosa	14.06	1	.	.	Hemostatic and Hemorrhagic Toxin	Factor-V-like	FactorV-like_L1	1.31
Cluster-31550.142625	UniRef90	A0A6P8HXT1 [A0A6P8I9V9][UPI00109BC8A1][A0A3M6TRN5][UPI000F5599ED][UPI000C049450][A0A2B4SQU3][UPI0009E4334B][UPI00077A56A7][UPI00077A0232]	A0A6P8HXT1 (2.536E-216)	.	uncharacterized protein LOC116296299	Actinia tenebrosa	52.04	1	.	.	Hemostatic and Hemorrhagic Toxin	Factor-V-like	FactorV-like_L3	9.35
Cluster-31550.142626	UniRef90	A0A6P8HXT1 [A0A6P8I9V9][UPI00109BC8A1][A7RK22][A0A2B4SQU3][UPI000C049450][A0A3M6TRN5][UPI000F5599ED][A7RK26][UPI00077A56A7]	A0A6P8HXT1 (8.794E-67)	.	uncharacterized protein LOC116296299	Actinia tenebrosa	18.21	1	.	.	Hemostatic and Hemorrhagic Toxin	Factor-V-like	FactorV-like_L1	0.55
Cluster-31550.143994	UniRef90	A0A6P8HEA3 [A0A6P8IY11][A0A6P8HRN0][A0A6P8HYN4][A0A6P8GYK1][A0A6P8HIY2][A0A6P8HC74][UPI00109BE996][A0A2B4SP07][A0A6P8H2S2]	A0A6P8HEA3 (2.819E-29)	.	neuropilin-2-like	Actinia tenebrosa	14.68	1	Y	Y	Hemostatic and Hemorrhagic Toxin	Factor-V-like	FactorV-like_L1	2.26
Cluster-31550.144044	UniRef90	A0A6P8GX38 [A0A6P8IH71][A0A6P8H9Z6][A0A6P8HLK0][A0A6P8HEG5][A0A6P8H266][A0A6P8H2S7][A0A6P8HQA0][A0A6P8IMG9][UPI00109B79DC]	A0A6P8GX38 (2.321E-69)	.	uncharacterized protein LOC116286454 isoform X1	Actinia tenebrosa	19.77	8	Y	.	Hemostatic and Hemorrhagic Toxin	Factor-V-like	FactorV-like_L1	1.66
Cluster-31550.144362	UniRef90	A0A6P8IY11 [A0A6P8HC74][A0A6P8HYN4][A0A6P8HEA3][A0A6P8HRN0][A0A6P8GYK1][A0A6P8GX38][A0A6P8IA59][A0A6P8GZ91][A0A6P8HEG5]	A0A6P8IY11 (7.025E-41)	GO:0016021	uncharacterized protein LOC116306143	Actinia tenebrosa	14.14	1	.	.	Hemostatic and Hemorrhagic Toxin	Factor-V-like	FactorV-like_L1	8.39
Cluster-31550.144875	UniRef90	A0A6P8HCG3 [A0A6P8H4B1][A0A6P8HIY2][A0A6P8J445][A0A6P8IYJ7][A0A6P8IY11][A0A6P8GZ91][A0A6P8H4M6][A0A6P8HQ86][A0A6P8HC74]	A0A6P8HCG3 (3.690E-32)	GO:0008201; GO:0001525; GO:0017154; GO:0016021; GO:0007411	uncharacterized protein LOC116287674	Actinia tenebrosa	12.11	1	.	.	Hemostatic and Hemorrhagic Toxin	Factor-V-like	FactorV-like_L1	2.94
Cluster-31550.144925	UniRef90	A0A6P8HIY2 [A0A6P8HCG3][A0A6P8HEH7][A0A6P8H4M6][A0A6P8GZ91][A0A6P8IYJ7][A0A6P8H2S2][A0A6P8HEG5][UPI0020777BAB][A0A6P8IH71]	A0A6P8HIY2 (1.413E-47)	.	coagulation factor V-like	Actinia tenebrosa	16.98	6	.	.	Hemostatic and Hemorrhagic Toxin	Factor-V-like	FactorV-like_L1	3.02
Cluster-31550.144926	UniRef90	A0A6P8H4M6 [A0A6P8HCG3][A0A6P8IYJ7][A0A6P8HIY2][A0A6P8HEH7][A0A6P8H4B1][A7SX36][A7T8E4][A0A6P8INW7][A7RNU3]	A0A6P8H4M6 (6.990E-32)	GO:0016020	uncharacterized protein LOC116287926	Actinia tenebrosa	13.26	1	.	Y	Hemostatic and Hemorrhagic Toxin	Factor-V-like	FactorV-like_L1	2.8
Cluster-31550.146090	UniRef90	A0A6P8I2Y9 [A7RMT5][UPI0020774C71][UPI0009E47951][A7SBL1][UPI00109BD9AA][A0A6P8IAY9][UPI0009E5CAF3][UPI00109B8A7C][UPI000F554772]	A0A6P8I2Y9 (3.949E-137)	GO:0006508; GO:0004252	elastase-1-like	Actinia tenebrosa	27.86	3	.	.	Hemostatic and Hemorrhagic Toxin	Peptidase S1	Peptidase_S1_L1	31.1
Cluster-31550.146840	UniRef90	UPI00109B7143 [UPI001CF2B72D][UPI0009E306BC][A0A3M6TGR5][A0A6P8J7C1][A0A6P8J2E6][A0A8C4K5X6][A0A8D0FH01][A0A663FEP0][A0A8C4VWN6]	A0A3M6TGR5 (0.000E+00)	GO:0016020; GO:0004222; GO:0046872; GO:0005576; GO:0006508	A disintegrin and metalloproteinase with thrombospondin motifs 3 isoform X1	Exaiptasia diaphana	181.02	1	Y	Y	Hemostatic and Hemorrhagic Toxin	Peptidase M12B	(UC)	372.76
Cluster-31550.146856	UniRef90	A0A6P8I7F9 [A0A6P8I853][A0A6P8I861][A0A6P8IEF4][A0A6P8ISA8][A0A6P8HTU6][UPI000C03C551][A0A2B4RZ79][UPI000C04A59A][UPI000F555324]	A0A6P8I7F9 (5.162E-64)	GO:0001868; GO:0004725; GO:0006470; GO:0010185; GO:0042806; GO:0016021	Protein-tyrosine-phosphatase	Actinia tenebrosa	15.8	1	.	.	Hemostatic and Hemorrhagic Toxin	Factor-V-like	FactorV-like_L1	0.67
Cluster-31550.149861	UniRef90	A0A6P8HRN0 [A0A6P8HRH5][A0A6P8IIM6][A0A6P8HMZ8][A0A6P8HG76][A0A6P8GYK1][A0A6P8HG71][A0A6P8IY11][A7SJQ3][UPI00207798A7]	A0A6P8HRN0 (1.671E-23)	.	uncharacterized protein LOC116294329	Actinia tenebrosa	12.41	2	Y	.	Hemostatic and Hemorrhagic Toxin	Factor-V-like	FactorV-like_L1	0.63
Cluster-31550.151117	UniRef90	A0A6P8IMF1 [UPI000A2A6D1F][A7RKX8][A7RKX7][A0A8J9Z2P0][C3Z5B2][UPI001601BEE5][C3Z5B1][UPI0009E501CD][A0A8J9Z1W6]	A0A6P8IMF1 (0.000E+00)	GO:0005576; GO:0006508; GO:0006956; GO:0004252	prostasin-like	Actinia tenebrosa	63.06	1	Y	Y	Hemostatic and Hemorrhagic Toxin	Peptidase S1	(UC)	110.36
Cluster-31550.151150	UniRef90	A0A6P8HIY2 [A0A6P8H4B1][A0A6P8INW7][A0A6P8HEG5][A0A6P8H2S2][A0A6P8J445][A0A6P8HQ86][A0A6P8HEH7][A0A6P8HCG3][A0A6P8GZ91]	A0A6P8HIY2 (2.072E-27)	.	coagulation factor V-like	Actinia tenebrosa	13.37	1	Y	Y	Hemostatic and Hemorrhagic Toxin	Factor-V-like	FactorV-like_L1	1.4
Cluster-31550.151372	UniRef90	A0A6P8IMQ1 [A0A6P8IP04][A0A6P8I454][UPI000A2A9E2D][UPI00106D93D8][A0A6P8HXV1][A0A6P8HN52][A0A6P4XZV0][UPI0015FF8D9B][A0A7D9I4T3]	A0A6P8IMQ1 (1.921E-42)	GO:0016021	lactadherin-like	Actinia tenebrosa	19.82	1	.	.	Hemostatic and Hemorrhagic Toxin	Factor-V-like	FactorV-like_L1	1.46
Cluster-31550.153539	UniRef90	A0A6P8I2Y0 [UPI000A2A9749][UPI001390453F][A7SM44][UPI0020777C57][UPI0009E5128E][A0A2B4SYZ6][UPI000F551459][UPI001CF40284][A0A6P8I2U8]	A0A6P8I2Y0 (0.000E+00)	GO:0004222; GO:0046872; GO:0005576; GO:0007229; GO:0006508; GO:0030198	LOW QUALITY PROTEIN: A disintegrin and metalloproteinase with thrombospondin motifs 16-like	Actinia tenebrosa	117.53	1	Y	Y	Hemostatic and Hemorrhagic Toxin	Peptidase M12B	(UC)	152.39
Cluster-31550.154597	UniRef90	A0A6P8HCY3 [A0A6P8HYL5][A0A6P8HTN7][A0A6P8J385][UPI000A2A9718][UPI00109BCA8B][UPI00109BB8C1][UPI000A2A6DCF][A0A6P8I8V7][A0A6P8H233]	A0A6P8HCY3 (7.280E-45)	.	lactadherin-like	Actinia tenebrosa	13.38	3	.	.	Hemostatic and Hemorrhagic Toxin	Factor-V-like	FactorV-like_L1	1.08
Cluster-31550.154779	UniRef90	A0A6P8HG65 [A0A6P8HQA0][A0A6P8IH71][A0A6P8HLK0][A0A6P8HEG5][A0A6P8H9Z6][UPI00109B79DC][UPI00109BF2FE][UPI00109B7560][UPI000A2A8D0D]	A0A6P8HG65 (4.608E-81)	GO:0016021	uncharacterized protein LOC116291754	Actinia tenebrosa	19.96	2	Y	.	Hemostatic and Hemorrhagic Toxin	Factor-V-like	FactorV-like_L1	0.55
Cluster-31550.155925	UniRef90	A0A6P8ISA8 [A0A6P8I7F9][A0A6P8I853][A0A6P8HRD8][A0A6P8HTU6][A0A6P8IS98][A0A6P8IEF4][A0A6P8IEF6][A0A6P8HUQ8][UPI001CF3C510]	A0A6P8ISA8 (1.167E-43)	GO:0001868; GO:0004725; GO:0006470; GO:0010185; GO:0042806; GO:0016021	Protein-tyrosine-phosphatase	Actinia tenebrosa	16.29	1	.	.	Hemostatic and Hemorrhagic Toxin	Factor-V-like	FactorV-like_L1	1.57
Cluster-31550.1565	UniRef90	A0A6P8HQ86 [A0A6P8GZ91][A0A6P8HIY2][A0A6P8HEH7][A0A6P8IH71][A0A6P8GX38][A0A6P8HEG5][A0A6P8H2S2][A0A6P8HYN4][A0A3M6TDT9]	A0A6P8HQ86 (1.308E-51)	GO:0016021	protein sidekick-1-like	Actinia tenebrosa	17.57	2	Y	Y	Hemostatic and Hemorrhagic Toxin	Factor-V-like	FactorV-like_L1	0.52
Cluster-31550.15830	UniRef90	A0A6P8GX38 [A0A6P8H2S2][A0A6P8IH71][A0A6P8HEG5][A0A6P8HIY2][A0A6P8HEH7][A0A6P8GZ91][A0A6P8HQ86][A0A6P8H2S7][A0A6P8INW7]	A0A6P8GX38 (1.199E-72)	.	uncharacterized protein LOC116286454 isoform X1	Actinia tenebrosa	22.48	1	Y	Y	Hemostatic and Hemorrhagic Toxin	Factor-V-like	FactorV-like_L1	7.29
Cluster-31550.15831	UniRef90	A0A6P8HEH7 [A0A6P8GZ91][A0A6P8HIY2][A0A6P8GX38][A0A6P8IH71][A0A6P8HQ86][A0A6P8HEG5][A0A6P8H2S2][A0A6P8HCG3][A0A6P8INW7]	A0A6P8HEH7 (6.803E-46)	.	venom prothrombin activator oscutarin-C non-catalytic subunit-like	Actinia tenebrosa	15.15	2	.	.	Hemostatic and Hemorrhagic Toxin	Factor-V-like	FactorV-like_L1	0.64
Cluster-31550.158729	UniRef90	A0A6P8IRZ1 [A0A6P8ICS9][UPI000A2A5EC7][A0A6P8I038][UPI00077A0232][UPI00077A56A7][UPI00077AD0EF][UPI001CF2EEBA][UPI0009E3F9A4][UPI001CF58545]	A0A6P8IRZ1 (2.897E-47)	.	uncharacterized protein LOC116303695	Actinia tenebrosa	21.44	2	Y	Y	Hemostatic and Hemorrhagic Toxin	Factor-V-like	FactorV-like_L1	1.16
Cluster-31550.158730	UniRef90	A0A6P8IRZ1 [UPI000A2A5EC7][A0A6P8IQE7][A0A6P8ICS9][UPI00077AD0EF][UPI001CF2EEBA][A0A6P8I038][UPI00109BC1CE][UPI0009E3F9A4][UPI000C056B92]	A0A6P8IRZ1 (4.493E-35)	.	uncharacterized protein LOC116303695	Actinia tenebrosa	17.66	1	.	.	Hemostatic and Hemorrhagic Toxin	Factor-V-like	FactorV-like_L1	0.59
Cluster-31550.159897	UniRef90	A0A6P8HCG3 [A0A6P8J445][A0A6P8INW7][A0A6P8H4B1][A0A6P8H4M6][A0A6P8IYJ7][A0A6P8HEH7][A0A6P8GZ91][A0A6P8GX38][A0A6P8HQ86]	A0A6P8HCG3 (5.502E-34)	GO:0008201; GO:0001525; GO:0017154; GO:0016021; GO:0007411	uncharacterized protein LOC116287674	Actinia tenebrosa	12.53	1	Y	.	Hemostatic and Hemorrhagic Toxin	Factor-V-like	FactorV-like_L1	2.63
Cluster-31550.160780	UniRef90	A0A6P8I4Y9 [UPI00207720A0][UPI00109B7010][UPI000C03E016][UPI001CF4D0EB][UPI0009E3E6B7][A7RW19][UPI001454F95C][UPI00106B7C04][UPI001F046734]	A0A6P8I4Y9 (0.000E+00)	GO:0008270; GO:0004222; GO:0005576; GO:0007229; GO:0006508; GO:0030198	A disintegrin and metalloproteinase with thrombospondin motifs 20-like	Actinia tenebrosa	255.37	1	Y	.	Hemostatic and Hemorrhagic Toxin	Peptidase M12B	(UC)	45.59
Cluster-31550.160880	UniRef90	A0A6P8J445 [A0A6P8INW7][A0A6P8H4B1][A0A6P8HIY2][A0A6P8H2S2][A0A6P8HCG3][A0A6P8GZ91][A0A6P8IYJ7][A0A6P8H4M6][A0A6P8HEG5]	A0A6P8J445 (7.932E-31)	GO:0016020	uncharacterized protein LOC116308147	Actinia tenebrosa	14.54	20	.	.	Hemostatic and Hemorrhagic Toxin	Factor-V-like	FactorV-like_L1	4.24
Cluster-31550.162008	UniRef90	A0A6P8I7F9 [A0A6P8I853][A0A6P8I861][A0A6P8HTU6][A0A6P8ISA8][A0A6P8IEF4][A0A6P8HUQ8][UPI000C03C551][A0A3M6TEB0][UPI000F555324]	A0A6P8I7F9 (1.416E-48)	GO:0001868; GO:0004725; GO:0006470; GO:0010185; GO:0042806; GO:0016021	Protein-tyrosine-phosphatase	Actinia tenebrosa	15.98	3	Y	Y	Hemostatic and Hemorrhagic Toxin	Factor-V-like	FactorV-like_L1	2.64
Cluster-31550.162374	UniRef90	A0A6P8IH71 [A0A6P8GX38][A0A6P8HEG5][A0A6P8HQA0][A0A6P8IMG9][A0A6P8H266][A0A6P8H9Z6][A0A6P8HLK0][A0A6P8HG65][A0A6P8H2S7]	A0A6P8IH71 (6.623E-42)	.	lactadherin-like	Actinia tenebrosa	12.35	4	.	.	Hemostatic and Hemorrhagic Toxin	Factor-V-like	FactorV-like_L1	2.45
Cluster-31550.163654	UniRef90	A0A6P8I9V9 [UPI00109BC8A1][UPI000A2A99E0][UPI00077A56A7][A0A2B4SQU3][UPI000C049450][A0A3M6TRN5][UPI000F5599ED][UPI001CF58545][UPI0009E557A7]	A0A6P8I9V9 (4.756E-98)	.	uncharacterized protein LOC116297801	Actinia tenebrosa	42.15	1	Y	.	Hemostatic and Hemorrhagic Toxin	Factor-V-like	FactorV-like_L1	3.71
Cluster-31550.163655	UniRef90	A0A6P8I9V9 [UPI000A2A99E0][UPI00109BC8A1][A0A2B4SQU3][UPI000C049450][UPI000779FF60][UPI00077A56A7][UPI00207736FB][A0A3M6TRN5][UPI000F5599ED]	A0A6P8I9V9 (2.151E-69)	.	uncharacterized protein LOC116297801	Actinia tenebrosa	30.76	1	Y	Y	Hemostatic and Hemorrhagic Toxin	Factor-V-like	FactorV-like_L1	1.16
Cluster-31550.163656	UniRef90	A0A6P8I9V9 [UPI00109BC8A1][UPI000A2A99E0][A0A2B4SQU3][UPI000C049450][UPI00077A56A7][A0A3M6TRN5][UPI000F5599ED][UPI001CF58545][UPI0009E557A7]	A0A6P8I9V9 (3.721E-76)	.	uncharacterized protein LOC116297801	Actinia tenebrosa	35.98	1	.	.	Hemostatic and Hemorrhagic Toxin	Factor-V-like	FactorV-like_L1	4.18
Cluster-31550.163971	UniRef90	A0A6P8GZ91 [A0A6P8HEG5][A0A6P8HIY2][A0A6P8HEH7][A0A6P8HQ86][A0A6P8GX38][A0A6P8H2S2][A0A6P8IH71][A0A6P8INW7][A0A6P8H4B1]	A0A6P8GZ91 (5.898E-56)	.	neuropilin-2-like	Actinia tenebrosa	17.7	1	Y	Y	Hemostatic and Hemorrhagic Toxin	Factor-V-like	FactorV-like_L1	4.01
Cluster-31550.163972	UniRef90	A0A6P8GX38 [A0A6P8H2S2][A0A6P8HEG5][A0A6P8IH71][A0A6P8HIY2][A0A6P8HEH7][A0A6P8GZ91][A0A6P8HQ86][A0A6P8H2S7][A0A6P8INW7]	A0A6P8GX38 (3.537E-80)	.	uncharacterized protein LOC116286454 isoform X1	Actinia tenebrosa	23.7	2	.	Y	Hemostatic and Hemorrhagic Toxin	Factor-V-like	FactorV-like_L2	0.44
Cluster-31550.164460	UniRef90	UPI00109B8D1A [UPI000A2A6DEE][UPI00109B8614][UPI00109B8BF7][UPI0009E34229][UPI000A2A4FFE][A0A2B4S2X3][A0A6P8IH21][UPI0009E51655][UPI0009E583AA]	A0A2B4S2X3 (1.746E-35)	.	ryncolin-1	Exaiptasia diaphana	8.69	1	Y	.	Hemostatic and Hemorrhagic Toxin	Ficolin lectin family	(UC)	19.55
Cluster-31550.165161	UniRef90	A0A6P8IR57 [UPI000A2A7A57][A7RTW2][UPI00077A187D][UPI0020778CA2][A0A3M6U3Z7][A0A6P8GX38][UPI0009E20F4B][UPI001CF55ABB][A0A2B4RER7]	A0A6P8IR57 (3.155E-54)	GO:0016021	hemicentin-1-like	Actinia tenebrosa	12.31	1	.	.	Hemostatic and Hemorrhagic Toxin	Factor-V-like	FactorV-like_L1	1.17
Cluster-31550.165162	UniRef90	A0A6P8IR57 [UPI000A2A7A57][A7RTW2][UPI000C04FD39][UPI000C056B49][UPI000C05778B][UPI0009E37EBE][UPI0009E2BFCC][UPI0009E20AAD][UPI000F554B76]	A0A6P8IR57 (2.288E-60)	GO:0016021	hemicentin-1-like	Actinia tenebrosa	16.47	1	Y	.	Hemostatic and Hemorrhagic Toxin	Factor-V-like	FactorV-like_L1	0.68
Cluster-31550.165678	UniRef90	A0A6P8H4B1 [A0A6P8INW7][A0A6P8J445][A0A6P8HIY2][A0A6P8H4M6][A0A6P8HCG3][A0A6P8GZ91][A0A6P8HEG5][A0A6P8HEH7][A0A6P8H2S2]	A0A6P8H4B1 (2.265E-30)	GO:0016020	uncharacterized protein LOC116287839	Actinia tenebrosa	12.88	2	.	.	Hemostatic and Hemorrhagic Toxin	Factor-V-like	FactorV-like_L1	0.31
Cluster-31550.166581	UniRef90	A0A6P8HRN0 [A0A6P8IY11][A0A6P8HG76][UPI00109BE996][A0A6P8HRH5][UPI001CF4A249][UPI000A2A81F2][UPI0020778CA2][A0A6P8IA59][A0A6P8IH71]	A0A6P8HRN0 (1.905E-24)	.	uncharacterized protein LOC116294329	Actinia tenebrosa	11.36	2	.	.	Hemostatic and Hemorrhagic Toxin	Factor-V-like	FactorV-like_L1	0.52
Cluster-31550.167601	UniRef90	A0A6P8I2E8 [A0A6P8IIC7][A0A6P8J7H0][A0A673YFS8][UPI001F5FAC09][Q9XYX3][A0A8B7DVQ3][A0A8B7E3M9][UPI001F5FE342][A0A8C7JKW1]	A0A6P8I2E8 (9.579E-51)	.	perlucin-like protein	Actinia tenebrosa	22.68	1	.	.	Hemostatic and Hemorrhagic Toxin	True Venom Lectin Family	(UC)	55.56
Cluster-31550.167696	UniRef90	A0A6P8INW7 [A0A6P8HCG3][A0A6P8H4B1][A0A6P8J445][A0A6P8H4M6][A0A6P8IYJ7][A0A6P8GZ91][A0A6P8HIY2][A0A6P8GX38][A0A6P8HEH7]	A0A6P8INW7 (6.275E-48)	GO:0007411; GO:0016020; GO:0001525; GO:0017154	uncharacterized protein LOC116303212	Actinia tenebrosa	17.41	1	.	.	Hemostatic and Hemorrhagic Toxin	Factor-V-like	FactorV-like_L1	1.48
Cluster-31550.171984	UniRef90	A0A6P8HMF0 [UPI00109BAF7E][UPI00207783F0][A7RUB9][UPI0009E3FFA7][UPI001CF58099][A7T087][A0A3M6TDR6][A0A6P8HMZ8][A0A6P8HG76]	A0A6P8HMF0 (3.991E-65)	GO:0008289	uncharacterized protein LOC116290852	Actinia tenebrosa	14.05	6	Y	.	Hemostatic and Hemorrhagic Toxin	Factor-V-like	FactorV-like_L1	4.5
Cluster-31550.173479	UniRef90	A0A6P8IH71 [A0A6P8IMG9][A0A6P8GX38][A0A6P8HEG5][A0A6P8H2S7][A0A6P8H9Z6][A0A6P8HQA0][A0A6P8H266][A0A6P8HLK0][A0A6P8HG65]	A0A6P8IH71 (8.678E-48)	.	lactadherin-like	Actinia tenebrosa	12.69	3	.	.	Hemostatic and Hemorrhagic Toxin	Factor-V-like	FactorV-like_L1	0.4
Cluster-31550.173978	UniRef90	A0A6P8IP04 [A0A6P8IMQ1][A0A3M6UMS9][UPI00077A0600][UPI001CF58545][UPI001F03D00A][UPI0009E19081][A0A2B4R9R0][UPI0009E3FFA7][A0A6S7FWS4]	A0A6P8IP04 (2.828E-41)	GO:0016021	EGF-like repeat and discoidin I-like domain-containing protein 3	Actinia tenebrosa	13.4	1	.	.	Hemostatic and Hemorrhagic Toxin	Factor-V-like	FactorV-like_L1	0.72
Cluster-31550.17448	UniRef90	UPI00109BF003 [UPI000F557BDB][A0A6P8JC88][A0A3M6TQ50][A0A6P8J2I6][UPI000F55462F][UPI000A2A90E1][A0A2B4RLI6][UPI0010695C99][UPI00077A7AE7]	A0A6P8JC88 (1.916E-101)	GO:0006508; GO:0004252; GO:0042151; GO:0090729	transmembrane protease serine 9	Exaiptasia diaphana	34.09	5	Y	Y	Hemostatic and Hemorrhagic Toxin	Peptidase S1	Peptidase_S1_L1	2.57
Cluster-31550.175487	UniRef90	A0A6P8GZ91 [A0A6P8GX38][A0A6P8HQ86][A0A6P8HIY2][A0A6P8HEH7][A0A6P8IH71][A0A6P8H2S2][A0A6P8HEG5][A0A6P8INW7][A0A6P8HYN4]	A0A6P8GZ91 (1.798E-40)	.	neuropilin-2-like	Actinia tenebrosa	13.01	1	.	Y	Hemostatic and Hemorrhagic Toxin	Factor-V-like	FactorV-like_L1	3.11
Cluster-31550.176689	UniRef90	A7S5M9 [A0A6P8ICS9][A0A6P8HEH7][UPI0009E58D0E][UPI000F54E371][A0A3M6TW64][A0A3M6TW66][UPI000A2A5EC7][UPI000C050BA4][A0A2B4SPX5]	A7S5M9 (1.645E-57)	.	Lactadherin	Nematostella vectensis	26.89	1	.	.	Hemostatic and Hemorrhagic Toxin	Factor-V-like	FactorV-like_L2	0.72
Cluster-31550.17713	UniRef90	A0A6P8H4B1 [A0A6P8J445][A0A6P8INW7][A0A6P8H4M6][A0A6P8HCG3][A0A6P8GZ91][A0A6P8GX38][A0A6P8IYJ7][A0A6P8HEH7][A0A6P8HEG5]	A0A6P8H4B1 (1.671E-87)	GO:0016020	uncharacterized protein LOC116287839	Actinia tenebrosa	29.27	1	Y	.	Hemostatic and Hemorrhagic Toxin	Factor-V-like	FactorV-like_L1	1.88
Cluster-31550.17714	UniRef90	A0A6P8H4M6 [A0A6P8H4B1][A0A6P8INW7][A0A6P8J445][A0A6P8HIY2][A0A6P8GZ91][A0A6P8GX38][A0A6P8HCG3][A0A6P8HEH7][A0A6P8H2S2]	A0A6P8H4M6 (1.754E-57)	GO:0016020	uncharacterized protein LOC116287926	Actinia tenebrosa	18.7	1	Y	.	Hemostatic and Hemorrhagic Toxin	Factor-V-like	FactorV-like_L1	3.51
Cluster-31550.177254	UniRef90	A0A6P8J2I6 [UPI000F55462F][A0A3M6TQ50][UPI0009E26FCD][UPI0009E5CE89][UPI000A2A90E1][UPI00077A7AE7][UPI00109BF003][A0A6P8JC88][A0A2B4RLI6]	A0A6P8J2I6 (4.000E-60)	GO:0006508; GO:0004252; GO:0042151; GO:0090729	chymotrypsinogen B-like isoform X1	Actinia tenebrosa	14.15	1	.	.	Hemostatic and Hemorrhagic Toxin	Peptidase S1	(UC)	0.79
Cluster-31550.177342	UniRef90	A0A6P8JC88 [UPI0010695C99][A7S5Y0][UPI00109BF003][UPI000A2A6987][UPI0009E4B36E][UPI0009E4D0D7][A0A2B4RLI6][UPI000F55462F][UPI00077A7AE7]	A0A6P8JC88 (1.164E-66)	GO:0006508; GO:0004252; GO:0042151; GO:0090729	uncharacterized protein LOC116307994	Actinia tenebrosa	14.71	1	Y	.	Hemostatic and Hemorrhagic Toxin	Peptidase S1	(UC)	2.37
Cluster-31550.177343	UniRef90	A0A6P8JC88 [UPI0009E4B36E][UPI0009E4D0D7][UPI000A2A6987][A0A2B4RLI6][UPI0010695C99][A7S5Y0][UPI00109BF003][UPI00077A7AE7][UPI000F55462F]	A0A6P8JC88 (1.122E-75)	GO:0006508; GO:0004252; GO:0042151; GO:0090729	uncharacterized protein LOC116307994	Actinia tenebrosa	16.37	1	Y	.	Hemostatic and Hemorrhagic Toxin	Peptidase S1	(UC)	4.72
Cluster-31550.177598	UniRef90	A0A6P8HTY7 [UPI000A2A6608][UPI0020774E46][UPI0009E5E1A6][UPI000A2A470C][UPI001CF1BBA2][A7RNN5][UPI0009E3FFA7][UPI000C047BE1][A0A2B4RCW4]	A0A6P8HTY7 (2.007E-69)	GO:0016021; GO:0007166; GO:0004930	adhesion G protein-coupled receptor L3-like isoform X1	Actinia tenebrosa	15.73	4	.	.	Hemostatic and Hemorrhagic Toxin	Factor-V-like	FactorV-like_L2	0.74
Cluster-31550.177599	UniRef90	A0A6P8HTY7 [UPI000A2A6608][UPI0020774E46][UPI0009E5E1A6][UPI001CF1BBA2][A0A3M6UCW6][UPI000F55098B][UPI00077A38A1][UPI000F553210][A0A2B4RCW4]	A0A6P8HTY7 (4.536E-111)	GO:0016021; GO:0007166; GO:0004930	adhesion G protein-coupled receptor L3-like isoform X1	Actinia tenebrosa	26.52	1	Y	Y	Hemostatic and Hemorrhagic Toxin	Factor-V-like	FactorV-like_L2	0.45
Cluster-31550.177600	UniRef90	A0A6P8HTY7 [UPI000A2A6608][A0A2B4SX21][UPI001CF58545][UPI00077A38A1][UPI000A2A5EC7][UPI000F553210][UPI00077AEBF5][A0A3M6UCW6][A7RGE1]	A0A6P8HTY7 (1.268E-95)	GO:0016021; GO:0007166; GO:0004930	adhesion G protein-coupled receptor L3-like isoform X1	Actinia tenebrosa	26.33	1	Y	Y	Hemostatic and Hemorrhagic Toxin	Factor-V-like	FactorV-like_L2	0.9
Cluster-31550.177601	UniRef90	A0A6P8HTY7 [UPI000A2A6608][UPI0020774E46][UPI0009E5E1A6][UPI001CF1BBA2][UPI000F553210][UPI00077A929D][A0A2B4RCW4][UPI00077A38A1][UPI000F55098B]	A0A6P8HTY7 (1.903E-109)	GO:0016021; GO:0007166; GO:0004930	adhesion G protein-coupled receptor L3-like isoform X1	Actinia tenebrosa	26.24	1	Y	Y	Hemostatic and Hemorrhagic Toxin	Factor-V-like	FactorV-like_L2	1.03
Cluster-31550.177602	UniRef90	A0A6P8HTY7 [UPI000A2A6608][A0A6P8HGC2][A0A8J9WGX0][UPI00077A4CED][A7T087][A0A3M6TLY8][A0A2B4SXN2][A0A6P4ZP12][UPI0020778FB7]	A0A6P8HTY7 (1.683E-47)	GO:0016021; GO:0007166; GO:0004930	adhesion G protein-coupled receptor L3-like isoform X1	Actinia tenebrosa	12.41	3	.	.	Hemostatic and Hemorrhagic Toxin	Factor-V-like	FactorV-like_L1	0.27
Cluster-31550.177800	UniRef90	A0A6P8JC88 [UPI000A2A6987][UPI0010695C99][A0A2B4RLI6][UPI0009E4D0D7][UPI00077A7AE7][UPI00109BF003][A7S5Y0][UPI000F55462F][A0A3M6TQ50]	A0A6P8JC88 (5.168E-94)	GO:0006508; GO:0004252; GO:0042151; GO:0090729	uncharacterized protein LOC116307994	Actinia tenebrosa	20.15	3	.	.	Hemostatic and Hemorrhagic Toxin	Peptidase S1	Peptidase_S1_L1	2.14
Cluster-31550.178014	UniRef90	A0A6P8H4B1 [A0A6P8J445][A0A6P8HCG3][A0A6P8GZ91][A0A6P8HIY2][A0A6P8INW7][A0A6P8HEG5][A0A6P8IYJ7][A0A6P8H2S2][A0A6P8HEH7]	A0A6P8H4B1 (1.568E-47)	GO:0016020	uncharacterized protein LOC116287839	Actinia tenebrosa	20.39	1	.	.	Hemostatic and Hemorrhagic Toxin	Factor-V-like	FactorV-like_L1	4.97
Cluster-31550.178457	UniRef90	A0A6P8ICS9 [A0A6P8IRZ1][A0A6P8J1V4][A0A6P8I038][A0A6P8IQE7][UPI00109BC1CE][UPI000A2A5EC7][UPI000A2A830F][UPI00077AD0EF][UPI000F550244]	A0A6P8ICS9 (9.920E-32)	.	uncharacterized protein LOC116298543	Actinia tenebrosa	14.47	1	Y	.	Hemostatic and Hemorrhagic Toxin	Factor-V-like	FactorV-like_L1	0.28
Cluster-31550.180348	UniRef90	A0A6P8GZ91 [A0A6P8HIY2][A0A6P8GX38][A0A6P8IH71][A0A6P8HEH7][A0A6P8H2S2][A0A6P8HEG5][A0A6P8HQ86][A0A6P8HCG3][A0A3M6TDR9]	A0A6P8GZ91 (1.059E-67)	.	neuropilin-2-like	Actinia tenebrosa	17.97	2	.	.	Hemostatic and Hemorrhagic Toxin	Factor-V-like	FactorV-like_L1	2.4
Cluster-31550.180418	UniRef90	A0A6P8HIY2 [A0A6P8GZ91][A0A6P8HCG3][A0A6P8HEH7][A0A6P8HEG5][UPI0020777BAB][A0A6P8IYJ7][A0A6P8H2S2][A0A6P8H4M6][A0A6P8HQ86]	A0A6P8HIY2 (1.099E-29)	.	coagulation factor V-like	Actinia tenebrosa	13.75	2	Y	Y	Hemostatic and Hemorrhagic Toxin	Factor-V-like	FactorV-like_L1	4.57
Cluster-31550.181574	UniRef90	A0A6P8HIY2 [A0A6P8HQ86][A0A6P8HEG5][A0A6P8H2S2][A0A6P8IH71][A0A6P8GZ91][A0A6P8GX38][A0A6P8HEH7][A0A6P8INW7][A0A6P8H4B1]	A0A6P8HIY2 (9.485E-33)	.	coagulation factor V-like	Actinia tenebrosa	11.52	1	Y	Y	Hemostatic and Hemorrhagic Toxin	Factor-V-like	FactorV-like_L1	0.42
Cluster-31550.181774	UniRef90	A0A6P8J9F5 [A0A6P8J349][UPI00109B8A7C][UPI00109BB888][UPI00109BD9AA][UPI000F554772][UPI0009E47951][UPI00077A64B2][A7RMT5][A0A2B4S879]	A0A6P8J9F5 (1.395E-178)	GO:0006508; GO:0004252; GO:0042151; GO:0090729	chymotrypsinogen A-like	Actinia tenebrosa	34.09	1	Y	Y	Hemostatic and Hemorrhagic Toxin	Peptidase S1	Peptidase_S1_L1	5.7
Cluster-31550.19074	UniRef90	A0A6P8HQA0 [A0A6P8GX38][A0A6P8IH71][A0A6P8HEG5][A0A6P8H9Z6][A0A6P8IMG9][A0A6P8HG65][UPI00109B7560][UPI00109B79DC][A0A6P8H2S7]	A0A6P8HQA0 (1.555E-197)	GO:0016021	uncharacterized protein LOC116291752	Actinia tenebrosa	45.9	2	.	.	Hemostatic and Hemorrhagic Toxin	Factor-V-like	FactorV-like_L3	4.89
Cluster-31550.20061	UniRef90	A0A6P8I861 [A0A6P8I853][A0A6P8ISA8][A0A6P8HTU6][A0A6P8I7F9][A0A6P8HUQ8][A0A6P8IEF4][UPI000C03C551][A0A3M6TEB0][UPI001CF1C7D1]	A0A6P8I861 (1.385E-44)	.	lactadherin-like	Actinia tenebrosa	13.77	1	Y	Y	Hemostatic and Hemorrhagic Toxin	Factor-V-like	FactorV-like_L1	1.41
Cluster-31550.22279	UniRef90	A0A6P8HEA3 [A0A6P8HRN0][A0A6P8GYK1][A0A6P8IY11][A0A6P8HYN4][A0A6P8HC74][UPI000A2A7A7C][UPI00109BE996][A0A6P8H4B1][A0A6P8H2L7]	A0A6P8HEA3 (4.260E-30)	.	neuropilin-2-like	Actinia tenebrosa	13.61	2	.	.	Hemostatic and Hemorrhagic Toxin	Factor-V-like	FactorV-like_L1	2.42
Cluster-31550.22696	UniRef90	UPI000A2A90E1 [A0A6P8J2I6][A0A6P8JC88][UPI000F557BDB][A0A3M6TQ50][UPI000F54DE28][A7S5Y0][UPI0010695C99][A0A6P8J8U4][UPI000A2A6987]	A0A6P8J2I6 (2.685E-87)	GO:0006508; GO:0004252; GO:0042151; GO:0090729	chymotrypsinogen A	Exaiptasia diaphana	29.07	1	Y	Y	Hemostatic and Hemorrhagic Toxin	Peptidase S1	Peptidase_S1_L1	13.69
Cluster-31550.22697	UniRef90	A0A6P8JC88 [A7S5Y0][UPI000A2A90E1][UPI000F54DE28][A0A3M6TQ50][UPI0009E4D0D7][A0A6P8J2I6][UPI000F557BDB][A0A2B4RLI6][UPI0010695C99]	A0A6P8JC88 (8.925E-90)	GO:0006508; GO:0004252; GO:0042151; GO:0090729	uncharacterized protein LOC116307994	Actinia tenebrosa	29.16	1	Y	Y	Hemostatic and Hemorrhagic Toxin	Peptidase S1	Peptidase_S1_L1	23.44
Cluster-31550.23125	UniRef90	A0A6P8J1V4 [UPI00109BC5B3][A0A6P8ICS9][UPI00109BEEFD][A0A6P8IRZ1][UPI00109B8CC8][UPI00109BD5D8][A0A6P8I038][UPI0009E548F9][UPI00109B95F1]	A0A6P8J1V4 (5.055E-44)	.	retinoschisin-like	Actinia tenebrosa	20.06	3	Y	.	Hemostatic and Hemorrhagic Toxin	Factor-V-like	FactorV-like_L1	3.9
Cluster-31550.24686	UniRef90	A0A6P8GXP5 [UPI002076EBD6][UPI002076DE5F][UPI00109BA4C1][A0A2B4SIU4][A0A3M6UMY0][A7S2T0][A0A6P8J5J3][UPI0020774224][UPI001CF58545]	A0A6P8GXP5 (0.000E+00)	.	uncharacterized protein LOC116286593	Actinia tenebrosa	245.04	1	Y	.	Hemostatic and Hemorrhagic Toxin	Factor-V-like	FactorV-like_L3	32.58
Cluster-31550.26173	UniRef90	A0A6P8HGF1 [A0A6P8HTC3][UPI00138FFFBD][UPI000A2A87BF][UPI0020771CFF][UPI000A2A8065][UPI00109BAA0A][A0A6P8J539][UPI0009E53316][UPI00077A3C27]	A0A6P8HGF1 (2.102E-108)	GO:0006508; GO:0004252; GO:0042151; GO:0090729	elastase-1-like	Actinia tenebrosa	36.25	21	Y	Y	Hemostatic and Hemorrhagic Toxin	Peptidase S1	Peptidase_S1_L1	41.07
Cluster-31550.26195	UniRef90	A0A6P8INW7 [A0A6P8H4B1][A0A6P8J445][A0A6P8HCG3][A0A6P8H4M6][A0A6P8HIY2][A0A6P8IYJ7][A0A6P8GZ91][A0A6P8HEG5][A0A6P8HEH7]	A0A6P8INW7 (1.038E-33)	GO:0007411; GO:0016020; GO:0001525; GO:0017154	uncharacterized protein LOC116303212	Actinia tenebrosa	15.92	5	Y	.	Hemostatic and Hemorrhagic Toxin	Factor-V-like	FactorV-like_L1	0.41
Cluster-31550.2623	UniRef90	A0A6P8INW7 [A0A6P8HIY2][A0A6P8H4M6][A0A6P8H4B1][A0A6P8J445][A0A6P8HCG3][A0A6P8GZ91][A0A6P8HEH7][A0A6P8H2S2][A0A6P8GX38]	A0A6P8INW7 (1.650E-32)	GO:0007411; GO:0016020; GO:0001525; GO:0017154	uncharacterized protein LOC116303212	Actinia tenebrosa	13.79	2	.	.	Hemostatic and Hemorrhagic Toxin	Factor-V-like	FactorV-like_L1	3.55
Cluster-31550.26421	UniRef90	A0A6P8I5N3 [A7RP61][UPI0009E48505][A0A3M6T5A4][A0A2B4SNT9][UPI00109BB483][UPI000A2A9743][UPI0010FC953A][UPI00077ABD44][UPI0010FCC60A]	A0A6P8I5N3 (7.095E-144)	GO:0016021; GO:0006508; GO:0004252	transmembrane protease serine 6-like	Actinia tenebrosa	38.13	1	Y	Y	Hemostatic and Hemorrhagic Toxin	Peptidase S1	Peptidase_S1_L1	89.23
Cluster-31550.26562	UniRef90	A0A6P8HN52 [UPI00109BF090][UPI002076DF60][UPI002076E1A3][A7ST25][UPI0009E1EE6C][A0A2B4S7D3][A0A3M6T4N3][UPI001CF33AAD][A7ST27]	A0A6P8HN52 (2.691E-72)	GO:0005604; GO:0016020; GO:0007160; GO:0005509	nidogen-like	Actinia tenebrosa	19.08	1	.	.	Hemostatic and Hemorrhagic Toxin	Factor-V-like	FactorV-like_L1	1.62
Cluster-31550.27849	UniRef90	A0A6P8HHM0 [A0A6P8I477][UPI00077AF6DD][UPI00077AEC15][UPI00077ABB1C][UPI00077A2541][UPI001CF3E4BA][UPI001CF14142][UPI001CF19C49][UPI001CF460FD]	A0A6P8HHM0 (5.738E-20)	.	retinoschisin-like	Actinia tenebrosa	23.67	1	Y	.	Hemostatic and Hemorrhagic Toxin	Factor-V-like	FactorV-like_L1	2.2
Cluster-31550.31697	UniRef90	A0A6P8H5P7 [A0A6P8I8U2][A0A6P8IB48][A0A6P8HDL3][A0A6P8J1V4][UPI00109BB225][UPI00109BF1A5][UPI000A2A97E7][UPI000A2A9DCC][UPI00109B95F1]	A0A6P8H5P7 (1.888E-38)	GO:0005509	EGF-like repeat and discoidin I-like domain-containing protein 3	Actinia tenebrosa	15.94	1	.	.	Hemostatic and Hemorrhagic Toxin	Factor-V-like	FactorV-like_L1	0.92
Cluster-31550.32184	UniRef90	A0A6P8IGV4 [UPI000A2A4FFE][UPI000F559773][A0A3M6TT92][A0A6P8IFJ5][A0A6P8IH21][A0A3M6TTJ4][A0A6P8IFP8][A0A2B4S2X3][UPI0009E51655]	A0A6P8IGV4 (9.810E-62)	.	ryncolin-1-like	Actinia tenebrosa	12.72	1	.	.	Hemostatic and Hemorrhagic Toxin	Ficolin lectin family	(UC)	83.14
Cluster-31550.33674	UniRef90	A0A6P8H2S2 [A0A6P8HIY2][A0A6P8GZ91][A0A6P8HCG3][A0A6P8J445][A0A6P8INW7][A0A6P8HQ86][A0A6P8H4B1][A0A6P8HEG5][A0A6P8IY11]	A0A6P8H2S2 (7.665E-31)	.	venom prothrombin activator pseutarin-C non-catalytic subunit-like	Actinia tenebrosa	13.42	1	Y	Y	Hemostatic and Hemorrhagic Toxin	Factor-V-like	FactorV-like_L1	3.51
Cluster-31550.34051	UniRef90	A0A6P8J445 [A0A6P8INW7][A0A6P8H4B1][A0A6P8HIY2][A0A6P8GZ91][A0A6P8HCG3][A0A6P8H2S2][A0A6P8H4M6][A0A6P8HEG5][A0A6P8IYJ7]	A0A6P8J445 (1.508E-31)	GO:0016020	uncharacterized protein LOC116308147	Actinia tenebrosa	12.61	1	.	.	Hemostatic and Hemorrhagic Toxin	Factor-V-like	FactorV-like_L1	3.16
Cluster-31550.37449	UniRef90	A0A6P8HIY2 [A0A6P8HCG3][A0A6P8H4M6][A0A6P8IYJ7][A0A6P8GZ91][A0A6P8H4B1][A0A6P8J445][A0A6P8INW7][A0A6P8HEG5][A0A6P8HEH7]	A0A6P8HIY2 (1.208E-38)	.	coagulation factor V-like	Actinia tenebrosa	14.57	1	.	.	Hemostatic and Hemorrhagic Toxin	Factor-V-like	FactorV-like_L1	7.2
Cluster-31550.37450	UniRef90	A0A6P8HIY2 [A0A6P8H4B1][A0A6P8INW7][A0A6P8HCG3][A0A6P8J445][A0A6P8H4M6][A0A6P8IYJ7][A0A6P8HEG5][A0A6P8GZ91][A0A6P8HQ86]	A0A6P8HIY2 (3.101E-35)	.	coagulation factor V-like	Actinia tenebrosa	13.45	7	.	.	Hemostatic and Hemorrhagic Toxin	Factor-V-like	FactorV-like_L1	2.49
Cluster-31550.37451	UniRef90	A0A6P8HCG3 [A0A6P8IYJ7][A0A6P8GZ91][A0A6P8HEH7][A0A6P8H2S2][A0A6P8GX38][A0A6P8H4M6][A0A6P8IH71][A0A6P8HEG5][UPI00077A411E]	A0A6P8HCG3 (8.482E-45)	GO:0008201; GO:0001525; GO:0017154; GO:0016021; GO:0007411	uncharacterized protein LOC116287674	Actinia tenebrosa	17.63	1	.	.	Hemostatic and Hemorrhagic Toxin	Factor-V-like	FactorV-like_L1	2.43
Cluster-31550.37452	UniRef90	A0A6P8HCG3 [A0A6P8IYJ7][A0A6P8GZ91][A0A6P8H4M6][A0A6P8HEH7][A0A6P8IH71][A0A6P8GX38][A0A6P8HEG5][UPI00077A411E][UPI001CF5CE50]	A0A6P8HCG3 (1.024E-46)	GO:0008201; GO:0001525; GO:0017154; GO:0016021; GO:0007411	uncharacterized protein LOC116287674	Actinia tenebrosa	17.75	1	.	.	Hemostatic and Hemorrhagic Toxin	Factor-V-like	FactorV-like_L1	0.43
Cluster-31550.37453	UniRef90	A0A6P8J445 [A0A6P8INW7][A0A6P8IYJ7][A0A6P8H4B1][A0A6P8H4M6][A0A6P8HIY2][A0A6P8GZ91][A0A6P8H2S2][A0A6P8HEH7][A0A6P8HEG5]	A0A6P8J445 (5.418E-46)	GO:0016020	uncharacterized protein LOC116308147	Actinia tenebrosa	18.05	2	.	.	Hemostatic and Hemorrhagic Toxin	Factor-V-like	FactorV-like_L1	3.28
Cluster-31550.37676	UniRef90	A0A6P8GX38 [A0A6P8IH71][A0A6P8H9Z6][A0A6P8H2S2][A0A6P8IMG9][A0A6P8HEG5][A0A6P8H2S7][A0A6P8HG65][A0A6P8HQA0][UPI00109B7560]	A0A6P8GX38 (2.686E-61)	.	uncharacterized protein LOC116286454 isoform X1	Actinia tenebrosa	14.45	1	.	.	Hemostatic and Hemorrhagic Toxin	Factor-V-like	FactorV-like_L1	0.46
Cluster-31550.40496	UniRef90	A0A6P8HRN0 [A0A6P8HG76][A0A6P8IY11][A0A6P8HRH5][A0A6P8GYK1][A0A6P8HG71][A0A6P8HMZ8][UPI00109BB13F][A0A6P8IIM6][UPI000A2A64F1]	A0A6P8HRN0 (3.151E-75)	.	uncharacterized protein LOC116294329	Actinia tenebrosa	21.69	5	Y	.	Hemostatic and Hemorrhagic Toxin	Factor-V-like	FactorV-like_L2	3.54
Cluster-31550.41525	UniRef90	A0A6P8IYU9 [A0A6P8HWB2][UPI000A2A77DA][A7RUB6][UPI0020775DE4][UPI00077A45C9][UPI001CF3D42A][UPI0009E20FB1][A0A3M6U9Q4][A0A6P8HMD4]	A0A6P8IYU9 (1.866E-66)	GO:0008289	uncharacterized protein LOC116306425 isoform X1	Actinia tenebrosa	36.81	1	Y	.	Hemostatic and Hemorrhagic Toxin	Factor-V-like	FactorV-like_L1	5.3
Cluster-31550.43008	UniRef90	A0A6P8HMZ8 [A0A6P8HYN4][A0A6P8IY11][A0A6P8GYK1][A0A6P8HG76][A0A6P8HG71][A0A6P8IIM6][A0A6P8HN14][A0A6P8HRN0][UPI000A2A64F1]	A0A6P8HMZ8 (3.315E-63)	.	lactadherin-like	Actinia tenebrosa	16.02	1	.	.	Hemostatic and Hemorrhagic Toxin	Factor-V-like	FactorV-like_L1	2.52
Cluster-31550.43256	UniRef90	A0A6P8INZ1 [UPI00109BF003][UPI00207723CD][A7S5Y0][UPI0009E5CE89][UPI0009E26FCD][UPI000A2A90E1][UPI000A2A6987][A0A6P8J2I6][UPI0009E4D0D7]	A0A6P8INZ1 (9.863E-87)	GO:0006508; GO:0004252	chymotrypsinogen A-like	Actinia tenebrosa	28.95	1	Y	Y	Hemostatic and Hemorrhagic Toxin	Peptidase S1	Peptidase_S1_L1	346.2
Cluster-31550.43352	UniRef90	UPI000A2A4C84 [A7SIU7][UPI0013903673][UPI000C03DF65][A0A6P8HS17][UPI000F55465C][A0A2B4SYZ6][UPI0009E26E87][UPI001CF32B37][UPI0009E5128E]	A7SIU7 (9.178E-83)	GO:0005576; GO:0030198; GO:0004222; GO:0031012	A disintegrin and metalloproteinase with thrombospondin motifs 18	Exaiptasia diaphana	28.54	1	Y	.	Hemostatic and Hemorrhagic Toxin	Peptidase M12B	(UC)	5.87
Cluster-31550.44170	UniRef90	UPI000A2A5116 [A0A6P8H652][A0A6P8H5J7][UPI0009E3FFA7][UPI000C047D67][A0A2B4RCW4][UPI000A2A9CA6][A0A6P8IHN6][UPI000F54F52B][A0A3M6TRK1]	A0A6P8H652 (9.324E-46)	.	uncharacterized protein LOC110246647 isoform X1	Exaiptasia diaphana	12.03	1	.	.	Hemostatic and Hemorrhagic Toxin	Factor-V-like	FactorV-like_L1	1.59
Cluster-31550.47084	UniRef90	A0A6P8HCY3 [A0A6P8J385][A0A6P8HTN7][A0A6P8HYL5][UPI00109BCA8B][UPI00109BB8C1][UPI000A2A6DCF][UPI000A2A8DF9][UPI000A2A9718][UPI00109B93A0]	A0A6P8HCY3 (1.526E-56)	.	lactadherin-like	Actinia tenebrosa	18.34	1	.	.	Hemostatic and Hemorrhagic Toxin	Factor-V-like	FactorV-like_L1	1.12
Cluster-31550.47085	UniRef90	A0A6P8HCY3 [A0A6P8HYL5][A0A6P8HTN7][A0A6P8J385][UPI00109BCA8B][UPI00109BB8C1][UPI000A2A9718][UPI000A2A6DCF][A0A6P8H233][UPI00109B93A0]	A0A6P8HCY3 (1.199E-52)	.	lactadherin-like	Actinia tenebrosa	18.38	1	Y	.	Hemostatic and Hemorrhagic Toxin	Factor-V-like	FactorV-like_L1	0.86
Cluster-31550.47086	UniRef90	A0A6P8HCY3 [A0A6P8HTN7][A0A6P8J385][A0A6P8HYL5][UPI00109BB8C1][UPI000A2A6DCF][UPI00109BCA8B][UPI000A2A8DF9][UPI00109B93A0][UPI000A2A9718]	A0A6P8HCY3 (2.025E-59)	.	lactadherin-like	Actinia tenebrosa	19.18	4	.	.	Hemostatic and Hemorrhagic Toxin	Factor-V-like	FactorV-like_L1	1.19
Cluster-31550.47092	UniRef90	A0A6P8HCY3 [A0A6P8HYL5][A0A6P8HTN7][A0A6P8J385][UPI00109BB8C1][UPI00109BCA8B][UPI000A2A9718][UPI000A2A6DCF][A0A6P8H233][UPI00109B93A0]	A0A6P8HCY3 (4.849E-53)	.	lactadherin-like	Actinia tenebrosa	19.24	1	Y	.	Hemostatic and Hemorrhagic Toxin	Factor-V-like	FactorV-like_L1	1.81
Cluster-31550.47355	UniRef90	A0A6P8IAY9 [UPI0020774C71][UPI0009E47951][A0A6P8I2Y9][A0A6P8J9F5][UPI000F554772][A0A2B4S879][UPI000F54DE28][A0A6P8J2I6][UPI000F557BDB]	A0A6P8IAY9 (9.241E-71)	GO:0006508; GO:0004252	chymotrypsin B-like	Actinia tenebrosa	34.73	3	Y	Y	Hemostatic and Hemorrhagic Toxin	Peptidase S1	Peptidase_S1_L1	56.57
Cluster-31550.4787	UniRef90	A0A6P8HRN0 [A0A6P8HYN4][A0A6P8HC74][A0A6P8HEA3][A0A6P8IY11][A0A6P8GYK1][A0A6P8HIY2][A0A6P8IA59][A0A6P8IH71][A0A2B4SHJ2]	A0A6P8HRN0 (7.604E-37)	.	uncharacterized protein LOC116294329	Actinia tenebrosa	12.67	2	Y	.	Hemostatic and Hemorrhagic Toxin	Factor-V-like	FactorV-like_L1	5.36
Cluster-31550.50142	UniRef90	A0A6P8HZR2 [UPI000A2A78EC][UPI001CF4C52C][A0A2B4RY32][UPI0009E61C50][UPI000F55006E][A7RMZ8][UPI00106A1264][A0A3M6TZ33][UPI001F035F11]	A0A6P8HZR2 (0.000E+00)	GO:0004222; GO:0046872; GO:0005576; GO:0007229; GO:0006508; GO:0030198	A disintegrin and metalloproteinase with thrombospondin motifs 6-like	Actinia tenebrosa	167.44	1	Y	.	Hemostatic and Hemorrhagic Toxin	Peptidase M12B	(UC)	308.33
Cluster-31550.52814	UniRef90	A0A6P8HC74 [A0A6P8IY11][A0A6P8HRN0][A0A6P8HYN4][A0A6P8HEA3][A0A6P8GYK1][UPI0020777BAB][A0A6P8HIY2][A0A2B4SHJ2][UPI000C042666]	A0A6P8HC74 (4.677E-40)	.	contactin-associated protein-like 5	Actinia tenebrosa	13.88	1	Y	.	Hemostatic and Hemorrhagic Toxin	Factor-V-like	FactorV-like_L1	10.44
Cluster-31550.53275	UniRef90	A0A6P8IY11 [A0A6P8HRN0][A0A6P8GYK1][A0A6P8HEA3][A0A6P8HG71][A0A6P8GX38][A0A6P8HEG5][A0A6P8IH71][A0A6P8HG76][A7SX36]	A0A6P8IY11 (1.539E-114)	GO:0016021	uncharacterized protein LOC116306143	Actinia tenebrosa	34.72	1	Y	Y	Hemostatic and Hemorrhagic Toxin	Factor-V-like	FactorV-like_L2	18.19
Cluster-31550.53277	UniRef90	A0A6P8IY11 [A0A6P8HG76][A0A6P8HG71][A0A6P8GYK1][A0A6P8HRN0][A0A6P8HEA3][A0A3M6TDW9][A0A2B4SHJ2][UPI000C042666][A0A2B4SM37]	A0A6P8IY11 (8.772E-45)	GO:0016021	uncharacterized protein LOC116306143	Actinia tenebrosa	10.87	1	Y	.	Hemostatic and Hemorrhagic Toxin	Factor-V-like	FactorV-like_L1	1.92
Cluster-31550.53278	UniRef90	A0A6P8HG76 [A0A6P8HG71][A0A6P8IY11][A0A6P8HEA3][A0A6P8GYK1][A0A6P8HRN0][UPI00109BB614][A0A2B4SHJ2][UPI000C042666][A0A2B4RDM6]	A0A6P8HG76 (2.329E-52)	GO:0016021; GO:0004725; GO:0006470	Protein-tyrosine-phosphatase	Actinia tenebrosa	12.45	1	Y	.	Hemostatic and Hemorrhagic Toxin	Factor-V-like	FactorV-like_L1	1.28
Cluster-31550.53279	UniRef90	A0A6P8IY11 [A0A6P8HG76][A0A6P8HG71][A0A6P8GYK1][A0A6P8HEA3][A0A6P8HRN0][A0A3M6TDW9][A0A2B4SHJ2][UPI000C042666][A0A2B4SM37]	A0A6P8IY11 (5.850E-44)	GO:0016021	uncharacterized protein LOC116306143	Actinia tenebrosa	10.91	1	Y	.	Hemostatic and Hemorrhagic Toxin	Factor-V-like	FactorV-like_L1	0.45
Cluster-31550.53280	UniRef90	A0A6P8HG71 [A0A6P8IY11][A0A6P8HG76][A0A6P8HRN0][A0A6P8GYK1][UPI00109BB614][A0A6P8HEA3][A0A2B4R457][A0A2B4SM37][A0A3M6TE33]	A0A6P8HG71 (5.771E-83)	GO:0016021; GO:0004725; GO:0006470	Protein-tyrosine-phosphatase	Actinia tenebrosa	19.55	1	Y	.	Hemostatic and Hemorrhagic Toxin	Factor-V-like	FactorV-like_L1	2.71
Cluster-31550.54843	UniRef90	A0A6P8H4B1 [A0A6P8INW7][A0A6P8HIY2][A0A6P8J445][A0A6P8GZ91][A0A6P8HCG3][A0A6P8HEG5][A0A6P8H2S2][A0A6P8GX38][A0A6P8IYJ7]	A0A6P8H4B1 (5.240E-28)	GO:0016020	uncharacterized protein LOC116287839	Actinia tenebrosa	18.06	12	Y	Y	Hemostatic and Hemorrhagic Toxin	Factor-V-like	FactorV-like_L1	8.27
Cluster-31550.55749	UniRef90	A0A6P8HN52 [UPI00109BF090][A7ST25][UPI002076DF60][UPI002076E1A3][UPI0009E1EE6C][UPI001CF33AAD][A0A3M6T4N3][A0A8D1FYY0][A0A8C5L552]	A0A6P8HN52 (2.088E-54)	GO:0005604; GO:0016020; GO:0007160; GO:0005509	nidogen-like	Actinia tenebrosa	12.38	3	.	.	Hemostatic and Hemorrhagic Toxin	Factor-V-like	FactorV-like_L1	3.09
Cluster-31550.5685	UniRef90	A0A6P8IID2 [A0A4U8YZU9][UPI000F54F911][UPI0009E57A78][UPI000A2A6913][UPI001CF1F682][UPI000F557E30][UPI001CF30CF1][UPI000F54CC9C][A0A3M6TK48]	A0A6P8IID2 (1.985E-126)	GO:0006508; GO:0004252; GO:0042151; GO:0090729	uncharacterized protein LOC116301615	Actinia tenebrosa	24.27	2	.	.	Hemostatic and Hemorrhagic Toxin	Peptidase S1	Peptidase_S1_L1	2.37
Cluster-31550.58242	UniRef90	UPI001CF545D2 [A0A6P8IRZ1][UPI0009E18B5A][A0A6P8ICS9][UPI000A2A5EC7][UPI001CF5391E][UPI000C056B92][UPI0009E58D0E][UPI0009E1A37A][A0A6P8I038]	A0A6P8IRZ1 (1.106E-39)	.	uncharacterized protein LOC114977630 isoform X1	Acropora millepora	15.46	1	Y	.	Hemostatic and Hemorrhagic Toxin	Factor-V-like	FactorV-like_L2	159.4
Cluster-31550.5834	UniRef90	A0A6P8HIK6 [UPI0009E25648][A7S8P7][UPI000C04048A][A0A3M6U8C1][A0A2B4S4Z5][A0A3M6TPS7][A0A2B4SMF3][A0A7M5XE94][UPI001CF41D73]	A0A6P8HIK6 (5.855E-139)	GO:0006508; GO:0004252	chymotrypsin A-like	Actinia tenebrosa	29.78	3	Y	Y	Hemostatic and Hemorrhagic Toxin	Peptidase S1	Peptidase_S1_L1	2.63
Cluster-31550.58392	UniRef90	A0A6P8HS16 [UPI000A2A9135][UPI000A2A5468][A0A3M6TK56][UPI001CF402AE][UPI0009E5C994][UPI001F04DF0B][UPI001069A3C8][A0A6S7GST7][UPI000779FFF9]	A0A6P8HS16 (1.983E-154)	GO:0006508; GO:0004252	trypsin-2-like	Actinia tenebrosa	32.99	1	Y	Y	Hemostatic and Hemorrhagic Toxin	Peptidase S1	Peptidase_S1_L1	66.08
Cluster-31550.58935	UniRef90	A0A6P8IGV4 [UPI000A2A4FFE][A0A6P8IH21][UPI00109BB9ED][UPI0009E3BDCD][A0A2B4S2X3][UPI00109BE65B][UPI0009E1FD71][UPI000F559773][A0A3M6TT92]	A0A6P8IGV4 (1.788E-49)	.	ryncolin-1-like	Actinia tenebrosa	11.32	1	.	.	Hemostatic and Hemorrhagic Toxin	Ficolin lectin family	(UC)	3.68
Cluster-31550.58992	UniRef90	A0A6P8IGV4 [UPI000A2A4FFE][UPI0009E34229][A0A6P8HKP0][UPI00077A0FD7][UPI000F559773][UPI00109B8D1A][UPI0009E583AA][UPI0009E59386][A0A6P8IH21]	A0A6P8IGV4 (9.125E-52)	.	ryncolin-1-like	Actinia tenebrosa	11.79	1	.	.	Hemostatic and Hemorrhagic Toxin	Ficolin lectin family	(UC)	91.84
Cluster-31550.6005	UniRef90	A0A6P8HIY2 [A0A6P8H2S2][A0A6P8J445][A0A6P8IYJ7][A0A6P8INW7][A0A6P8GZ91][A0A6P8HEH7][A0A6P8HCG3][A0A6P8H4B1][A0A6P8HEG5]	A0A6P8HIY2 (2.377E-27)	.	coagulation factor V-like	Actinia tenebrosa	12.64	1	.	.	Hemostatic and Hemorrhagic Toxin	Factor-V-like	FactorV-like_L1	0.62
Cluster-31550.60414	UniRef90	A0A6P8IYU9 [A0A6P8HWB2][UPI000A2A77DA][A7RUB6][UPI0020775DE4][UPI00077A45C9][UPI001CF3D42A][UPI0009E20FB1][A0A3M6U9Q4][A0A6P8HMD4]	A0A6P8IYU9 (2.973E-64)	GO:0008289	uncharacterized protein LOC116306425 isoform X1	Actinia tenebrosa	33.99	1	Y	.	Hemostatic and Hemorrhagic Toxin	Factor-V-like	FactorV-like_L1	27.83
Cluster-31550.60505	UniRef90	UPI0009E25D4C [UPI000C03A312][A0A3M6V4Y5][A0A3M6V546][A0A3M6V547][UPI000F550A01][UPI0009E5FC97][UPI00109BBAAA][A0A6S7J7I0][UPI0009E51E9B]	A0A3M6V4Y5 (6.877E-38)	GO:0008201; GO:0004672; GO:0006468; GO:0005524; GO:0007399; GO:0016021; GO:0004930; GO:0030154; GO:0005886	uncharacterized protein LOC110052543	Orbicella faveolata	34.09	5	.	.	Hemostatic and Hemorrhagic Toxin	Factor-V-like	FactorV-like_L1	1.02
Cluster-31550.6071	UniRef90	A0A6P8JC88 [A0A6P8J2I6][UPI00109BF003][A0A2B4RLI6][UPI00077A7AE7][UPI000F55462F][A0A3M6TQ50][UPI0010695C99][UPI0009E4D0D7][UPI0009E26FCD]	A0A6P8JC88 (2.418E-151)	GO:0006508; GO:0004252; GO:0042151; GO:0090729	uncharacterized protein LOC116307994	Actinia tenebrosa	27.49	1	Y	Y	Hemostatic and Hemorrhagic Toxin	Peptidase S1	Peptidase_S1_L1	10.67
Cluster-31550.60967	UniRef90	A0A6P8H671 [A0A6P8I8V7][A0A6P8IGY5][UPI00109B93A0][UPI0020772F54][A0A6P8HCY3][UPI000A2A7FD6][UPI00109B97D1][A0A6P8J385][UPI00207742FB]	A0A6P8H671 (1.432E-72)	.	neuropilin-1a-like isoform X1	Actinia tenebrosa	23.25	1	.	.	Hemostatic and Hemorrhagic Toxin	Factor-V-like	FactorV-like_L1	1.85
Cluster-31550.60968	UniRef90	A0A6P8I8V7 [A0A6P8H671][A0A6P8IGY5][UPI00109B93A0][UPI000A2A5F21][UPI000A2A7FD6][A0A6P8H233][A0A6P8HYL5][UPI00109BB8C1][UPI00109B97D1]	A0A6P8I8V7 (6.433E-96)	.	uncharacterized protein LOC116297077	Actinia tenebrosa	27.59	2	.	.	Hemostatic and Hemorrhagic Toxin	Factor-V-like	FactorV-like_L1	1.76
Cluster-31550.61627	UniRef90	A0A6P8HRN0 [A0A6P8IY11][A0A6P8HG76][A0A6P8GYK1][A0A6P8HG71][A0A6P8HRH5][UPI000A2A64F1][UPI00109BB614][A0A6P8GX38][A0A6P8IH71]	A0A6P8HRN0 (1.793E-80)	.	uncharacterized protein LOC116294329	Actinia tenebrosa	24.45	1	.	.	Hemostatic and Hemorrhagic Toxin	Factor-V-like	FactorV-like_L2	9.39
Cluster-31550.61696	UniRef90	A0A6P8HXT1 [A0A6P8I9V9][UPI00109BC8A1][A0A2B4SJA6][UPI000F550711][A0A3M6TRK1][UPI000F553F05][UPI000C04B47F][UPI001CF58545][UPI0009E40D83]	A0A6P8HXT1 (2.069E-49)	.	uncharacterized protein LOC116296299	Actinia tenebrosa	12.14	12	Y	.	Hemostatic and Hemorrhagic Toxin	Factor-V-like	FactorV-like_L1	3.37
Cluster-31550.61697	UniRef90	A0A6P8HXT1 [A0A6P8I9V9][UPI00109BC8A1][A0A2B4SJA6][UPI000F550711][UPI001CF58545][UPI0009E4334B][UPI000F5599ED][A0A3M6TRK1][UPI000C05673F]	A0A6P8HXT1 (3.183E-56)	.	uncharacterized protein LOC116296299	Actinia tenebrosa	13.04	1	Y	.	Hemostatic and Hemorrhagic Toxin	Factor-V-like	FactorV-like_L1	4.13
Cluster-31550.61698	UniRef90	A0A6P8HXT1 [A0A6P8I9V9][UPI00109BC8A1][A0A2B4SJA6][UPI000F550711][UPI000F5599ED][A0A2B4SQU3][UPI000C049450][A0A3M6TRK1][UPI000C04B47F]	A0A6P8HXT1 (3.564E-61)	.	uncharacterized protein LOC116296299	Actinia tenebrosa	16.09	2	Y	.	Hemostatic and Hemorrhagic Toxin	Factor-V-like	FactorV-like_L1	1.66
Cluster-31550.61766	UniRef90	A0A6P8J2A1 [UPI00109BBBC6][UPI0013904C2E][A0A3M6UM30][UPI0009E3016B][D7NNA8][A7SJE0][A0A7M7P9C8][A0A7M7PA85][A0A7M7P0W3]	A0A6P8J2A1 (9.153E-165)	GO:0016021	coadhesin-like	Actinia tenebrosa	42.96	1	Y	Y	Hemostatic and Hemorrhagic Toxin	Factor-V-like	FactorV-like_L1	149.65
Cluster-31550.61894	UniRef90	A0A6P8IF04 [UPI00207737A4][UPI000A2A4615][A7S0L7][A0A2B4RRD1][UPI000A2A944D][UPI0009E5C221][UPI001CF30372][A0A2B4S7S4][UPI00077B0BC3]	A0A6P8IF04 (6.793E-155)	GO:0006508; GO:0004252	chymotrypsinogen B-like	Actinia tenebrosa	35.79	1	Y	Y	Hemostatic and Hemorrhagic Toxin	Peptidase S1	Peptidase_S1_L1	136.71
Cluster-31550.63464	UniRef90	A0A6P8HIY2 [A0A6P8INW7][A0A6P8GZ91][A0A6P8J445][A0A6P8H2S2][A0A6P8HEG5][A0A6P8H4B1][A0A6P8HEH7][A0A6P8HCG3][A0A6P8H4M6]	A0A6P8HIY2 (3.643E-50)	.	coagulation factor V-like	Actinia tenebrosa	19.12	1	.	.	Hemostatic and Hemorrhagic Toxin	Factor-V-like	FactorV-like_L1	0.53
Cluster-31550.63465	UniRef90	A0A6P8HIY2 [A0A6P8H2S2][A0A6P8INW7][A0A6P8GZ91][A0A6P8J445][A0A6P8HCG3][A0A6P8H4B1][A0A6P8HEG5][A0A6P8IYJ7][A0A6P8GX38]	A0A6P8HIY2 (1.647E-31)	.	coagulation factor V-like	Actinia tenebrosa	12.6	1	.	.	Hemostatic and Hemorrhagic Toxin	Factor-V-like	FactorV-like_L1	0.73
Cluster-31550.63629	UniRef90	A0A6P8GX38 [A0A6P8H2S2][A0A6P8IH71][A0A6P8HEG5][A0A6P8HIY2][A0A6P8HEH7][A0A6P8H2S7][UPI000A2A8C30][A0A6P8GZ91][UPI000A2A7A7C]	A0A6P8GX38 (5.313E-87)	.	uncharacterized protein LOC116286454 isoform X1	Actinia tenebrosa	23.04	1	.	.	Hemostatic and Hemorrhagic Toxin	Factor-V-like	FactorV-like_L2	5.58
Cluster-31550.63630	UniRef90	A0A6P8GX38 [A0A6P8HEG5][A0A6P8IH71][A0A6P8H2S7][UPI000A2A8C30][UPI00109B79DC][A0A6P8H2S2][A0A6P8H9Z6][A0A6P8HQA0][A0A6P8IMG9]	A0A6P8GX38 (3.686E-157)	.	uncharacterized protein LOC116286454 isoform X1	Actinia tenebrosa	37.09	1	.	.	Hemostatic and Hemorrhagic Toxin	Factor-V-like	FactorV-like_L3	8.95
Cluster-31550.63955	UniRef90	A0A6P8IY11 [A0A6P8HRN0][A0A6P8GYK1][A0A6P8HG76][A0A6P8HG71][A0A6P8HRH5][UPI00109BB614][UPI000A2A64F1][A0A6P8H9Z6][UPI00109BF537]	A0A6P8IY11 (1.150E-81)	GO:0016021	uncharacterized protein LOC116306143	Actinia tenebrosa	25.35	23	.	.	Hemostatic and Hemorrhagic Toxin	Factor-V-like	FactorV-like_L2	2.41
Cluster-31550.6398	UniRef90	A0A6P8IID2 [A0A4U8YZU9][UPI000A2A6913][UPI001CF1F682][UPI0009E57A78][UPI000F54F911][UPI000F557E30][UPI000F556C2E][UPI0009E45BE2][A0A2B4S6Q3]	A0A6P8IID2 (2.444E-146)	GO:0006508; GO:0004252; GO:0042151; GO:0090729	uncharacterized protein LOC116301615	Actinia tenebrosa	27.19	1	.	.	Hemostatic and Hemorrhagic Toxin	Peptidase S1	Peptidase_S1_L1	13.37
Cluster-31550.64874	UniRef90	A0A6P8HC74 [A0A6P8HYN4][A0A6P8HRN0][A0A6P8IY11][A0A6P8GZ91][A0A6P8HEA3][A0A6P8HIY2][A0A6P8HEH7][A0A6P8GYK1][A0A6P8H2S2]	A0A6P8HC74 (4.450E-35)	.	contactin-associated protein-like 5	Actinia tenebrosa	15.01	1	Y	Y	Hemostatic and Hemorrhagic Toxin	Factor-V-like	FactorV-like_L1	20.45
Cluster-31550.66378	UniRef90	UPI000F557BDB [A0A3M6TQ50][UPI00109BF003][UPI000A2A6987][UPI000F55462F][UPI0010695C99][UPI000F54DE28][UPI000A2A90E1][A0A6P8J2I6][A7S5Y0]	A0A3M6TQ50 (1.332E-92)	GO:0006508; GO:0004252; GO:0042151; GO:0090729	chymotrypsinogen B-like	Nematostella vectensis	86.99	8	Y	Y	Hemostatic and Hemorrhagic Toxin	Peptidase S1	(UC)	653.47
Cluster-31550.67374	UniRef90	A0A6P8IRZ1 [A0A6P8ICS9][A0A6P8J1V4][A0A6P8IQE7][UPI00109BC1CE][A0A6P8I038][A0A6P8IJQ1][UPI0009E1C366][UPI000A2A5EC7][A7T356]	A0A6P8IRZ1 (2.810E-51)	.	uncharacterized protein LOC116303695	Actinia tenebrosa	16.55	1	Y	.	Hemostatic and Hemorrhagic Toxin	Factor-V-like	FactorV-like_L1	12.76
Cluster-31550.67390	UniRef90	A0A6P8IQE7 [A0A6P8IRZ1][A0A6P8ICS9][A0A6P8IB48][A0A6P8IJQ1][A0A6P8J1V4][A7T356][A7RP38][UPI00109BB225][UPI00109B8CC8]	A0A6P8IQE7 (6.035E-39)	.	retinoschisin-like	Actinia tenebrosa	12.76	1	Y	.	Hemostatic and Hemorrhagic Toxin	Factor-V-like	FactorV-like_L1	1.47
Cluster-31550.67920	UniRef90	A0A6P8IQC8 [A0A6P8H721][A0A6P8H6E0][A0A6P8HHB2][A0A6P8H965][A0A6P8HE84][UPI00109BEEDF][UPI00109BD7FE][A0A6P8HU53][A0A6P8HTA5]	A0A6P8IQC8 (1.050E-132)	GO:0016021	protein sidekick-1-like	Actinia tenebrosa	41.05	2	.	.	Hemostatic and Hemorrhagic Toxin	Factor-V-like	FactorV-like_L1	2.46
Cluster-31550.68580	UniRef90	A0A6P8H9Z6 [A0A6P8GX38][A0A6P8HEG5][A0A6P8HLK0][A0A6P8IMG9][A0A6P8HG65][A0A6P8H266][A0A6P8IH71][A0A6P8HQA0][UPI00109B79DC]	A0A6P8H9Z6 (1.203E-60)	.	uncharacterized protein LOC116289233	Actinia tenebrosa	15.21	1	Y	.	Hemostatic and Hemorrhagic Toxin	Factor-V-like	FactorV-like_L1	0.46
Cluster-31550.70162	UniRef90	A0A6P8HRN0 [A0A6P8IY11][A0A6P8GYK1][A0A6P8HG76][A0A6P8HG71][A0A6P8GX38][A0A6P8IH71][A0A6P8HEG5][UPI0020778FB7][UPI00109B79DC]	A0A6P8HRN0 (4.822E-206)	.	uncharacterized protein LOC116294329	Actinia tenebrosa	59.03	2	Y	.	Hemostatic and Hemorrhagic Toxin	Factor-V-like	FactorV-like_L3	72.24
Cluster-31550.70166	UniRef90	A0A6P8HRN0 [A0A6P8HYN4][A0A6P8HEA3][A0A6P8IY11][A0A6P8HC74][A0A6P8HIY2][A7SX33][UPI0020778FB7][UPI0020777BAB][UPI001CF1DF20]	A0A6P8HRN0 (5.341E-34)	.	uncharacterized protein LOC116294329	Actinia tenebrosa	13.82	2	Y	.	Hemostatic and Hemorrhagic Toxin	Factor-V-like	FactorV-like_L1	8.42
Cluster-31550.70167	UniRef90	A0A6P8IY11 [A0A6P8HRN0][A0A6P8GYK1][A0A6P8HG76][A0A6P8HG71][A0A6P8GX38][A0A6P8IH71][A0A6P8HEG5][A7SJQ3][UPI00109B79DC]	A0A6P8IY11 (9.882E-222)	GO:0016021	uncharacterized protein LOC116306143	Actinia tenebrosa	60.79	1	Y	.	Hemostatic and Hemorrhagic Toxin	Factor-V-like	FactorV-like_L3	10.15
Cluster-31550.70169	UniRef90	A0A6P8IY11 [A0A6P8HRN0][A0A6P8GYK1][A0A6P8HG76][A0A6P8HG71][A0A6P8IH71][A0A6P8GX38][A0A6P8HEG5][A0A2B4SNN0][UPI000C052E12]	A0A6P8IY11 (9.617E-156)	GO:0016021	uncharacterized protein LOC116306143	Actinia tenebrosa	42.03	1	.	.	Hemostatic and Hemorrhagic Toxin	Factor-V-like	FactorV-like_L3	31.84
Cluster-31550.70170	UniRef90	A0A6P8IY11 [A0A6P8HRN0][A0A6P8GYK1][A0A6P8HG76][A0A6P8HG71][A0A6P8IH71][A0A6P8GX38][A0A6P8HEG5][UPI00109BB614][UPI00109B79DC]	A0A6P8IY11 (1.065E-199)	GO:0016021	uncharacterized protein LOC116306143	Actinia tenebrosa	52.36	1	.	.	Hemostatic and Hemorrhagic Toxin	Factor-V-like	FactorV-like_L3	23.25
Cluster-31550.70171	UniRef90	A0A6P8IY11 [A0A6P8HG76][A0A6P8HG71][A0A6P8GYK1][A0A6P8HRN0][A0A6P8HEA3][A0A3M6TDW9][A0A2B4SHJ2][UPI000C042666][UPI000C03CC1D]	A0A6P8IY11 (9.153E-43)	GO:0016021	uncharacterized protein LOC116306143	Actinia tenebrosa	10.63	1	Y	.	Hemostatic and Hemorrhagic Toxin	Factor-V-like	FactorV-like_L1	5.13
Cluster-31550.70174	UniRef90	A0A6P8HG71 [A0A6P8IY11][A0A6P8HG76][A0A6P8HRN0][A0A6P8GYK1][UPI00109BB614][UPI0020778FB7][A0A2B4SM37][UPI000C055479][A0A2B4SNN0]	A0A6P8HG71 (2.461E-114)	GO:0016021; GO:0004725; GO:0006470	Protein-tyrosine-phosphatase	Actinia tenebrosa	26.1	1	Y	.	Hemostatic and Hemorrhagic Toxin	Factor-V-like	FactorV-like_L2	3.08
Cluster-31550.70175	UniRef90	A0A6P8HG71 [A0A6P8IY11][A0A6P8HRN0][A0A6P8HG76][A0A6P8GYK1][UPI00109BB614][UPI0020778FB7][A7SX33][UPI000F54E9E8][A0A3M6TDW9]	A0A6P8HG71 (2.241E-107)	GO:0016021; GO:0004725; GO:0006470	Protein-tyrosine-phosphatase	Actinia tenebrosa	25.57	1	Y	.	Hemostatic and Hemorrhagic Toxin	Factor-V-like	FactorV-like_L2	1.07
Cluster-31550.70176	UniRef90	A0A6P8HRN0 [A0A6P8IY11][A0A6P8HG71][A0A6P8HG76][A0A6P8GYK1][UPI000A2A64F1][UPI00109BB614][UPI000A2A8C30][A0A6P8IH71][A0A6P8GX38]	A0A6P8HRN0 (1.123E-97)	.	uncharacterized protein LOC116294329	Actinia tenebrosa	27.08	1	.	.	Hemostatic and Hemorrhagic Toxin	Factor-V-like	FactorV-like_L2	0.88
Cluster-31550.70510	UniRef90	A0A6P8J221 [UPI000A2A4C53][UPI000A2A95BF][UPI000F55747C][A0A2B4RGV9][UPI0009E564CF][UPI001CF4544B][A0A3M6UJR3][UPI0009E3D79E][UPI001CF2F331]	A0A6P8J221 (0.000E+00)	GO:0004222; GO:0046872; GO:0005576; GO:0016021; GO:0007229; GO:0006508; GO:0030198	A disintegrin and metalloproteinase with thrombospondin motifs 16-like	Actinia tenebrosa	113.9	1	Y	Y	Hemostatic and Hemorrhagic Toxin	Peptidase M12B	(UC)	213.37
Cluster-31550.70511	UniRef90	A0A6P8J221 [UPI000A2A4C53][UPI000A2A95BF][UPI000F55747C][A0A2B4RGV9][UPI0009E564CF][A0A3M6UJR3][UPI001CF4544B][UPI0009E3D79E][UPI001CF2F331]	A0A6P8J221 (0.000E+00)	GO:0004222; GO:0046872; GO:0005576; GO:0016021; GO:0007229; GO:0006508; GO:0030198	A disintegrin and metalloproteinase with thrombospondin motifs 16-like	Actinia tenebrosa	104.88	1	Y	Y	Hemostatic and Hemorrhagic Toxin	Peptidase M12B	(UC)	91.37
Cluster-31550.70723	UniRef90	A0A6P8HCG3 [A0A6P8HIY2][A0A6P8H4B1][A0A6P8INW7][A0A6P8GZ91][A0A6P8J445][A0A6P8GX38][A0A6P8HEG5][A0A6P8HEH7][A0A6P8H2S2]	A0A6P8HCG3 (1.360E-27)	GO:0008201; GO:0001525; GO:0017154; GO:0016021; GO:0007411	uncharacterized protein LOC116287674	Actinia tenebrosa	14.61	1	Y	Y	Hemostatic and Hemorrhagic Toxin	Factor-V-like	FactorV-like_L1	8.32
Cluster-31550.70724	UniRef90	A0A6P8HCG3 [A0A6P8HIY2][A0A6P8H4B1][A0A6P8INW7][A0A6P8GZ91][A0A6P8J445][A0A6P8GX38][A0A6P8HEG5][A0A6P8H2S2][A0A6P8HEH7]	A0A6P8HCG3 (6.131E-28)	GO:0008201; GO:0001525; GO:0017154; GO:0016021; GO:0007411	uncharacterized protein LOC116287674	Actinia tenebrosa	12.5	1	.	.	Hemostatic and Hemorrhagic Toxin	Factor-V-like	FactorV-like_L1	40.55
Cluster-31550.70890	UniRef90	UPI00109B8D1A [A0A6P8HMF2][A0A6P8HKP0][UPI000A2A58F7][UPI000A2A6DEE][A0A6P8IH21][A0A6P8IGV4][UPI000A2A5B56][UPI00109B8BF7][A0A6P8J778]	A0A6P8HMF2 (8.073E-62)	.	ryncolin-1	Exaiptasia diaphana	16.43	1	.	.	Hemostatic and Hemorrhagic Toxin	Ficolin lectin family	(UC)	21.57
Cluster-31550.70892	UniRef90	A0A6P8IGV4 [UPI000A2A4FFE][A0A2B4S2X3][UPI0009E34229][UPI00109BB9ED][UPI00109B8BF7][A0A6P8IH21][UPI000F559773][UPI0009E59386][A0A3M6TT92]	A0A6P8IGV4 (8.678E-48)	.	ryncolin-1-like	Actinia tenebrosa	13.41	1	.	.	Hemostatic and Hemorrhagic Toxin	Ficolin lectin family	(UC)	6.48
Cluster-31550.71156	UniRef90	A0A6P8HYN4 [A0A6P8HG76][A0A6P8HN14][A0A6P8HG71][A0A6P8IIM6][A0A6P8HMZ8][A0A6P8IY11][A0A6P8HRN0][UPI00109BB614][UPI000A2A64F1]	A0A6P8HYN4 (8.434E-89)	GO:0016021	uncharacterized protein LOC116294321	Actinia tenebrosa	22.85	1	.	.	Hemostatic and Hemorrhagic Toxin	Factor-V-like	FactorV-like_L1	3.01
Cluster-31550.71253	UniRef90	A0A6P8IGV4 [UPI00109B8D1A][UPI00109BE65B][A0A6P8HMF2][A0A6P8HKP0][A0A6P8IFQ5][UPI000A2A58F7][UPI000A2A4FFE][A0A6P8IH21][UPI000A2A6DEE]	A0A6P8IGV4 (7.554E-84)	.	ryncolin-1-like	Actinia tenebrosa	19.36	1	.	.	Hemostatic and Hemorrhagic Toxin	Ficolin lectin family	(UC)	46.57
Cluster-31550.71659	UniRef90	A0A6P8HTX6 [A0A6P8HV46][A0A6P8H3J4][UPI00109BBAB7][UPI0020770597][UPI00109B884A][UPI00109BB214][UPI00109B7974][A0A6P8HH15][UPI0009E28F84]	A0A6P8HTX6 (1.780E-92)	GO:0006508; GO:0004252	CUB and sushi domain-containing protein 3-like isoform X1	Actinia tenebrosa	26	1	.	.	Hemostatic and Hemorrhagic Toxin	Factor-V-like	FactorV-like_L1	15.33
Cluster-31550.71754	UniRef90	A0A6P8HYK3 [A0A2Z2GQG6][A0A2B4STD3][UPI0009E2558F][UPI000F54FFC9][A0A7M5WIZ1][A0A7M5UMX6][A0A7M5V3Q5][A0A7M5V3Y7][A0A3M6URB4]	A0A6P8HYK3 (6.634E-173)	GO:0004252; GO:0007229; GO:0016021; GO:0006508; GO:0042151; GO:0090729	A disintegrin and metalloproteinase with thrombospondin motifs adt-1-like isoform X2	Actinia tenebrosa	39.61	1	Y	Y	Hemostatic and Hemorrhagic Toxin	Peptidase M12B	(UC)	154.52
Cluster-31550.71758	UniRef90	A0A6P8HYK3 [A0A2Z2GQG6][UPI0009E2558F][A0A2B4STD3][UPI000F54FFC9][UPI00077AF551][A7RLC0][A0A3M6U1F8][UPI00077B1861][A0A3M6URB4]	A0A6P8HYK3 (0.000E+00)	GO:0004252; GO:0007229; GO:0016021; GO:0006508; GO:0042151; GO:0090729	A disintegrin and metalloproteinase with thrombospondin motifs adt-1-like isoform X2	Actinia tenebrosa	75.35	1	Y	Y	Hemostatic and Hemorrhagic Toxin	Peptidase S1	(UC)	2096.75
Cluster-31550.72624	UniRef90	A0A6P8GX38 [A0A6P8GZ91][A0A6P8HIY2][A0A6P8HEG5][A0A6P8HEH7][A0A6P8IH71][A0A6P8H2S2][A0A6P8HQ86][A0A6P8INW7][UPI000A2A8C30]	A0A6P8GX38 (5.190E-72)	.	uncharacterized protein LOC116286454 isoform X1	Actinia tenebrosa	25.14	1	Y	.	Hemostatic and Hemorrhagic Toxin	Factor-V-like	FactorV-like_L1	20.36
Cluster-31550.72625	UniRef90	A0A6P8HEH7 [A0A6P8HIY2][A0A6P8H2S2][A0A6P8IH71][A0A6P8GX38][A0A6P8HEG5][A0A6P8GZ91][A0A6P8HQ86][A0A3M6TDR9][A0A6P8IY11]	A0A6P8HEH7 (6.959E-88)	.	venom prothrombin activator oscutarin-C non-catalytic subunit-like	Actinia tenebrosa	26.7	1	.	Y	Hemostatic and Hemorrhagic Toxin	Factor-V-like	FactorV-like_L2	2.18
Cluster-31550.72626	UniRef90	A0A6P8GX38 [A0A6P8GZ91][A0A6P8HIY2][A0A6P8IH71][A0A6P8HEH7][A0A6P8HEG5][A0A6P8HQ86][A0A6P8H2S2][UPI000A2A8C30][A0A6P8HCG3]	A0A6P8GX38 (2.254E-75)	.	uncharacterized protein LOC116286454 isoform X1	Actinia tenebrosa	25.7	2	Y	.	Hemostatic and Hemorrhagic Toxin	Factor-V-like	FactorV-like_L1	13.22
Cluster-31550.73144	UniRef90	A0A6P8GX38 [A0A6P8IH71][A0A6P8IMG9][A0A6P8H266][A0A6P8HEG5][A0A6P8H9Z6][A0A6P8HLK0][A0A6P8HG65][A0A6P8HQA0][A0A6P8H2S7]	A0A6P8GX38 (9.601E-114)	.	uncharacterized protein LOC116286454 isoform X1	Actinia tenebrosa	27.89	2	.	.	Hemostatic and Hemorrhagic Toxin	Factor-V-like	FactorV-like_L2	8.72
Cluster-31550.73147	UniRef90	A0A6P8GX38 [A0A6P8H9Z6][A0A6P8HEG5][A0A6P8H2S7][A0A6P8IH71][A0A6P8IMG9][A0A6P8HG65][A0A6P8HQA0][UPI00109B7560][UPI000A2A8C30]	A0A6P8GX38 (5.788E-71)	.	uncharacterized protein LOC116286454 isoform X1	Actinia tenebrosa	20.03	1	.	.	Hemostatic and Hemorrhagic Toxin	Factor-V-like	FactorV-like_L2	1.69
Cluster-31550.73149	UniRef90	A0A6P8HEG5 [A0A6P8IH71][A0A6P8HG65][A0A6P8H9Z6][A0A6P8HLK0][A0A6P8HQA0][A0A6P8IMG9][A0A6P8H266][A0A6P8GX38][UPI00109B79DC]	A0A6P8HEG5 (8.144E-54)	GO:0016021	uncharacterized protein LOC116291753 isoform X1	Actinia tenebrosa	12.41	1	.	.	Hemostatic and Hemorrhagic Toxin	Factor-V-like	FactorV-like_L1	0.81
Cluster-31550.73151	UniRef90	A0A6P8HCG3 [A0A6P8H2S2][A0A6P8HEG5][A0A6P8H4M6][A0A6P8IYJ7][UPI0020777BAB][A0A6P8GX38][A0A6P8IY11][A0A6P8HEH7][A0A6P8HQ86]	A0A6P8HCG3 (4.069E-32)	GO:0008201; GO:0001525; GO:0017154; GO:0016021; GO:0007411	uncharacterized protein LOC116287674	Actinia tenebrosa	12.65	1	.	.	Hemostatic and Hemorrhagic Toxin	Factor-V-like	FactorV-like_L1	16.41
Cluster-31550.74009	UniRef90	A0A6P8H3J4 [A0A6P8IH06][A0A6P8HTX6][A0A6P8J4X3][A7RYW2][A0A6P8JAC8][UPI00109BC4F1][A0A6P8J3W7][UPI00109B884A][UPI00109B7BCA]	A0A6P8H3J4 (4.075E-127)	GO:0005576; GO:0006508; GO:0004252; GO:0030414	sushi, von Willebrand factor type A, EGF and pentraxin domain-containing protein 1-like	Actinia tenebrosa	35.33	1	Y	Y	Hemostatic and Hemorrhagic Toxin	Peptidase S1	Peptidase_S1_L1	53.92
Cluster-31550.74015	UniRef90	A0A6P8HTX6 [A0A6P8H3J4][UPI0020770597][UPI00109BBAB7][UPI00109BB214][UPI00109B884A][UPI00109B7974][A0A6P8HV46][A7RZ28][A0A2B4SZ17]	A0A6P8HTX6 (1.549E-106)	GO:0006508; GO:0004252	CUB and sushi domain-containing protein 3-like isoform X1	Actinia tenebrosa	31.83	1	Y	.	Hemostatic and Hemorrhagic Toxin	Factor-V-like	FactorV-like_L1	445.82
Cluster-31550.74026	UniRef90	A0A6P8H3J4 [A0A6P8HV46][A0A6P8HTX6][UPI0020770597][UPI00109BBAB7][UPI00109B884A][UPI00109BB214][UPI00109B7974][A0A6P8HH15][UPI0009E25ACB]	A0A6P8H3J4 (3.185E-90)	GO:0005576; GO:0006508; GO:0004252; GO:0030414	sushi, von Willebrand factor type A, EGF and pentraxin domain-containing protein 1-like	Actinia tenebrosa	29.44	1	Y	.	Hemostatic and Hemorrhagic Toxin	Factor-V-like	FactorV-like_L1	9.36
Cluster-31550.74106	UniRef90	A0A6P8IGV4 [A0A6P8J778][A0A6P8I1D3][A0A6P8HKP0][UPI00109BE65B][UPI0009E583AA][UPI000F559773][A0A3M6TT92][A0A2B4S2X3][UPI0009E648A0]	A0A6P8IGV4 (2.668E-123)	.	ryncolin-1-like	Actinia tenebrosa	32.35	1	Y	Y	Hemostatic and Hemorrhagic Toxin	Ficolin lectin family	(UC)	63.01
Cluster-31550.7517	UniRef90	A0A6P8H4B1 [A0A6P8INW7][A0A6P8J445][A0A6P8H4M6][A0A6P8HIY2][A0A6P8HCG3][A0A6P8GZ91][A0A6P8HEH7][A0A6P8HQ86][A0A6P8IYJ7]	A0A6P8H4B1 (8.074E-41)	GO:0016020	uncharacterized protein LOC116287839	Actinia tenebrosa	15.98	1	.	.	Hemostatic and Hemorrhagic Toxin	Factor-V-like	FactorV-like_L1	1.03
Cluster-31550.75408	UniRef90	A0A6P8HQ32 [UPI00109BC2F9][A7SSR9][A0A3M6UTC0][UPI0009E1F6F9][A0A2B4SX70][A0A6P8H934][UPI000A2A9743][A0A6P8I961][A0A6P8HIF7]	A0A6P8HQ32 (9.605E-177)	GO:0016021; GO:0006508; GO:0004252	transmembrane protease serine 9-like	Actinia tenebrosa	32.33	1	Y	Y	Hemostatic and Hemorrhagic Toxin	Peptidase S1	Peptidase_S1_L1	370.01
Cluster-31550.75705	UniRef90	A0A6P8IGV4 [A0A6P8IH21][A0A6P8HKP0][UPI00109B8D1A][A0A6P8J778][UPI000A2A6DEE][UPI00109BE65B][UPI000A2A4FFE][A0A6P8HMF2][UPI000A2A58F7]	A0A6P8IGV4 (4.120E-121)	.	ryncolin-1-like	Actinia tenebrosa	29.95	1	Y	Y	Hemostatic and Hemorrhagic Toxin	Ficolin lectin family	(UC)	173.97
Cluster-31550.7660	UniRef90	A0A6P8HIY2 [A0A6P8HCG3][A0A6P8H4B1][A0A6P8INW7][A0A6P8J445][A0A6P8HEG5][A0A6P8H2S2][A0A6P8H4M6][A0A6P8GZ91][A0A6P8IYJ7]	A0A6P8HIY2 (8.352E-36)	.	coagulation factor V-like	Actinia tenebrosa	15.43	1	.	.	Hemostatic and Hemorrhagic Toxin	Factor-V-like	FactorV-like_L1	3.71
Cluster-31550.76832	UniRef90	A0A6P8HLK0 [A0A6P8H9Z6][A0A6P8HG65][A0A6P8HEG5][A0A6P8HQA0][A0A6P8IH71][UPI00109BF2FE][UPI000A2A8D0D][UPI00109B7560][A0A6P8HB61]	A0A6P8HLK0 (2.945E-106)	.	uncharacterized protein LOC116292618	Actinia tenebrosa	27.67	1	Y	.	Hemostatic and Hemorrhagic Toxin	Factor-V-like	FactorV-like_L1	59.97
Cluster-31550.76835	UniRef90	A0A6P8IH71 [A0A6P8GX38][A0A6P8H9Z6][A0A6P8HLK0][A0A6P8HQA0][UPI00109B79DC][A0A6P8HEG5][A0A6P8H266][A0A6P8H2S7][A0A6P8IMG9]	A0A6P8IH71 (7.368E-40)	.	lactadherin-like	Actinia tenebrosa	11.3	1	Y	.	Hemostatic and Hemorrhagic Toxin	Factor-V-like	FactorV-like_L1	0.67
Cluster-31550.76836	UniRef90	A0A6P8IH71 [A0A6P8GX38][A0A6P8HEG5][A0A6P8H2S7][UPI00109B79DC][A0A6P8H9Z6][A0A6P8HQA0][A0A6P8IMG9][A0A6P8HG65][A7SJQ3]	A0A6P8IH71 (8.468E-315)	.	lactadherin-like	Actinia tenebrosa	73.14	1	Y	Y	Hemostatic and Hemorrhagic Toxin	Factor-V-like	FactorV-like_L3	59.36
Cluster-31550.76837	UniRef90	A0A6P8GX38 [A0A6P8IH71][A0A6P8HEG5][A0A6P8H2S2][A0A6P8H2S7][A0A6P8HIY2][A0A6P8HEH7][UPI000A2A8C30][UPI000A2A7A7C][A0A6P8HQ86]	A0A6P8GX38 (1.087E-99)	.	uncharacterized protein LOC116286454 isoform X1	Actinia tenebrosa	26.91	1	.	Y	Hemostatic and Hemorrhagic Toxin	Factor-V-like	FactorV-like_L2	27.65
Cluster-31550.76838	UniRef90	A0A6P8GX38 [A0A6P8IH71][A0A6P8HEG5][A0A6P8H2S2][UPI000A2A8C30][A0A6P8H2S7][A0A6P8HIY2][UPI000A2A7A7C][A0A6P8HEH7][UPI00109B79DC]	A0A6P8GX38 (1.770E-91)	.	uncharacterized protein LOC116286454 isoform X1	Actinia tenebrosa	24.5	1	Y	.	Hemostatic and Hemorrhagic Toxin	Factor-V-like	FactorV-like_L2	13.06
Cluster-31550.76842	UniRef90	A0A6P8GX38 [A0A6P8IH71][A0A6P8HEG5][A0A6P8H2S7][UPI00109B79DC][A0A6P8H9Z6][UPI000A2A8C30][A0A6P8HQA0][A0A6P8IMG9][A0A6P8GYK1]	A0A6P8GX38 (6.127E-240)	.	uncharacterized protein LOC116286454 isoform X1	Actinia tenebrosa	58.14	1	.	.	Hemostatic and Hemorrhagic Toxin	Factor-V-like	FactorV-like_L3	66.93
Cluster-31550.76843	UniRef90	A0A6P8IH71 [A0A6P8GX38][A0A6P8HEG5][A0A6P8IMG9][A0A6P8H9Z6][A0A6P8HG65][A0A6P8HQA0][A0A6P8H2S7][UPI00109B7560][UPI00109B79DC]	A0A6P8IH71 (6.272E-197)	.	lactadherin-like	Actinia tenebrosa	45	1	Y	.	Hemostatic and Hemorrhagic Toxin	Factor-V-like	FactorV-like_L3	102.36
Cluster-31550.76844	UniRef90	A0A6P8GX38 [A0A6P8IH71][A0A6P8HEG5][A0A6P8H2S7][A0A6P8H9Z6][A0A6P8IMG9][UPI00109B79DC][A0A6P8HG65][A0A6P8HQA0][UPI00109B7560]	A0A6P8GX38 (1.698E-203)	.	uncharacterized protein LOC116286454 isoform X1	Actinia tenebrosa	49.59	1	.	.	Hemostatic and Hemorrhagic Toxin	Factor-V-like	FactorV-like_L3	26.37
Cluster-31550.76846	UniRef90	A0A6P8GX38 [A0A6P8IH71][A0A6P8HEG5][A0A6P8H2S7][UPI000A2A8C30][UPI00109B79DC][A0A6P8H2S2][A0A6P8IMG9][A0A6P8H9Z6][A0A6P8HG65]	A0A6P8GX38 (1.737E-169)	.	uncharacterized protein LOC116286454 isoform X1	Actinia tenebrosa	39.92	1	.	.	Hemostatic and Hemorrhagic Toxin	Factor-V-like	FactorV-like_L3	31.03
Cluster-31550.76849	UniRef90	A0A6P8HG65 [A0A6P8HQA0][A0A6P8HEG5][A0A6P8HLK0][A0A6P8IH71][A0A6P8H9Z6][UPI00109B7560][UPI00109BF2FE][UPI00109B79DC][UPI000A2A8D0D]	A0A6P8HG65 (9.220E-86)	GO:0016021	uncharacterized protein LOC116291754	Actinia tenebrosa	19.78	1	Y	.	Hemostatic and Hemorrhagic Toxin	Factor-V-like	FactorV-like_L1	8.03
Cluster-31550.76851	UniRef90	A0A6P8GX38 [A0A6P8HEG5][A0A6P8IH71][A0A6P8H2S7][UPI000A2A8C30][UPI00109B79DC][A0A6P8H9Z6][A0A6P8H2S2][A0A6P8HQA0][A0A6P8IMG9]	A0A6P8GX38 (6.802E-150)	.	uncharacterized protein LOC116286454 isoform X1	Actinia tenebrosa	37.11	1	Y	.	Hemostatic and Hemorrhagic Toxin	Factor-V-like	FactorV-like_L3	7.03
Cluster-31550.76852	UniRef90	A0A6P8HLK0 [A0A6P8H9Z6][A0A6P8HG65][A0A6P8HEG5][A0A6P8HQA0][UPI00109BF2FE][UPI00109B7560][UPI00109B79DC][A0A6P8GX38][A0A6P8IH71]	A0A6P8HLK0 (7.757E-168)	.	uncharacterized protein LOC116292618	Actinia tenebrosa	44.02	2	Y	.	Hemostatic and Hemorrhagic Toxin	Factor-V-like	FactorV-like_L1	120.78
Cluster-31550.76853	UniRef90	A0A6P8GX38 [A0A6P8IMG9][A0A6P8H9Z6][A0A6P8HEG5][A0A6P8H2S7][A0A6P8IH71][A0A6P8HLK0][A0A6P8HG65][A0A6P8HQA0][UPI00109B79DC]	A0A6P8GX38 (5.963E-54)	.	uncharacterized protein LOC116286454 isoform X1	Actinia tenebrosa	14.05	1	Y	.	Hemostatic and Hemorrhagic Toxin	Factor-V-like	FactorV-like_L1	4.25
Cluster-31550.76855	UniRef90	A0A6P8GX38 [A0A6P8GZ91][A0A6P8HEH7][A0A6P8HEG5][A0A6P8H2S2][A0A6P8HIY2][A0A6P8HQ86][A0A6P8IH71][UPI000A2A8C30][UPI00109B79DC]	A0A6P8GX38 (4.860E-80)	.	uncharacterized protein LOC116286454 isoform X1	Actinia tenebrosa	21.88	1	Y	Y	Hemostatic and Hemorrhagic Toxin	Factor-V-like	FactorV-like_L1	7.9
Cluster-31550.76856	UniRef90	A0A6P8GX38 [A0A6P8HEG5][A0A6P8IH71][A0A6P8H2S2][A0A6P8HEH7][A0A6P8H2S7][A0A6P8HIY2][UPI000A2A8C30][UPI00109B79DC][A0A6P8GZ91]	A0A6P8GX38 (5.654E-103)	.	uncharacterized protein LOC116286454 isoform X1	Actinia tenebrosa	25.65	1	.	.	Hemostatic and Hemorrhagic Toxin	Factor-V-like	FactorV-like_L2	8.82
Cluster-31550.76857	UniRef90	A0A6P8GX38 [A0A6P8IH71][A0A6P8HEG5][A0A6P8H2S2][A0A6P8HIY2][A0A6P8HEH7][A0A6P8GZ91][A0A6P8HQ86][A0A6P8H2S7][UPI000A2A8C30]	A0A6P8GX38 (5.390E-82)	.	uncharacterized protein LOC116286454 isoform X1	Actinia tenebrosa	23.2	2	.	Y	Hemostatic and Hemorrhagic Toxin	Factor-V-like	FactorV-like_L2	5.1
Cluster-31550.76858	UniRef90	A0A6P8HEH7 [A0A6P8HIY2][A0A6P8H2S2][A0A6P8GX38][A0A6P8GZ91][A0A6P8HEG5][A0A6P8IH71][A0A6P8HQ86][A0A3M6TDR9][A0A2B4SNP7]	A0A6P8HEH7 (4.289E-89)	.	venom prothrombin activator oscutarin-C non-catalytic subunit-like	Actinia tenebrosa	25.77	2	Y	Y	Hemostatic and Hemorrhagic Toxin	Factor-V-like	FactorV-like_L2	4.21
Cluster-31550.76987	UniRef90	A0A6P8IGV4 [A0A6P8HMF2][A0A6P8IH21][A0A6P8I1D3][A0A6P8HKP0][A0A6P8J778][UPI00109BE65B][UPI000A2A6DEE][UPI00109B8D1A][A0A6P8IFQ5]	A0A6P8IGV4 (9.594E-120)	.	ryncolin-1-like	Actinia tenebrosa	32.04	1	Y	Y	Hemostatic and Hemorrhagic Toxin	Ficolin lectin family	(UC)	98.2
Cluster-31550.77698	UniRef90	A0A6P8JBN3 [A0A6P8J8G8][A0A6P8H2L7][A0A2B4R8G2][UPI000C04C2D5][A0A2B4RDR8][UPI000C055479][UPI000C054BC2][A0A2B4RBZ8][UPI000C0395D7]	A0A6P8JBN3 (4.442E-88)	GO:0016021; GO:0004725; GO:0006470	Protein-tyrosine-phosphatase	Actinia tenebrosa	41	1	Y	.	Hemostatic and Hemorrhagic Toxin	Factor-V-like	FactorV-like_L1	29.93
Cluster-31550.78699	UniRef90	A0A6P8I2E8 [A0A6P8IIC7][A0A6P8J7H0][A0A0C5PRJ5][A0A8B7E1F7][A0A8C9XM78][A0A8C7JKW1][A0A8B7E0Y8][A0A8B7DV21][UPI001F5FEED1]	A0A6P8I2E8 (1.194E-48)	.	perlucin-like protein	Actinia tenebrosa	22.93	1	Y	.	Hemostatic and Hemorrhagic Toxin	True Venom Lectin Family	(UC)	41.35
Cluster-31550.78701	UniRef90	A0A6P8I2E8 [A0A6P8J7H0][A0A0C5PRJ5][A0A8C7U4L6][A0A0S7HN23][A0A8C9XM78][A0A673YFS8][A0A8C7JKW1][UPI0019664B0C][A0A5N5PK09]	A0A6P8I2E8 (6.451E-41)	.	perlucin-like protein	Actinia tenebrosa	22.45	1	Y	.	Hemostatic and Hemorrhagic Toxin	True Venom Lectin Family	(UC)	9.16
Cluster-31550.78702	UniRef90	A0A6P8I2E8 [A0A6P8IIC7][A0A6P8J7H0][A0A0C5PRJ5][A0A8B7E1F7][A0A8B7E0Y8][Q9XYX3][A0A8B7E7H8][A0A8B7E720][A0A8B7DV21]	A0A6P8I2E8 (7.568E-48)	.	perlucin-like protein	Actinia tenebrosa	22.77	2	Y	.	Hemostatic and Hemorrhagic Toxin	True Venom Lectin Family	(UC)	15.42
Cluster-31550.78703	UniRef90	A0A6P8I2E8 [A0A6P8IIC7][A0A6P8J7H0][A0A0C5PRJ5][A0A8C9XM78][A0A8B7E1F7][A0A8C7JKW1][A0A8B7E0Y8][A0A8B7DV21][UPI001F5FEED1]	A0A6P8I2E8 (1.146E-48)	.	perlucin-like protein	Actinia tenebrosa	22.87	1	Y	.	Hemostatic and Hemorrhagic Toxin	True Venom Lectin Family	(UC)	98.75
Cluster-31550.78965	UniRef90	A0A6P8HQW9 [UPI000A2A4AD5][A7SZR7][A0A3M6V4X6][A0A2B4RN56][UPI001CF50F4D][UPI0009E1A463][UPI00106AC8FC][A0A6S7FLY6][A0A8K0EJS0]	A0A6P8HQW9 (0.000E+00)	GO:0007229; GO:0016021; GO:0004222; GO:0006508	disintegrin and metalloproteinase domain-containing protein 10-like	Actinia tenebrosa	79.79	1	Y	Y	Hemostatic and Hemorrhagic Toxin	Peptidase M12B	(UC)	966.36
Cluster-31550.79543	UniRef90	A0A6P8JBN3 [A0A6P8H2L7][A0A6P8J8G8][A0A2B4SNL0][UPI000C03F9F9][UPI000C050929][UPI000C04A415][UPI000F54E9E8][A0A3M6TDW9][UPI000C0395D7]	A0A6P8JBN3 (5.100E-33)	GO:0016021; GO:0004725; GO:0006470	Protein-tyrosine-phosphatase	Actinia tenebrosa	14.53	1	Y	.	Hemostatic and Hemorrhagic Toxin	Factor-V-like	FactorV-like_L1	12.47
Cluster-31550.79687	UniRef90	A0A6P8I0Z5 [A0A6P8H182][A0A6P8HK95][UPI0009E18B5A][A0A6P8HC91][A0A6P8GZ91][A0A6P8HIY2][A0A6P8HEH7][A0A6P8GX38][A0A6P8IH71]	A0A6P8I0Z5 (2.663E-45)	GO:0016021; GO:0005509	oncoprotein-induced transcript 3 protein-like isoform X1	Actinia tenebrosa	27.42	1	.	.	Hemostatic and Hemorrhagic Toxin	Factor-V-like	FactorV-like_L1	7.51
Cluster-31550.79745	UniRef90	A0A6P8IGV4 [A0A6P8HKP0][A0A6P8IFQ5][A0A6P8IH21][UPI00109BE65B][A0A6P8I1D3][A0A6P8HMF2][A0A6P8J778][UPI000A2A530F][UPI00109B8D1A]	A0A6P8IGV4 (3.283E-68)	.	ryncolin-1-like	Actinia tenebrosa	15.64	2	Y	.	Hemostatic and Hemorrhagic Toxin	Ficolin lectin family	(UC)	74.36
Cluster-31550.79746	UniRef90	A0A6P8IGV4 [UPI000A2A4FFE][A0A6P8HKP0][UPI00109B8D1A][UPI000A2A6DEE][UPI000A2A58F7][A0A6P8HMF2][UPI000A2A9A67][A0A6P8IH21][UPI00109BE65B]	A0A6P8IGV4 (3.311E-103)	.	ryncolin-1-like	Actinia tenebrosa	38.14	1	Y	Y	Hemostatic and Hemorrhagic Toxin	Ficolin lectin family	(UC)	5.66
Cluster-31550.79747	UniRef90	UPI00109B8D1A [UPI000A2A4FFE][A0A6P8HMF2][A0A6P8HKP0][A0A6P8IGV4][UPI000A2A6DEE][A0A6P8IH21][A0A6P8J778][UPI000A2A9A67][UPI000A2A58F7]	A0A6P8HMF2 (9.035E-104)	.	ryncolin-1	Exaiptasia diaphana	37.64	2	Y	Y	Hemostatic and Hemorrhagic Toxin	Ficolin lectin family	(UC)	6.61
Cluster-31550.80079	UniRef90	A0A6P8IGV4 [A0A6P8IFQ5][A0A6P8IH21][UPI00109BB2F7][UPI00109BE65B][UPI000A2A530F][A0A6P8HKP0][UPI000A2A4FFE][A0A6P8IFJ5][UPI00109BC96D]	A0A6P8IGV4 (1.470E-36)	.	ryncolin-1-like	Actinia tenebrosa	10.31	1	Y	.	Hemostatic and Hemorrhagic Toxin	Ficolin lectin family	(UC)	4.85
Cluster-31550.80080	UniRef90	UPI00109BE65B [A0A6P8HMF2][A0A6P8IGV4][UPI00109B8D1A][A0A6P8HKP0][UPI000A2A58F7][A0A6P8J778][A0A6P8IH21][UPI000A2A4FFE][UPI000A2A6DEE]	A0A6P8HMF2 (3.081E-72)	.	ryncolin-1 isoform X1	Exaiptasia diaphana	19.95	1	Y	.	Hemostatic and Hemorrhagic Toxin	Ficolin lectin family	(UC)	16.76
Cluster-31550.80663	UniRef90	A0A6P8HEA3 [A0A6P8HYN4][A0A6P8IY11][A0A6P8HRN0][A0A6P8GYK1][A0A6P8HC74][UPI00109BE996][UPI00109BC4BF][UPI000F54E9E8][A0A3M6TZR6]	A0A6P8HEA3 (7.159E-35)	.	neuropilin-2-like	Actinia tenebrosa	11.63	1	Y	Y	Hemostatic and Hemorrhagic Toxin	Factor-V-like	FactorV-like_L1	2.62
Cluster-31550.81297	UniRef90	A0A6P8IH21 [A0A6P8IGV4][A0A6P8I1D3][A0A6P8HMF2][A0A6P8J778][A0A6P8HKP0][A0A6P8IFQ5][UPI00109BE65B][UPI000A2A6DEE][UPI00109BB9ED]	A0A6P8IH21 (1.303E-129)	.	ryncolin-1-like	Actinia tenebrosa	32.02	1	Y	Y	Hemostatic and Hemorrhagic Toxin	Ficolin lectin family	(UC)	211.53
Cluster-31550.82699	UniRef90	A0A6P8IH21 [A0A6P8IGV4][A0A6P8HMF2][A0A6P8IFQ5][A0A6P8HKP0][A0A6P8J778][A0A6P8I1D3][UPI000A2A4FFE][UPI00109B8D1A][UPI000A2A6DEE]	A0A6P8IH21 (5.015E-123)	.	ryncolin-1-like	Exaiptasia diaphana	33.56	1	Y	Y	Hemostatic and Hemorrhagic Toxin	Ficolin lectin family	(UC)	26.12
Cluster-31550.84573	UniRef90	A0A6P8HHB2 [A0A6P8IQC8][A0A6P8H721][A0A6P8HE84][A0A6P8H6E0][A0A6P8H965][UPI00109BEEDF][UPI00109BD7FE][A0A6P8HU53][A0A6P8J8G8]	A0A6P8HHB2 (2.920E-118)	.	Down syndrome cell adhesion molecule homolog	Actinia tenebrosa	41.54	1	Y	Y	Hemostatic and Hemorrhagic Toxin	Factor-V-like	FactorV-like_L1	51.56
Cluster-31550.84648	UniRef90	UPI00109B8D1A [A0A6P8HMF2][A0A6P8HKP0][UPI000A2A4FFE][UPI000A2A6DEE][A0A6P8IGV4][A0A6P8J778][A0A6P8IH21][UPI000A2A9A67][UPI00109B8BF7]	A0A6P8HMF2 (9.103E-98)	.	ryncolin-1	Exaiptasia diaphana	37.75	2	Y	Y	Hemostatic and Hemorrhagic Toxin	Ficolin lectin family	(UC)	6.99
Cluster-31550.84842	UniRef90	A0A6P8HQW9 [UPI000A2A4AD5][A7SZR7][A0A3M6V4X6][A0A2B4RN56][UPI001CF50F4D][UPI0009E1A463][UPI00106AC8FC][A0A6S7FLY6][A0A8K0EJS0]	A0A6P8HQW9 (0.000E+00)	GO:0007229; GO:0016021; GO:0004222; GO:0006508	disintegrin and metalloproteinase domain-containing protein 10-like	Actinia tenebrosa	79.8	2	Y	Y	Hemostatic and Hemorrhagic Toxin	Peptidase M12B	(UC)	781.56
Cluster-31550.8495	UniRef90	A0A6P8HXT1 [A0A6P8I9V9][UPI0009E4334B][UPI00109BC8A1][UPI00077A56A7][A7RK22][UPI00077A0232][A0A2B4SQU3][UPI000C049450][A0A3M6TRN5]	A0A6P8HXT1 (2.172E-52)	.	uncharacterized protein LOC116296299	Actinia tenebrosa	12.33	1	.	.	Hemostatic and Hemorrhagic Toxin	Factor-V-like	FactorV-like_L1	0.69
Cluster-31550.85984	UniRef90	UPI00109B7143 [UPI001CF2B72D][UPI0009E306BC][A0A3M6TGR5][A0A6P8J7C1][A0A6P8J2E6][A0A8C4K5X6][A0A8D0FH01][A0A663FEP0][A0A8C4VWN6]	A0A3M6TGR5 (0.000E+00)	GO:0016020; GO:0004222; GO:0046872; GO:0005576; GO:0006508	A disintegrin and metalloproteinase with thrombospondin motifs 3 isoform X1	Exaiptasia diaphana	179.48	1	Y	.	Hemostatic and Hemorrhagic Toxin	Peptidase M12B	(UC)	208.13
Cluster-31550.86113	UniRef90	A0A6P8J5X0 [A7S393][UPI000A2A4E89][UPI0009E1F360][UPI001CF469F4][UPI00106C8C5A][UPI001F037905][A0A6P4YLX1][UPI000F4440C4][A0A2U4CBD7]	A0A6P8J5X0 (0.000E+00)	GO:0007229; GO:0016021; GO:0004222; GO:0006508	disintegrin and metalloproteinase domain-containing protein 10-like	Actinia tenebrosa	85.68	1	Y	Y	Hemostatic and Hemorrhagic Toxin	Peptidase M12B	(UC)	254.52
Cluster-31550.86114	UniRef90	A0A6P8J5X0 [A7S393][UPI000A2A4E89][UPI0009E1F360][UPI001CF469F4][A0A8K0EJS0][A0A2B4RV56][UPI0009E39D2A][UPI000C6E07D8][UPI0005CF2643]	A0A6P8J5X0 (0.000E+00)	GO:0007229; GO:0016021; GO:0004222; GO:0006508	disintegrin and metalloproteinase domain-containing protein 10-like	Actinia tenebrosa	71.56	1	Y	Y	Hemostatic and Hemorrhagic Toxin	Peptidase M12B	(UC)	232.97
Cluster-31550.86145	UniRef90	A0A6P8HXT1 [A0A6P8I9V9][UPI00109BC8A1][UPI000F5599ED][A0A2B4SQU3][UPI000C049450][UPI001CF58545][UPI0009E4334B][A0A3M6TRN5][UPI00077A56A7]	A0A6P8HXT1 (1.246E-131)	.	uncharacterized protein LOC116296299	Actinia tenebrosa	30.05	1	Y	.	Hemostatic and Hemorrhagic Toxin	Factor-V-like	FactorV-like_L2	14.55
Cluster-31550.86146	UniRef90	A0A6P8HXT1 [A0A6P8I9V9][A7RK26][UPI00109BC8A1][A7RK23][UPI0009E4334B][A7RK22][A0A2B4SQU3][UPI000C049450][A0A3M6TRN5]	A0A6P8HXT1 (1.391E-55)	.	uncharacterized protein LOC116296299	Actinia tenebrosa	14.06	1	.	.	Hemostatic and Hemorrhagic Toxin	Factor-V-like	FactorV-like_L1	5.4
Cluster-31550.86148	UniRef90	A0A6P8HXT1 [A0A6P8I9V9][UPI00109BC8A1][UPI0009E4334B][A0A3M6TRN5][A7RK22][UPI000F5599ED][UPI000C049450][A0A2B4SQU3][UPI0009E557A7]	A0A6P8HXT1 (2.275E-95)	.	uncharacterized protein LOC116296299	Actinia tenebrosa	27.42	1	.	.	Hemostatic and Hemorrhagic Toxin	Factor-V-like	FactorV-like_L1	3.33
Cluster-31550.87876	UniRef90	A0A6P8HG65 [A0A6P8HEG5][A0A6P8IH71][A0A6P8H9Z6][A0A6P8GX38][A0A6P8HQA0][A0A6P8H266][A0A6P8IMG9][A0A6P8HLK0][UPI00109B79DC]	A0A6P8HG65 (5.887E-52)	GO:0016021	uncharacterized protein LOC116291754	Actinia tenebrosa	12.12	1	.	.	Hemostatic and Hemorrhagic Toxin	Factor-V-like	FactorV-like_L1	5.24
Cluster-31550.87932	UniRef90	UPI000A2A9CA6 [UPI0009E3FFA7][A0A6P8IHN6][A0A2B4RCW4][UPI001CF58545][UPI000C049450][A0A2B4SJA6][UPI000F553F05][UPI000C04B47F][A0A3M6TRK1]	A0A6P8IHN6 (3.175E-173)	.	uncharacterized protein LOC110254137	Exaiptasia diaphana	69.38	2	Y	.	Hemostatic and Hemorrhagic Toxin	Factor-V-like	FactorV-like_L3	550.79
Cluster-31550.87934	UniRef90	A0A6P8IHY9 [UPI000A2A9CA6][UPI000C047BE1][A0A2B4RCW4][A0A3M6TDR6][UPI00077A0232][UPI00077A38A1][UPI001CF58545][UPI0009E3FFA7][UPI0009E5EFA5]	A0A6P8IHY9 (2.051E-98)	.	venom prothrombin activator oscutarin-C non-catalytic subunit-like isoform X1	Actinia tenebrosa	31.26	1	Y	Y	Hemostatic and Hemorrhagic Toxin	Factor-V-like	FactorV-like_L1	112.63
Cluster-31550.88423	UniRef90	A0A6P8HMZ8 [A0A6P8HRN0][A0A6P8GYK1][A0A6P8IY11][A0A6P8HRH5][A0A6P8HG76][A0A6P8IIM6][A0A6P8HG71][UPI00109BF537][A0A6P8H9Z6]	A0A6P8HMZ8 (1.656E-54)	.	lactadherin-like	Actinia tenebrosa	17.43	1	Y	.	Hemostatic and Hemorrhagic Toxin	Factor-V-like	FactorV-like_L2	1.51
Cluster-31550.88424	UniRef90	A0A6P8HMZ8 [A0A6P8IY11][A0A6P8HRN0][A0A6P8GYK1][A0A6P8HRH5][A0A6P8HG76][A0A6P8IIM6][A0A6P8HG71][UPI00109BF537][A0A6P8H9Z6]	A0A6P8HMZ8 (8.812E-55)	.	lactadherin-like	Actinia tenebrosa	17.5	1	Y	.	Hemostatic and Hemorrhagic Toxin	Factor-V-like	FactorV-like_L2	1.8
Cluster-31550.88497	UniRef90	A0A6P8H4B1 [A0A6P8INW7][A0A6P8HIY2][A0A6P8HCG3][A0A6P8J445][A0A6P8H4M6][A0A6P8IYJ7][A0A6P8GZ91][UPI0020778CA2][A0A6P8HEG5]	A0A6P8H4B1 (2.062E-22)	GO:0016020	uncharacterized protein LOC116287839	Actinia tenebrosa	13.95	1	.	.	Hemostatic and Hemorrhagic Toxin	Factor-V-like	FactorV-like_L1	10.56
Cluster-31550.89892	UniRef90	A0A6P8I9V9 [A0A6P8HXT1][UPI00109BC8A1][UPI000F5599ED][A0A2B4SQU3][UPI000C049450][UPI0009E4334B][UPI001CF58545][UPI00077A56A7][UPI00077A0232]	A0A6P8I9V9 (0.000E+00)	.	uncharacterized protein LOC116297801	Actinia tenebrosa	89.45	1	.	.	Hemostatic and Hemorrhagic Toxin	Factor-V-like	FactorV-like_L3	91.91
Cluster-31550.90453	UniRef90	A0A6P8HXT1 [A0A6P8I9V9][UPI00109BC8A1][UPI0009E4334B][UPI000F5599ED][A0A2B4SQU3][UPI000C049450][A0A3M6TRN5][UPI001CF58545][UPI00077A56A7]	A0A6P8HXT1 (1.918E-268)	.	uncharacterized protein LOC116296299	Actinia tenebrosa	57.6	1	Y	.	Hemostatic and Hemorrhagic Toxin	Factor-V-like	FactorV-like_L3	79.23
Cluster-31550.90454	UniRef90	A0A6P8HXT1 [A0A6P8I9V9][UPI00109BC8A1][A7RK22][UPI0009E4334B][A0A3M6TRN5][UPI000F5599ED][A0A2B4SQU3][UPI000C049450][UPI0009E557A7]	A0A6P8HXT1 (5.929E-117)	.	uncharacterized protein LOC116296299	Actinia tenebrosa	28.38	2	.	.	Hemostatic and Hemorrhagic Toxin	Factor-V-like	FactorV-like_L2	2.98
Cluster-31550.90524	UniRef90	A0A6P8IH71 [A0A6P8HG65][A0A6P8HEG5][A0A6P8HQA0][A0A6P8HLK0][A0A6P8H9Z6][UPI00109B7560][UPI00109B79DC][UPI00109BF2FE][UPI000A2A81F2]	A0A6P8IH71 (3.366E-82)	.	lactadherin-like	Actinia tenebrosa	19.75	1	.	.	Hemostatic and Hemorrhagic Toxin	Factor-V-like	FactorV-like_L1	5.32
Cluster-31550.90700	UniRef90	UPI000C03F9F9 [UPI000F54E9E8][UPI000F551B84][A0A3M6TDS9][A0A2B4RCL1][A0A2B4RB88][A0A2B4SNL0][A0A2B4SM37][A0A2B4RC78][UPI000C054BC2]	A0A3M6TDS9 (8.553E-50)	GO:0016021	protein sidekick-2-like	Stylophora pistillata	24.54	1	.	.	Hemostatic and Hemorrhagic Toxin	Factor-V-like	FactorV-like_L1	23.85
Cluster-31550.91694	UniRef90	A0A6P8HLK0 [A0A6P8IH71][A0A6P8HG65][A0A6P8HEG5][A0A6P8HQA0][A0A6P8H9Z6][UPI00109B7560][UPI00109B79DC][UPI00109BF2FE][UPI000A2A81F2]	A0A6P8HLK0 (9.958E-113)	.	uncharacterized protein LOC116292618	Actinia tenebrosa	27.21	1	Y	.	Hemostatic and Hemorrhagic Toxin	Factor-V-like	FactorV-like_L1	4.01
Cluster-31550.91950	UniRef90	A0A6P8GX38 [A0A6P8IH71][A0A6P8H9Z6][A0A6P8HLK0][A0A6P8HEG5][A0A6P8H2S7][A0A6P8HQA0][A0A6P8IMG9][A0A6P8H266][A0A6P8HG65]	A0A6P8GX38 (9.849E-80)	.	uncharacterized protein LOC116286454 isoform X1	Actinia tenebrosa	19.56	1	Y	.	Hemostatic and Hemorrhagic Toxin	Factor-V-like	FactorV-like_L1	1.7
Cluster-31550.92199	UniRef90	A0A6P8HXT1 [A0A6P8I9V9][UPI00109BC8A1][UPI000F5599ED][A0A2B4SQU3][UPI000C049450][UPI001CF58545][UPI0009E4334B][A0A3M6TRN5][UPI00077A56A7]	A0A6P8HXT1 (3.423E-128)	.	uncharacterized protein LOC116296299	Actinia tenebrosa	29.92	2	Y	.	Hemostatic and Hemorrhagic Toxin	Factor-V-like	FactorV-like_L2	6.98
Cluster-31550.92246	UniRef90	A0A6P8ICS9 [A0A6P8IRZ1][A0A6P8I038][UPI000A2A5EC7][A0A6P8IQE7][UPI000A2A830F][A7S5M8][UPI000A2A9FD4][A7S5M9][UPI000A2A5983]	A0A6P8ICS9 (2.055E-73)	.	uncharacterized protein LOC116298543	Actinia tenebrosa	19.25	1	Y	.	Hemostatic and Hemorrhagic Toxin	Factor-V-like	FactorV-like_L1	3.35
Cluster-31550.9252	UniRef90	A0A6P8HIY2 [A0A6P8HCG3][A0A6P8GZ91][A0A6P8H4M6][A0A6P8IYJ7][A0A6P8HEH7][A0A6P8HEG5][A0A6P8H2S2][A0A6P8IH71][A0A6P8HQ86]	A0A6P8HIY2 (4.178E-49)	.	coagulation factor V-like	Actinia tenebrosa	21.38	2	Y	Y	Hemostatic and Hemorrhagic Toxin	Factor-V-like	FactorV-like_L1	6.85
Cluster-31550.93650	UniRef90	A0A6P8H9Z6 [A0A6P8HLK0][A0A6P8HEG5][A0A6P8IH71][A0A6P8GX38][A0A6P8H2S7][A0A6P8IMG9][A0A6P8HG65][A0A6P8H266][A0A6P8HQA0]	A0A6P8H9Z6 (2.158E-75)	.	uncharacterized protein LOC116289233	Actinia tenebrosa	18.82	1	Y	.	Hemostatic and Hemorrhagic Toxin	Factor-V-like	FactorV-like_L1	1.5
Cluster-31550.93811	UniRef90	A0A6P8ICL7 [A0A6P8I5V2][UPI000A2A6089][A7RUG8][UPI001CF598CF][UPI001CF37A68][UPI001CF5473A][UPI001068D450][UPI001CF31783][UPI001CF29AD0]	A0A6P8ICL7 (3.637E-56)	GO:0016021	lactadherin-like isoform X5	Actinia tenebrosa	24.01	1	Y	.	Hemostatic and Hemorrhagic Toxin	Factor-V-like	FactorV-like_L1	11.48
Cluster-31550.94246	UniRef90	UPI00109BE65B [A0A6P8IGV4][A0A6P8HMF2][UPI00109B8D1A][A0A6P8HKP0][UPI000A2A58F7][A0A6P8J778][A0A6P8IH21][UPI000A2A6DEE][UPI000A2A4FFE]	A0A6P8IGV4 (4.375E-70)	.	ryncolin-1 isoform X1	Actinia tenebrosa	21.41	1	Y	.	Hemostatic and Hemorrhagic Toxin	Ficolin lectin family	(UC)	80.08
Cluster-31550.94737	UniRef90	A0A6P8IGV4 [UPI000A2A4FFE][A0A6P8IH21][UPI0009E583AA][A0A6P8IFJ5][UPI0009E51655][A0A2B4S2X3][A0A3M6TTJ4][UPI000F54D811][UPI000F559773]	A0A6P8IGV4 (2.360E-67)	.	ryncolin-1-like	Actinia tenebrosa	15.13	1	.	.	Hemostatic and Hemorrhagic Toxin	Ficolin lectin family	(UC)	20.53
Cluster-31550.94768	UniRef90	A0A6P8I2E8 [UPI000A2A4F3A][A0A6P8IIC7][A0A6P8J7H0][A0A8B7E0Y8][A0A8B7E1F7][A0A8B7E7H8][A0A3B4CDU6][UPI001F5FAC09][A0A8B7DV21]	A0A6P8I2E8 (6.583E-39)	.	perlucin-like protein	Actinia tenebrosa	21.52	9	Y	Y	Hemostatic and Hemorrhagic Toxin	True Venom Lectin Family	(UC)	5.16
Cluster-31550.94815	UniRef90	A0A6P8IGV4 [A0A6P8IH21][A0A6P8I1D3][A0A6P8J778][A0A6P8HMF2][A0A6P8IFQ5][A0A6P8HKP0][UPI00109BB9ED][UPI00109BE65B][UPI000A2A4FFE]	A0A6P8IGV4 (3.118E-81)	.	ryncolin-1-like	Actinia tenebrosa	23.79	10	Y	Y	Hemostatic and Hemorrhagic Toxin	Ficolin lectin family	(UC)	2.21
Cluster-31550.95188	UniRef90	A0A6P8H9Z6 [A0A6P8GX38][A0A6P8HLK0][A0A6P8HEG5][A0A6P8IH71][A0A6P8IMG9][A0A6P8HG65][A0A6P8H266][A0A6P8H2S7][A0A6P8HQA0]	A0A6P8H9Z6 (1.891E-114)	.	uncharacterized protein LOC116289233	Actinia tenebrosa	26.62	1	Y	.	Hemostatic and Hemorrhagic Toxin	Factor-V-like	FactorV-like_L2	11.7
Cluster-31550.95189	UniRef90	A0A6P8HEG5 [A0A6P8GX38][A0A6P8IH71][A0A6P8H9Z6][A0A6P8HLK0][A0A6P8H2S7][A0A6P8IMG9][A0A6P8H266][A0A6P8HQA0][A0A6P8HG65]	A0A6P8HEG5 (4.741E-52)	GO:0016021	uncharacterized protein LOC116291753 isoform X1	Actinia tenebrosa	14.56	1	Y	.	Hemostatic and Hemorrhagic Toxin	Factor-V-like	FactorV-like_L1	20.04
Cluster-31550.95201	UniRef90	A0A6P8GZ91 [A0A6P8GX38][A0A6P8IH71][A0A6P8HEG5][A0A6P8HIY2][A0A6P8HQ86][A0A6P8H2S2][A0A6P8HEH7][UPI0020777BAB][A7SX33]	A0A6P8GZ91 (7.835E-47)	.	neuropilin-2-like	Actinia tenebrosa	15.54	1	Y	Y	Hemostatic and Hemorrhagic Toxin	Factor-V-like	FactorV-like_L1	25.41
Cluster-31550.95497	UniRef90	A0A6P8H965 [UPI00109BEEDF][A0A6P8IQC8][A0A6P8H721][A0A6P8HHB2][A0A6P8H6E0][A0A6P8HU53][A0A6P8HE84][A0A6P8HTA5][UPI00109BD7FE]	A0A6P8H965 (1.455E-150)	.	uncharacterized protein LOC116286852	Actinia tenebrosa	73.37	1	Y	Y	Hemostatic and Hemorrhagic Toxin	Factor-V-like	FactorV-like_L2	0.56
Cluster-31550.95715	UniRef90	A0A6P8H652 [UPI000A2A5116][A0A6P8H5J7][UPI000A2A9CA6][A0A6P8HH04][A0A2B4RCW4][UPI0009E3FFA7][A0A6P8I638][A0A2B4SJA6][UPI001CF58545]	A0A6P8H652 (0.000E+00)	.	uncharacterized protein LOC116289133	Actinia tenebrosa	92.58	4	Y	.	Hemostatic and Hemorrhagic Toxin	Factor-V-like	FactorV-like_L3	0.53
Cluster-31550.95716	UniRef90	A0A6P8H652 [UPI000A2A5116][A0A6P8H5J7][UPI0009E3FFA7][A0A2B4RCW4][UPI000A2A9CA6][A0A6P8I638][UPI001CF58545][UPI00077A38A1][UPI000C049450]	A0A6P8H652 (5.702E-277)	.	uncharacterized protein LOC116289133	Actinia tenebrosa	70.75	1	Y	.	Hemostatic and Hemorrhagic Toxin	Factor-V-like	FactorV-like_L3	93.12
Cluster-31550.95717	UniRef90	A0A6P8H652 [UPI000A2A5116][A0A2B4RCW4][UPI0009E3FFA7][UPI000A2A9CA6][A0A6P8H5J7][A0A6P8HH04][A0A6P8I638][A0A3M6TRP6][UPI000F5599ED]	A0A6P8H652 (0.000E+00)	.	uncharacterized protein LOC116289133	Actinia tenebrosa	92.06	3	Y	.	Hemostatic and Hemorrhagic Toxin	Factor-V-like	FactorV-like_L3	75.33
Cluster-31550.95718	UniRef90	A0A6P8H652 [UPI000A2A5116][A0A6P8HH04][A0A2B4RCW4][UPI000A2A9CA6][A0A6P8H5J7][UPI0009E3FFA7][A0A6P8I638][UPI001CF58545][A0A2B4SJA6]	A0A6P8H652 (0.000E+00)	.	uncharacterized protein LOC116289133	Actinia tenebrosa	88.57	1	Y	Y	Hemostatic and Hemorrhagic Toxin	Factor-V-like	FactorV-like_L3	106.59
Cluster-31550.95724	UniRef90	A0A6P8H652 [UPI000A2A5116][A0A6P8HH04][A0A2B4RCW4][UPI000A2A9CA6][A0A6P8H5J7][UPI0009E3FFA7][A0A6P8I638][A0A2B4SJA6][UPI000C049450]	A0A6P8H652 (0.000E+00)	.	uncharacterized protein LOC116289133	Actinia tenebrosa	91.28	1	Y	Y	Hemostatic and Hemorrhagic Toxin	Factor-V-like	FactorV-like_L3	22.25
Cluster-31550.95726	UniRef90	A0A6P8H5J7 [A0A6P8H652][UPI000A2A5116][UPI0009E3FFA7][UPI000C047D67][A0A2B4RCW4][UPI000A2A9CA6][A0A7D9M6L5][A0A6P8IHN6][UPI001069D276]	A0A6P8H5J7 (3.524E-65)	.	LOW QUALITY PROTEIN: EGF-like repeat and discoidin I-like domain-containing protein 3	Actinia tenebrosa	14.95	1	.	.	Hemostatic and Hemorrhagic Toxin	Factor-V-like	FactorV-like_L1	27.68
Cluster-31550.95729	UniRef90	A0A6P8H5J7 [A0A6P8H652][UPI000A2A5116][UPI0009E3FFA7][UPI000C047D67][A0A2B4RCW4][UPI000A2A9CA6][A0A7D9M6L5][UPI001069D276][A0A6P8IHN6]	A0A6P8H5J7 (9.858E-64)	.	LOW QUALITY PROTEIN: EGF-like repeat and discoidin I-like domain-containing protein 3	Actinia tenebrosa	16.55	1	.	.	Hemostatic and Hemorrhagic Toxin	Factor-V-like	FactorV-like_L1	2.48
Cluster-31550.96026	UniRef90	A0A6P8IH21 [A0A6P8IGV4][UPI00109BE65B][UPI000F5583EA][A0A3M6TTD1][UPI00109BB9ED][UPI000F559773][UPI000A2A4FFE][UPI001F04521D][A0A3M6TT92]	A0A6P8IH21 (8.797E-71)	.	ryncolin-1-like	Actinia tenebrosa	17.51	1	.	.	Hemostatic and Hemorrhagic Toxin	Ficolin lectin family	(UC)	2.71
Cluster-31550.96535	UniRef90	A0A6P8IGV4 [UPI000A2A4FFE][UPI00109B8D1A][A0A6P8HMF2][UPI000A2A6DEE][A0A6P8IH21][A0A6P8J778][A0A6P8HKP0][UPI000A2A58F7][UPI00109BE65B]	A0A6P8IGV4 (1.091E-92)	.	ryncolin-1-like	Actinia tenebrosa	20.78	1	.	.	Hemostatic and Hemorrhagic Toxin	Ficolin lectin family	(UC)	13.3
Cluster-31550.96536	UniRef90	A0A6P8IGV4 [A0A6P8J778][UPI000A2A4FFE][A0A6P8IH21][UPI000A2A6DEE][UPI00109B8D1A][A0A6P8HMF2][UPI00109BE65B][A0A6P8HKP0][UPI000A2A58F7]	A0A6P8IGV4 (1.262E-115)	.	ryncolin-1-like	Actinia tenebrosa	33.32	1	Y	Y	Hemostatic and Hemorrhagic Toxin	Ficolin lectin family	(UC)	8.06
Cluster-31550.96861	UniRef90	A0A6P8HRH5 [A0A6P8HRN0][A0A6P8IY11][A0A6P8HG76][A0A6P8HG71][A0A6P8GYK1][A0A6P8IIM6][UPI000A2A64F1][A0A6P8HMZ8][A7SJQ3]	A0A6P8HRH5 (3.152E-45)	.	lactadherin-like	Actinia tenebrosa	14.98	1	Y	.	Hemostatic and Hemorrhagic Toxin	Factor-V-like	FactorV-like_L1	26.71
Cluster-31550.96862	UniRef90	A0A6P8HRN0 [A0A6P8HRH5][A0A6P8HG76][A0A6P8IY11][A0A6P8HG71][A0A6P8GYK1][A0A6P8IIM6][UPI00109BB13F][A0A6P8HMZ8][UPI00109BB614]	A0A6P8HRN0 (1.402E-46)	.	uncharacterized protein LOC116294329	Actinia tenebrosa	15.11	2	Y	.	Hemostatic and Hemorrhagic Toxin	Factor-V-like	FactorV-like_L1	2.05
Cluster-31550.96863	UniRef90	A0A6P8HRN0 [A0A6P8IY11][A0A6P8HG76][A0A6P8GYK1][A0A6P8HRH5][A0A6P8HG71][A0A6P8HMZ8][UPI00109BB13F][A0A6P8IIM6][A0A6P8GX38]	A0A6P8HRN0 (1.112E-74)	.	uncharacterized protein LOC116294329	Actinia tenebrosa	21.61	4	Y	.	Hemostatic and Hemorrhagic Toxin	Factor-V-like	FactorV-like_L2	1.18
Cluster-31550.97302	UniRef90	A0A6P8H934 [A0A6P8I961][UPI000A2A9743][UPI0009E1F6F9][A0A2B4SX70][A0A3M6UTC0][A7SSR9][UPI00109BC2F9][A0A6P8HQ32][UPI00139035CD]	A0A6P8H934 (3.984E-163)	GO:0016021; GO:0006508; GO:0004252	transmembrane protease serine 2-like	Actinia tenebrosa	34.59	1	Y	Y	Hemostatic and Hemorrhagic Toxin	Peptidase S1	Peptidase_S1_L1	1.44
Cluster-31687.0	UniRef90	A0A6P8IVK3 [A0A6P8I641][A0A6P8ICH0][A0A6P8ICG8][A0A6P8HN21][A0A6P8I750][A0A6P8HFZ2][A0A6P8I928][UPI00109BEA19][A0A6P8H8D5]	A0A6P8IVK3 (1.095E-53)	.	perlucin-like protein	Actinia tenebrosa	21.44	1	Y	Y	Hemostatic and Hemorrhagic Toxin	True Venom Lectin Family	(UC)	0.4
Cluster-32113.0	UniRef90	A0A6P8HEA3 [A0A6P8HYN4][A0A6P8HRN0][A0A6P8IY11][A0A6P8HC74][A0A6P8GYK1][UPI0020777BAB][UPI00207798A7][UPI0009E5A012][A0A6P8GZ91]	A0A6P8HEA3 (6.697E-40)	.	neuropilin-2-like	Actinia tenebrosa	16.63	1	Y	Y	Hemostatic and Hemorrhagic Toxin	Factor-V-like	FactorV-like_L1	1.11
Cluster-46201.0	UniRef90	A0A6P8HQ86 [A0A6P8IH71][A0A6P8GX38][A0A6P8HIY2][A0A6P8GZ91][A0A6P8HEH7][A0A6P8H2S2][A0A6P8HEG5][A0A6P8HRN0][A0A6P8HYN4]	A0A6P8HQ86 (7.663E-33)	GO:0016021	protein sidekick-1-like	Actinia tenebrosa	13.86	1	.	.	Hemostatic and Hemorrhagic Toxin	Factor-V-like	FactorV-like_L1	2.3
Cluster-50966.0	UniRef90	A0A6P8H230 [UPI0020778CA2][UPI00109BB029][A0A6P8HG76][A0A6P8HRN0][A0A6P8HG71][A0A6P8HLK0][UPI00109B79DC][A0A6P8HQA0][A0A6P8IH71]	A0A6P8H230 (3.269E-160)	GO:0016021; GO:0007155; GO:0004725; GO:0006470	Protein-tyrosine-phosphatase	Actinia tenebrosa	40.72	1	Y	.	Hemostatic and Hemorrhagic Toxin	Factor-V-like	FactorV-like_L2	0.59
Cluster-51205.0	UniRef90	A0A6P8H4B1 [A0A6P8H4M6][A0A6P8J445][A0A6P8INW7][A0A6P8HIY2][A0A6P8IY11][A0A6P8HEH7][A0A6P8HCG3][A0A6P8IH71][A0A6P8H2S2]	A0A6P8H4B1 (2.989E-55)	GO:0016020	uncharacterized protein LOC116287839	Actinia tenebrosa	18.26	1	Y	.	Hemostatic and Hemorrhagic Toxin	Factor-V-like	FactorV-like_L1	2.99
Cluster-59038.0	UniRef90	A0A6P8HIY2 [A0A6P8HCG3][A0A6P8J445][A0A6P8INW7][A0A6P8H4B1][A0A6P8GX38][A0A6P8GZ91][A0A6P8H2S2][A0A6P8HEH7][A0A6P8HEG5]	A0A6P8HIY2 (1.308E-33)	.	coagulation factor V-like	Actinia tenebrosa	12.15	1	.	.	Hemostatic and Hemorrhagic Toxin	Factor-V-like	FactorV-like_L1	2.57
Cluster-59072.0	UniRef90	A0A6P8HIC7 [A0A6P8J1S1][A0A6P8I1R2][UPI00109BD08B][UPI000A2A67BD][UPI00109BBC05][UPI000A2A6019][A7RYZ8][UPI0020778DB9][UPI002077925B]	A0A6P8HIC7 (4.024E-193)	.	uncharacterized protein LOC116292426	Actinia tenebrosa	46.63	1	.	Y	Hemostatic and Hemorrhagic Toxin	Factor-V-like	FactorV-like_L3	1.17
Cluster-6273.0	UniRef90	A0A6P8H652 [UPI000A2A5116][A0A6P8IHY9][UPI0009E3FFA7][A0A3M6TDR6][UPI000C047BE1][A0A2B4RCW4][UPI001CF424EC][A0A6P8H5J7][UPI00077A0232]	A0A6P8H652 (7.454E-91)	.	uncharacterized protein LOC116289133	Actinia tenebrosa	23.85	2	.	.	Hemostatic and Hemorrhagic Toxin	Factor-V-like	FactorV-like_L2	0.7
Cluster-6273.2	UniRef90	A0A6P8H652 [A0A6P8H5J7][UPI000A2A5116][UPI0009E3FFA7][UPI000C047D67][A0A2B4RCW4][A0A6P8IHN6][C3ZML6][UPI0009E62D1E][A0A6P4ZSU9]	A0A6P8H652 (2.202E-63)	.	uncharacterized protein LOC116289133	Actinia tenebrosa	16.38	1	Y	.	Hemostatic and Hemorrhagic Toxin	Factor-V-like	FactorV-like_L1	0.65
Cluster-63728.0	UniRef90	A0A6P8ID34 [UPI00207754C2][UPI0009E1AC24][UPI0009E629C4][UPI000C057A77][UPI000A2A77EA][A0A3M6T8D1][UPI0009E223C2][UPI0009E6263B][A7RP38]	A0A6P8ID34 (4.763E-47)	GO:0005576; GO:0005509; GO:0004930; GO:0005886	sushi, von Willebrand factor type A, EGF and pentraxin domain-containing protein 1-like	Actinia tenebrosa	15.96	1	.	.	Hemostatic and Hemorrhagic Toxin	Factor-V-like	FactorV-like_L1	42.24
Cluster-65049.0	UniRef90	A0A6P8H230 [UPI00109BB029][UPI0020778CA2][A0A6P8HRN0][UPI00077B00C6][A7SJQ3][UPI00207798A7][UPI001CF1DF20][UPI001CF2E767][A0A6P8HG65]	A0A6P8H230 (1.052E-113)	GO:0016021; GO:0007155; GO:0004725; GO:0006470	Protein-tyrosine-phosphatase	Actinia tenebrosa	29.24	1	Y	.	Hemostatic and Hemorrhagic Toxin	Factor-V-like	FactorV-like_L2	1.62
Cluster-6677.0	UniRef90	A0A6P8HCG3 [A0A6P8GZ91][A0A6P8GX38][A0A6P8HEH7][A0A6P8J445][A0A6P8H4B1][A0A6P8H4M6][A0A6P8INW7][UPI0020777BAB][A0A6P8IYJ7]	A0A6P8HCG3 (3.114E-29)	GO:0008201; GO:0001525; GO:0017154; GO:0016021; GO:0007411	uncharacterized protein LOC116287674	Actinia tenebrosa	16.3	1	Y	Y	Hemostatic and Hemorrhagic Toxin	Factor-V-like	FactorV-like_L1	0.56
Cluster-68434.0	UniRef90	A0A6P8J539 [UPI0020771CFF][UPI000A2A8065][A0A6P8J536][UPI00109BA68E][A0A6P8HTC3][UPI000A2A87BF][UPI00138FFFBD][A0A6P8HGF1][A7SXH0]	A0A6P8J539 (3.133E-123)	GO:0006508; GO:0004252; GO:0042151; GO:0090729	elastase-1-like	Actinia tenebrosa	26.96	2	Y	.	Hemostatic and Hemorrhagic Toxin	Peptidase S1	(UC)	1.35
Cluster-687.0	UniRef90	A0A6P8HIY2 [A0A6P8HCG3][A0A6P8HEG5][A0A6P8HQ86][A0A6P8GZ91][A0A6P8H2S2][A0A6P8H4M6][A0A6P8IYJ7][A0A6P8IY11][A0A6P8HEH7]	A0A6P8HIY2 (5.560E-30)	.	coagulation factor V-like	Actinia tenebrosa	13.92	1	Y	Y	Hemostatic and Hemorrhagic Toxin	Factor-V-like	FactorV-like_L1	0.61
Cluster-68828.0	UniRef90	A0A6P8J5B3 [UPI00109BED63][A7RJY0][UPI001CF5EA3E][A0A6P8HQ32][UPI00109BC2F9][UPI0009E56261][A0A3M6UTC0][A0A2B4SBG8][A0A2B4SX70]	A0A6P8J5B3 (1.133E-135)	GO:0006508; GO:0004252	serine protease hepsin-like	Actinia tenebrosa	30.08	1	Y	.	Hemostatic and Hemorrhagic Toxin	Peptidase S1	Peptidase_S1_L1	1.27
Cluster-69436.0	UniRef90	A0A6P8HCG3 [A0A6P8INW7][A0A6P8J445][A0A6P8H4B1][A0A6P8H4M6][A0A6P8HIY2][A0A6P8IYJ7][A0A6P8HEH7][A0A6P8H2S2][A0A6P8GZ91]	A0A6P8HCG3 (2.720E-54)	GO:0008201; GO:0001525; GO:0017154; GO:0016021; GO:0007411	uncharacterized protein LOC116287674	Actinia tenebrosa	18.32	1	.	.	Hemostatic and Hemorrhagic Toxin	Factor-V-like	FactorV-like_L1	0.66
Cluster-70593.0	UniRef90	UPI00109B9AF6 [UPI00207790B7][UPI00109BB029][A0A6P8H230][UPI00109B9558][UPI00207732BC][UPI0020771050][A0A6P8HMZ8][A0A6P8HYN4][UPI0020777BAB]	A0A6P8H230 (3.293E-37)	GO:0016021; GO:0007155; GO:0004725; GO:0006470	uncharacterized protein LOC110241403	Exaiptasia diaphana	18.07	1	Y	.	Hemostatic and Hemorrhagic Toxin	Factor-V-like	FactorV-like_L1	9.33
Cluster-7169.0	UniRef90	A0A6P8HEH7 [A0A6P8GX38][A0A6P8HQ86][A0A6P8GZ91][A0A6P8HEG5][A0A6P8HCG3][A0A6P8HEA3][A7SX33][UPI00207798A7][UPI00109B79DC]	A0A6P8HEH7 (6.134E-38)	.	venom prothrombin activator oscutarin-C non-catalytic subunit-like	Actinia tenebrosa	14.57	1	.	.	Hemostatic and Hemorrhagic Toxin	Factor-V-like	FactorV-like_L1	0.54
Cluster-72023.0	UniRef90	A0A6P8IB48 [A0A6P8IQE7][A0A6P8I8U2][A0A6P8IRZ1][A0A6P8J1V4][A0A6P8ICS9][A0A6P8IJQ1][A0A6P8HDL3][UPI000A2A830F][UPI000A2A97E7]	A0A6P8IB48 (9.943E-31)	.	EGF-like repeat and discoidin I-like domain-containing protein 3	Actinia tenebrosa	11.77	1	Y	.	Hemostatic and Hemorrhagic Toxin	Factor-V-like	FactorV-like_L1	9.28
Cluster-74553.0	UniRef90	A0A6P8I0B9 [A0A6P8HLP2][UPI0009E34A3E][UPI001CF552EA][UPI00109BB5F4][A7SN79][UPI000F552F3F][A0A3M6TL45][UPI000F552FC1][UPI001CF1FA70]	A0A6P8I0B9 (1.151E-66)	.	lactadherin-like	Actinia tenebrosa	17.85	1	Y	.	Hemostatic and Hemorrhagic Toxin	Factor-V-like	FactorV-like_L1	1.63
Cluster-7872.3	UniRef90	A0A6P8IAT3 [UPI001CF3FACB][UPI0009E5F157][UPI0009E594BB][UPI00109B83A9][A0A8C4QQZ9][UPI0009E4B799][UPI001F04C2DA][UPI0009E62D74][A0A3M6TRK1]	A0A6P8IAT3 (1.682E-83)	GO:0016020; GO:0005044; GO:0005509	uncharacterized protein LOC116300545	Actinia tenebrosa	23.46	1	.	.	Hemostatic and Hemorrhagic Toxin	Factor-V-like	FactorV-like_L1	21.76
Cluster-913.0	UniRef90	A0A6P8H230 [UPI0020778CA2][A0A2B4SP07][A0A6P8HRN0][A0A2B4SHJ2][UPI000C042666][A0A2B4R471][UPI000F551B84][A0A2B4RGJ2][A0A2B4SNP7]	A0A6P8H230 (3.054E-117)	GO:0016021; GO:0007155; GO:0004725; GO:0006470	Protein-tyrosine-phosphatase	Actinia tenebrosa	29.73	1	Y	.	Hemostatic and Hemorrhagic Toxin	Factor-V-like	FactorV-like_L2	0.55
Cluster-9172.0	UniRef90	A0A6P8H4M6 [A0A6P8HIY2][A0A6P8GZ91][A0A6P8HEH7][A0A6P8H2S2][A0A6P8GX38][A0A6P8HQ86][A0A6P8HRN0][A0A6P8HEG5][A0A6P8HCG3]	A0A6P8H4M6 (5.115E-37)	GO:0016020	uncharacterized protein LOC116287926	Actinia tenebrosa	14.07	1	.	.	Hemostatic and Hemorrhagic Toxin	Factor-V-like	FactorV-like_L1	0.61
Cluster-10861.0	UniRef90	A0A6P8H9J5 [UPI000A2A4538][UPI0009E1973B][UPI0020770F3B][A7S6H4][UPI0009E210D5][UPI001CF172E7][A0A3M6V436][UPI00077B18B1][UPI000A2A4E0E]	A0A6P8H9J5 (3.042E-70)	GO:0005509; GO:0004623; GO:0006644; GO:0005576; GO:0050482; GO:0016042; GO:0042151	Phospholipase A2	Actinia tenebrosa	12.54	1	Y	.	mixed function enzymes	PLA2	PLA2_L1	0.51
Cluster-178.0	UniRef90	A0A6P8HUG2 [A0A6P8HXC0][UPI000A2A8FD2][A0A1S3IFZ7][A0A8J0UBH0][A0A1E1XFJ9][A0A6P7UY13][UPI0014022AA0][B0BMF1][A0A8J1J3U8]	A0A6P8HUG2 (7.258E-88)	GO:0004623; GO:0006644; GO:0005576; GO:0050482; GO:0042151	phospholipase A2 isozymes PA3A/PA3B/PA5-like	Actinia tenebrosa	22.83	1	Y	Y	mixed function enzymes	PLA2	(UC)	2.81
Cluster-178.1	UniRef90	A0A6P8HUG2 [A0A6P8HXC0][UPI000A2A8FD2][A0A1S3IFZ7][A0A1E1XFJ9][A0A6P7UY13][A0A8J0UBH0][UPI0014022AA0][UPI00189ABE83][B0BMF1]	A0A6P8HUG2 (1.500E-88)	GO:0004623; GO:0006644; GO:0005576; GO:0050482; GO:0042151	phospholipase A2 isozymes PA3A/PA3B/PA5-like	Actinia tenebrosa	22.8	1	Y	Y	mixed function enzymes	PLA2	(UC)	3.61
Cluster-30784.0	UniRef90	A0A6P8HBI3 [A0A6P8HMC4][A7LCJ2][UPI000A2A7DE1][A0A6P8J0E5][UPI0020775295][A7RYD7][A7RYD8][UPI000A2A592A][P00622]	A0A6P8HBI3 (9.424E-39)	GO:0005509; GO:0004623; GO:0006644; GO:0005576; GO:0050482; GO:0016042; GO:0042151	Phospholipase A2	Actinia tenebrosa	17.97	1	Y	Y	mixed function enzymes	PLA2	PLA2_L1	6.41
Cluster-31550.114884	UniRef90	A0A6P8J0E5 [A0A6P8HMC4][UPI000A2A592A][UPI000A2A7DE1][A0A8J9Z8L6][A0A8J9Z899][A0A6P8HBI3][UPI000A2A9605][F5CPF0][UPI00077B17EF]	A0A6P8J0E5 (9.879E-29)	GO:0005509; GO:0004623; GO:0006644; GO:0005576; GO:0050482; GO:0016042; GO:0042151	Phospholipase A2	Actinia tenebrosa	17.81	1	Y	.	mixed function enzymes	PLA2	PLA2_L1	15.26
Cluster-31550.118046	UniRef90	A0A6P8HFV9 [UPI000A2A78AC][Q8WS88][D2X8K2][A7S5K1][A7S6H4][UPI00207726EF][UPI0020770F3B][UPI001F03A29E][A0A6P8H776]	A0A6P8HFV9 (7.717E-49)	GO:0005509; GO:0004623; GO:0006644; GO:0005576; GO:0050482; GO:0016042; GO:0042151	Phospholipase A2	Actinia tenebrosa	14.25	1	.	.	mixed function enzymes	PLA2	PLA2_L1	3.16
Cluster-31550.121927	UniRef90	A0A6P8HXC0 [A0A6P8HUG2][UPI000A2A8FD2][A0A1S3IFZ7][UPI001CC49584][A0A8B8ETR4][UPI0011B71C39][C3YDI1][UPI001BB1A27A][UPI0009B392FE]	A0A6P8HXC0 (1.124E-91)	GO:0004623; GO:0006644; GO:0005576; GO:0050482; GO:0042151	phospholipase A2 isozymes PA3A/PA3B/PA5-like	Actinia tenebrosa	24.29	2	Y	Y	mixed function enzymes	PLA2	PLA2_L2	17.2
Cluster-31550.121928	UniRef90	A0A6P8HXC0 [A0A6P8HUG2][UPI000A2A8FD2][A0A1S3IFZ7][UPI001CC49584][A0A8B8ETR4][UPI0011B71C39][UPI001BB1A27A][UPI0009E2C2D1][UPI0009B392FE]	A0A6P8HXC0 (8.204E-92)	GO:0004623; GO:0006644; GO:0005576; GO:0050482; GO:0042151	phospholipase A2 isozymes PA3A/PA3B/PA5-like	Actinia tenebrosa	24.43	1	Y	Y	mixed function enzymes	PLA2	PLA2_L2	25.62
Cluster-31550.121929	UniRef90	A0A6P8HXC0 [A0A6P8HUG2][UPI000A2A8FD2][A0A1S3IFZ7][UPI001CC49584][A0A8B8ETR4][UPI0011B71C39][C3YDI1][UPI001BB1A27A][UPI0009B392FE]	A0A6P8HXC0 (1.541E-91)	GO:0004623; GO:0006644; GO:0005576; GO:0050482; GO:0042151	phospholipase A2 isozymes PA3A/PA3B/PA5-like	Actinia tenebrosa	24.29	1	Y	Y	mixed function enzymes	PLA2	PLA2_L2	14.56
Cluster-31550.121930	UniRef90	A0A6P8HXC0 [A0A6P8HUG2][UPI000A2A8FD2][A0A1S3IFZ7][UPI001CC49584][A0A8B8ETR4][UPI0011B71C39][UPI0009B392FE][C3YDI1][UPI001BB1A27A]	A0A6P8HXC0 (4.367E-92)	GO:0004623; GO:0006644; GO:0005576; GO:0050482; GO:0042151	phospholipase A2 isozymes PA3A/PA3B/PA5-like	Actinia tenebrosa	24.44	1	Y	Y	mixed function enzymes	PLA2	PLA2_L2	58.36
Cluster-31550.121931	UniRef90	A0A6P8HXC0 [A0A6P8HUG2][UPI000A2A8FD2][A0A8E0RZE4][A0A3P8L1K8][UPI00189D82C5][UPI00097D05BC][UPI0005CE4461][A0A1B6C456][A0A6J2UU42]	A0A6P8HXC0 (6.708E-55)	GO:0004623; GO:0006644; GO:0005576; GO:0050482; GO:0042151	phospholipase A2 isozymes PA3A/PA3B/PA5-like	Actinia tenebrosa	17.46	2	.	.	mixed function enzymes	PLA2	(UC)	9.56
Cluster-31550.121932	UniRef90	A0A6P8HXC0 [A0A6P8HUG2][UPI000A2A8FD2][A0A1S3IFZ7][UPI001CC49584][A0A8B8ETR4][UPI0011B71C39][UPI001BB1A27A][UPI0009E2C2D1][UPI0009B392FE]	A0A6P8HXC0 (8.204E-92)	GO:0004623; GO:0006644; GO:0005576; GO:0050482; GO:0042151	phospholipase A2 isozymes PA3A/PA3B/PA5-like	Actinia tenebrosa	24.43	1	Y	Y	mixed function enzymes	PLA2	PLA2_L2	13.43
Cluster-31550.130841	UniRef90	A0A6P8J0E5 [UPI0020775295][UPI000A2A592A][A0A6P8HMC4][UPI000A2A9605][A7RYD7][A0A6P8HBI3][A7LCJ2][A7RYD8][UPI000A2A7DE1]	A0A6P8J0E5 (1.278E-57)	GO:0005509; GO:0004623; GO:0006644; GO:0005576; GO:0050482; GO:0016042; GO:0042151	Phospholipase A2	Actinia tenebrosa	21.5	2	Y	Y	mixed function enzymes	PLA2	PLA2_L1	51.47
Cluster-31550.143699	UniRef90	A0A6P8HFV9 [UPI000A2A78AC][Q8WS88][D2X8K2][A7S5K1][UPI00207726EF][A0A2B4SU31][UPI001F03A29E][A0A3M6UM13][UPI000F557B9C]	A0A6P8HFV9 (5.733E-60)	GO:0005509; GO:0004623; GO:0006644; GO:0005576; GO:0050482; GO:0016042; GO:0042151	Phospholipase A2	Actinia tenebrosa	20.77	2	Y	Y	mixed function enzymes	PLA2	PLA2_L1	8.37
Cluster-31550.60543	UniRef90	A0A6P8HFV9 [UPI000A2A78AC][Q8WS88][D2X8K2][UPI00207726EF][A7S5K1][UPI000A2A8ABE][A0A2B4SU31][UPI000A2A61BB][UPI000F557B9C]	A0A6P8HFV9 (3.830E-61)	GO:0005509; GO:0004623; GO:0006644; GO:0005576; GO:0050482; GO:0016042; GO:0042151	Phospholipase A2	Actinia tenebrosa	18.58	1	Y	Y	mixed function enzymes	PLA2	PLA2_L1	140.49
Cluster-31550.78160	UniRef90	A0A6P8HBI3 [UPI000A2A7DE1][UPI0020775295][A0A6P8HMC4][A7LCJ2][A0A6P8J0E5][A7RYD7][A7RYD8][UPI000A2A592A][Q45Z12]	A0A6P8HBI3 (1.433E-63)	GO:0005509; GO:0004623; GO:0006644; GO:0005576; GO:0050482; GO:0016042; GO:0042151	Phospholipase A2	Actinia tenebrosa	18.75	1	Y	Y	mixed function enzymes	PLA2	PLA2_L1	2756.28
Cluster-31550.78161	UniRef90	A0A6P8HBI3 [UPI0020775295][A0A6P8HMC4][UPI000A2A7DE1][A7LCJ2][A0A6P8J0E5][A7RYD7][A7RYD8][UPI000A2A592A][Q45Z12]	A0A6P8HBI3 (2.624E-63)	GO:0005509; GO:0004623; GO:0006644; GO:0005576; GO:0050482; GO:0016042; GO:0042151	Phospholipase A2	Actinia tenebrosa	16.4	1	Y	.	mixed function enzymes	PLA2	PLA2_L1	2042.87
Cluster-31550.78169	UniRef90	A0A6P8HBI3 [UPI000A2A7DE1][UPI0020775295][A0A6P8HMC4][A7LCJ2][A0A6P8J0E5][A7RYD7][A7RYD8][UPI000A2A592A][Q45Z12]	A0A6P8HBI3 (2.693E-63)	GO:0005509; GO:0004623; GO:0006644; GO:0005576; GO:0050482; GO:0016042; GO:0042151	Phospholipase A2	Actinia tenebrosa	18.75	1	Y	Y	mixed function enzymes	PLA2	PLA2_L1	4034.21
Cluster-31550.78170	UniRef90	A0A6P8HBI3 [A0A8B6CPW0][A0A8S3QV36][A0A8S3V015][P20251][P20252][R4G2H2][P20254][P00611][UPI000A2A7DE1]	A0A6P8HBI3 (9.443E-19)	GO:0005509; GO:0004623; GO:0006644; GO:0005576; GO:0050482; GO:0016042; GO:0042151	Phospholipase A2	.	11.37	1	Y	Y	mixed function enzymes	PLA2	PLA2_L1	62.59
Cluster-31550.78171	UniRef90	A0A6P8HBI3 [A0A8B6CPW0][A0A8S3QV36][A0A8S3V015][P20251][P20252][R4G2H2][P20254][P00611][UPI000A2A7DE1]	A0A6P8HBI3 (7.934E-18)	GO:0005509; GO:0004623; GO:0006644; GO:0005576; GO:0050482; GO:0016042; GO:0042151	Phospholipase A2	Actinia tenebrosa	16.29	1	.	.	mixed function enzymes	PLA2	PLA2_L1	219.54
Cluster-31550.78175	UniRef90	A0A6P8HBI3 [A0A6P8HMC4][UPI0020775295][UPI000A2A7DE1][A0A6P8J0E5][A7LCJ2][Q45Z12][A7RYD7][A7T773][P20258]	A0A6P8HBI3 (3.452E-44)	GO:0005509; GO:0004623; GO:0006644; GO:0005576; GO:0050482; GO:0016042; GO:0042151	Phospholipase A2	Actinia tenebrosa	16.65	1	Y	Y	mixed function enzymes	PLA2	PLA2_L1	1546.18
Cluster-31550.86134	UniRef90	A0A6P8HBI3 [UPI0020775295][UPI000A2A7DE1][A0A6P8HMC4][A0A6P8J0E5][A7RYD7][A7T773][U3EPF6][A0A194AT64][A7RYD8]	A0A6P8HBI3 (6.590E-29)	GO:0005509; GO:0004623; GO:0006644; GO:0005576; GO:0050482; GO:0016042; GO:0042151	Phospholipase A2	Actinia tenebrosa	15.69	1	Y	Y	mixed function enzymes	PLA2	PLA2_L1	33.46
Cluster-31550.91299	UniRef90	UPI0020770F3B [A7S6H4][A0A3M6V436][UPI0020778DCB][UPI0020779483][UPI000F55831B][A0A3M6TTE4][A0A6P8H725][UPI0009E28120][A0A6P8H776]	A7S6H4 (1.140E-40)	GO:0005509; GO:0004623; GO:0006644; GO:0005576; GO:0050482; GO:0016042; GO:0042151	phospholipase A2 A2-actitoxin-Cgg2a	Nematostella vectensis	22.22	2	Y	Y	mixed function enzymes	PLA2	PLA2_L1	239.2
Cluster-40952.0	UniRef90	A0A6P8H725 [UPI000A2A4E0E][A7SNJ7][UPI002076F9CC][UPI0009E28120][UPI000F55831B][A0A3M6V436][A0A6P8H9J5][UPI0020770F3B][A0A3M6TTE4]	A0A6P8H725 (4.063E-71)	GO:0005509; GO:0004623; GO:0006644; GO:0005576; GO:0050482; GO:0016042; GO:0042151	Phospholipase A2	Actinia tenebrosa	17.24	1	.	.	mixed function enzymes	PLA2	PLA2_L1	0.32
Cluster-0.0	no_hit	.	.	.	.	.	7.34	1	Y	.	NA	NA	NA	0.41
Cluster-1.0	no_hit	.	.	.	.	.	12.44	1	.	.	NA	NA	NA	0.91
Cluster-10.0	no_hit	.	.	.	.	.	4.96	1	Y	.	NA	NA	NA	0.48
Cluster-100.0	no_hit	.	.	.	.	.	3.51	1	Y	.	NA	NA	NA	1.11
Cluster-1000.0	UniRef90	UPI0010FCD1AF [A0A7D9LF51][A0A7D9I2A2][UPI001CF0E522][A0A6S7IFX7][UPI00109BE19E][UPI001CF56B2C][UPI001CF2E6B4][A0A7D9HAP9][UPI000C04E819]	A0A7D9LF51 (1.211E-54)	GO:0003676; GO:0015074	uncharacterized protein LOC114967080	Acropora millepora	13.94	1	.	.	NA	NA	NA	0.45
Cluster-10000.0	no_hit	.	.	.	.	.	14.15	1	Y	.	NA	NA	NA	0.64
Cluster-10001.0	UniRef90	UPI000C04A0B8 [UPI000C049C50][A0A2B4RJU6][A0A2B4R9X4][A0A2B4SLH0][A0A2B4SBS9][A0A2B4R778][A0A2B4RI74][A0A2B4RGQ4][A0A2B4R5P4]	A0A2B4RJU6 (2.563E-52)	GO:0004519	uncharacterized protein LOC111325109	Stylophora pistillata	13.93	1	Y	.	NA	NA	NA	1.24
Cluster-10002.0	no_hit	.	.	.	.	.	4.14	1	Y	.	NA	NA	NA	0.55
Cluster-10003.0	no_hit	.	.	.	.	.	6.87	1	Y	.	NA	NA	NA	1.08
Cluster-10004.0	no_hit	.	.	.	.	.	6.1	1	Y	.	NA	NA	NA	0.4
Cluster-10005.0	no_hit	.	.	.	.	.	5.96	1	Y	.	NA	NA	NA	0.66
Cluster-10005.1	no_hit	.	.	.	.	.	4.06	2	Y	.	NA	NA	NA	2.91
Cluster-10006.0	no_hit	.	.	.	.	.	13.35	1	Y	.	NA	NA	NA	0.65
Cluster-10007.0	no_hit	.	.	.	.	.	7.29	1	Y	.	NA	NA	NA	1
Cluster-10008.0	no_hit	.	.	.	.	.	6.99	1	.	.	NA	NA	NA	0.91
Cluster-10008.1	no_hit	.	.	.	.	.	6.28	1	Y	.	NA	NA	NA	0.39
Cluster-10009.0	no_hit	.	.	.	.	.	5.81	1	Y	.	NA	NA	NA	0.58
Cluster-10009.1	no_hit	.	.	.	.	.	5.01	3	Y	.	NA	NA	NA	1.54
Cluster-1001.0	no_hit	.	.	.	.	.	4.95	1	Y	.	NA	NA	NA	1.9
Cluster-10010.0	no_hit	.	.	.	.	.	5.09	1	Y	.	NA	NA	NA	0.41
Cluster-10011.0	no_hit	.	.	.	.	.	5.6	1	.	.	NA	NA	NA	0.91
Cluster-10011.1	no_hit	.	.	.	.	.	4.25	1	Y	.	NA	NA	NA	0.62
Cluster-10012.0	no_hit	.	.	.	.	.	4.88	1	Y	.	NA	NA	NA	0.53
Cluster-10013.0	no_hit	.	.	.	.	.	9.27	1	Y	.	NA	NA	NA	0.41
Cluster-10014.0	no_hit	.	.	.	.	.	3.87	1	Y	.	NA	NA	NA	0.65
Cluster-10015.0	no_hit	.	.	.	.	.	8.37	1	Y	.	NA	NA	NA	0.86
Cluster-10016.0	no_hit	.	.	.	.	.	10.6	1	Y	.	NA	NA	NA	0.86
Cluster-10017.0	no_hit	.	.	.	.	.	6.14	2	Y	.	NA	NA	NA	0.72
Cluster-10018.0	no_hit	.	.	.	.	.	6.75	2	Y	.	NA	NA	NA	0.46
Cluster-10019.0	no_hit	.	.	.	.	.	8.57	1	.	.	NA	NA	NA	0.5
Cluster-1002.0	no_hit	.	.	.	.	.	7.42	1	.	.	NA	NA	NA	0.57
Cluster-10020.0	no_hit	.	.	.	.	.	12.9	1	.	.	NA	NA	NA	1.05
Cluster-10021.0	no_hit	.	.	.	.	.	9.69	1	Y	Y	NA	NA	NA	1.31
Cluster-10021.1	no_hit	.	.	.	.	.	9.22	1	Y	Y	NA	NA	NA	1.94
Cluster-10022.0	no_hit	.	.	.	.	.	7.35	1	Y	.	NA	NA	NA	0.59
Cluster-10023.0	no_hit	.	.	.	.	.	4.68	1	Y	.	NA	NA	NA	0.55
Cluster-10024.0	no_hit	.	.	.	.	.	7.78	1	.	.	NA	NA	NA	0.53
Cluster-10025.0	no_hit	.	.	.	.	.	11.21	1	.	.	NA	NA	NA	1.08
Cluster-10026.0	no_hit	.	.	.	.	.	12.36	1	.	.	NA	NA	NA	0.43
Cluster-10027.0	no_hit	.	.	.	.	.	3.76	1	Y	.	NA	NA	NA	0.52
Cluster-10028.0	no_hit	.	.	.	.	.	5.61	1	Y	Y	NA	NA	NA	0.67
Cluster-10028.1	no_hit	.	.	.	.	.	4.69	1	Y	.	NA	NA	NA	0.49
Cluster-10029.0	no_hit	.	.	.	.	.	5.63	1	Y	.	NA	NA	NA	0.55
Cluster-1003.0	UniRef90	A0A6P8IKD7 [A7S3Z6][UPI000A2A60C5][UPI0009E273BF][A0A3M6U9C0][UPI00077AF3B1][A0A6S7I4Z6][A0A8B7DWW6][A0A8B8D6R3][UPI001CF28E89]	A0A6P8IKD7 (5.428E-83)	.	kelch-like protein 12	Actinia tenebrosa	16.52	1	Y	.	NA	NA	NA	1.03
Cluster-10030.0	no_hit	.	.	.	.	.	9.61	1	.	.	NA	NA	NA	0.57
Cluster-10031.0	no_hit	.	.	.	.	.	5.94	1	Y	.	NA	NA	NA	0.6
Cluster-10032.0	no_hit	.	.	.	.	.	8.59	1	Y	.	NA	NA	NA	0.5
Cluster-10033.0	no_hit	.	.	.	.	.	7.12	2	Y	.	NA	NA	NA	0.97
Cluster-10034.0	no_hit	.	.	.	.	.	9.79	1	Y	.	NA	NA	NA	0.42
Cluster-10035.0	no_hit	.	.	.	.	.	5.15	1	Y	.	NA	NA	NA	0.47
Cluster-10036.0	no_hit	.	.	.	.	.	7.39	1	Y	.	NA	NA	NA	3.92
Cluster-10036.1	no_hit	.	.	.	.	.	9.28	1	Y	.	NA	NA	NA	1.54
Cluster-10037.0	no_hit	.	.	.	.	.	3.99	2	Y	.	NA	NA	NA	1.67
Cluster-10038.0	no_hit	.	.	.	.	.	9	3	.	.	NA	NA	NA	0.68
Cluster-10038.1	no_hit	.	.	.	.	.	6.48	1	Y	.	NA	NA	NA	0.94
Cluster-10039.0	no_hit	.	.	.	.	.	6.46	3	Y	.	NA	NA	NA	1.5
Cluster-1004.0	no_hit	.	.	.	.	.	5.44	1	Y	.	NA	NA	NA	0.63
Cluster-10040.0	UniRef90	UPI0020774AA4 [A0A3M6TAE0][UPI001CF52EDB][A0A7D9IAG8][UPI0020773B19]	A0A3M6TAE0 (7.552E-08)	.	uncharacterized protein LOC125560152	Nematostella vectensis	12.99	9	.	.	NA	NA	NA	0.42
Cluster-10041.0	no_hit	.	.	.	.	.	5.15	1	.	.	NA	NA	NA	0.77
Cluster-10042.0	no_hit	.	.	.	.	.	10.64	1	.	.	NA	NA	NA	0.41
Cluster-10043.0	no_hit	.	.	.	.	.	4.68	2	Y	.	NA	NA	NA	0.44
Cluster-10044.0	no_hit	.	.	.	.	.	5.48	1	Y	.	NA	NA	NA	1.74
Cluster-10045.0	no_hit	.	.	.	.	.	5.2	1	Y	.	NA	NA	NA	0.49
Cluster-10046.0	no_hit	.	.	.	.	.	4.27	1	Y	.	NA	NA	NA	0.37
Cluster-10047.0	no_hit	.	.	.	.	.	8.06	1	Y	.	NA	NA	NA	0.91
Cluster-10048.0	no_hit	.	.	.	.	.	7.64	1	Y	.	NA	NA	NA	0.39
Cluster-10049.0	no_hit	.	.	.	.	.	4.13	2	Y	.	NA	NA	NA	1.16
Cluster-1005.0	no_hit	.	.	.	.	.	7.25	1	Y	.	NA	NA	NA	0.7
Cluster-10050.0	no_hit	.	.	.	.	.	7.94	1	Y	.	NA	NA	NA	0.48
Cluster-10051.0	no_hit	.	.	.	.	.	5.84	1	.	.	NA	NA	NA	2.21
Cluster-10052.0	no_hit	.	.	.	.	.	5.15	1	Y	.	NA	NA	NA	0.73
Cluster-10053.0	no_hit	.	.	.	.	.	9.79	1	Y	.	NA	NA	NA	0.79
Cluster-10053.1	no_hit	.	.	.	.	.	9.77	1	Y	.	NA	NA	NA	0.78
Cluster-10054.0	no_hit	.	.	.	.	.	6.84	1	Y	.	NA	NA	NA	0.58
Cluster-10055.0	no_hit	.	.	.	.	.	5.72	3	Y	.	NA	NA	NA	1.38
Cluster-10056.0	no_hit	.	.	.	.	.	6.03	1	Y	.	NA	NA	NA	0.8
Cluster-10057.0	no_hit	.	.	.	.	.	9.15	1	.	.	NA	NA	NA	0.41
Cluster-10058.0	no_hit	.	.	.	.	.	8.54	1	Y	.	NA	NA	NA	0.34
Cluster-10058.1	no_hit	.	.	.	.	.	4.7	1	Y	.	NA	NA	NA	0.35
Cluster-10059.0	no_hit	.	.	.	.	.	8.4	1	.	.	NA	NA	NA	1.29
Cluster-1006.0	no_hit	.	.	.	.	.	6.76	1	Y	.	NA	NA	NA	0.73
Cluster-10060.0	no_hit	.	.	.	.	.	7.94	1	Y	.	NA	NA	NA	0.52
Cluster-10061.0	no_hit	.	.	.	.	.	17.01	2	.	.	NA	NA	NA	0.84
Cluster-10061.1	UniRef90	A7SLN8 [A7RHI8][A7S1I8][UPI000A2A5CF6][A7RXC3][A7T3P5][UPI0020773C36][UPI000A2A5833][A0A6P8J069][A7SLS4]	A7SLN8 (1.807E-14)	GO:0043005; GO:0042277; GO:0005887; GO:0004930	G_PROTEIN_RECEP_F1_2 domain-containing protein	Nematostella vectensis	19.8	1	.	.	NA	NA	NA	0.99
Cluster-10062.0	no_hit	.	.	.	.	.	5.5	1	Y	.	NA	NA	NA	0.59
Cluster-10063.0	UniRef90	UPI00077A0F28 [UPI001CF59B01][A0A444UWT9]	A0A444UWT9 (2.786E-06)	.	LOW QUALITY PROTEIN: uncharacterized protein LOC107335102	Acropora digitifera	16.73	1	Y	.	NA	NA	NA	0.68
Cluster-10063.1	UniRef90	UPI00077A0F28 [UPI001CF59B01][A0A444UWT9]	A0A444UWT9 (2.118E-06)	.	LOW QUALITY PROTEIN: uncharacterized protein LOC107335102	Acropora digitifera	15.5	1	Y	.	NA	NA	NA	1.06
Cluster-10064.0	UniRef90	UPI000A2A7B8A [A0A8J9Z815][UPI001CF29DD7][C3ZYA2][A0A8J5CP66][C3YJ01][C3YWQ8][A0A8J4Y9T0][A0A8J4XR00][A0A8J4YXR8]	A0A8J9Z815 (6.280E-17)	.	uncharacterized protein LOC110252202	Exaiptasia diaphana	7.12	1	Y	.	NA	NA	NA	0.46
Cluster-10065.0	no_hit	.	.	.	.	.	6.85	1	Y	.	NA	NA	NA	0.6
Cluster-10066.0	no_hit	.	.	.	.	.	4.71	1	Y	.	NA	NA	NA	0.52
Cluster-10067.0	no_hit	.	.	.	.	.	3.64	1	Y	.	NA	NA	NA	0.8
Cluster-10068.0	no_hit	.	.	.	.	.	5.61	1	Y	.	NA	NA	NA	0.42
Cluster-10069.0	no_hit	.	.	.	.	.	3.89	1	Y	.	NA	NA	NA	0.48
Cluster-1007.0	no_hit	.	.	.	.	.	6.63	1	Y	.	NA	NA	NA	0.47
Cluster-1007.1	no_hit	.	.	.	.	.	6.05	1	Y	Y	NA	NA	NA	0.33
Cluster-10070.0	no_hit	.	.	.	.	.	6.14	2	Y	.	NA	NA	NA	0.39
Cluster-10070.1	no_hit	.	.	.	.	.	8.91	1	Y	.	NA	NA	NA	0.37
Cluster-10070.2	no_hit	.	.	.	.	.	7.54	1	Y	.	NA	NA	NA	0.74
Cluster-10071.0	no_hit	.	.	.	.	.	3.82	1	Y	.	NA	NA	NA	0.34
Cluster-10071.1	no_hit	.	.	.	.	.	3.99	1	Y	.	NA	NA	NA	0.55
Cluster-10072.0	no_hit	.	.	.	.	.	8.92	1	.	.	NA	NA	NA	0.41
Cluster-10073.0	no_hit	.	.	.	.	.	7.11	1	Y	.	NA	NA	NA	1.18
Cluster-10074.0	no_hit	.	.	.	.	.	7.22	1	Y	.	NA	NA	NA	1.46
Cluster-10075.0	no_hit	.	.	.	.	.	8.72	1	Y	.	NA	NA	NA	0.44
Cluster-10076.0	no_hit	.	.	.	.	.	9.03	1	Y	.	NA	NA	NA	0.46
Cluster-10077.0	no_hit	.	.	.	.	.	7.31	1	Y	.	NA	NA	NA	0.58
Cluster-10078.0	no_hit	.	.	.	.	.	5.16	1	Y	.	NA	NA	NA	0.85
Cluster-10079.0	no_hit	.	.	.	.	.	4.89	1	Y	.	NA	NA	NA	0.61
Cluster-10079.1	no_hit	.	.	.	.	.	3.95	1	Y	.	NA	NA	NA	0.48
Cluster-1008.0	no_hit	.	.	.	.	.	6.39	1	Y	.	NA	NA	NA	0.73
Cluster-10080.0	no_hit	.	.	.	.	.	18.14	1	.	.	NA	NA	NA	0.72
Cluster-10081.0	no_hit	.	.	.	.	.	4.81	1	Y	.	NA	NA	NA	1.03
Cluster-10082.0	no_hit	.	.	.	.	.	7.5	1	Y	.	NA	NA	NA	0.88
Cluster-10083.0	no_hit	.	.	.	.	.	4.97	1	.	.	NA	NA	NA	0.41
Cluster-10084.0	no_hit	.	.	.	.	.	4.32	1	Y	.	NA	NA	NA	0.71
Cluster-10085.0	no_hit	.	.	.	.	.	4.51	1	Y	.	NA	NA	NA	0.54
Cluster-10086.0	no_hit	.	.	.	.	.	6.3	1	.	.	NA	NA	NA	0.39
Cluster-10087.0	no_hit	.	.	.	.	.	11.48	1	Y	.	NA	NA	NA	0.52
Cluster-10088.0	no_hit	.	.	.	.	.	5.61	1	Y	.	NA	NA	NA	0.59
Cluster-10089.0	no_hit	.	.	.	.	.	4.16	1	.	.	NA	NA	NA	0.59
Cluster-10089.1	no_hit	.	.	.	.	.	4.58	1	Y	.	NA	NA	NA	1.74
Cluster-1009.0	no_hit	.	.	.	.	.	5.48	1	Y	.	NA	NA	NA	0.82
Cluster-10090.0	no_hit	.	.	.	.	.	5.97	2	Y	.	NA	NA	NA	0.54
Cluster-10091.0	no_hit	.	.	.	.	.	5.41	1	Y	.	NA	NA	NA	0.39
Cluster-10092.0	no_hit	.	.	.	.	.	8.82	1	Y	.	NA	NA	NA	0.58
Cluster-10092.1	no_hit	.	.	.	.	.	4.33	1	Y	.	NA	NA	NA	0.45
Cluster-10093.0	no_hit	.	.	.	.	.	5.37	2	Y	.	NA	NA	NA	0.8
Cluster-10094.0	no_hit	.	.	.	.	.	7.56	1	Y	.	NA	NA	NA	1.13
Cluster-10095.0	no_hit	.	.	.	.	.	10.17	2	Y	.	NA	NA	NA	0.4
Cluster-10096.0	no_hit	.	.	.	.	.	9.85	1	Y	.	NA	NA	NA	1.35
Cluster-10097.0	no_hit	.	.	.	.	.	4.81	1	Y	.	NA	NA	NA	0.83
Cluster-10098.0	no_hit	.	.	.	.	.	6.18	1	Y	.	NA	NA	NA	0.6
Cluster-10099.0	no_hit	.	.	.	.	.	5.8	2	Y	.	NA	NA	NA	0.67
Cluster-101.0	no_hit	.	.	.	.	.	11.82	1	.	.	NA	NA	NA	0.62
Cluster-1010.0	no_hit	.	.	.	.	.	3.89	1	Y	.	NA	NA	NA	0.46
Cluster-10100.0	no_hit	.	.	.	.	.	7.24	1	Y	.	NA	NA	NA	0.42
Cluster-10101.0	no_hit	.	.	.	.	.	7.22	2	.	.	NA	NA	NA	0.69
Cluster-10102.0	no_hit	.	.	.	.	.	4.71	1	Y	.	NA	NA	NA	1
Cluster-10103.0	no_hit	.	.	.	.	.	6.94	1	Y	.	NA	NA	NA	0.66
Cluster-10104.0	no_hit	.	.	.	.	.	4.49	1	Y	.	NA	NA	NA	0.5
Cluster-10105.0	no_hit	.	.	.	.	.	5.55	1	Y	.	NA	NA	NA	0.42
Cluster-10106.0	no_hit	.	.	.	.	.	3.61	1	Y	.	NA	NA	NA	0.45
Cluster-10107.0	no_hit	.	.	.	.	.	8.27	1	.	.	NA	NA	NA	0.54
Cluster-10107.1	UniRef90	A0A8C7X665 [A0A3B3H5U1][A0A3B3HKX5][A0A8S3VSK7][A0A2H9T4F1][A0A7D9DYM4][A0A6S7H0W1][A0A6S7HAT7][A0A6S7GCJ7][A0A7D9HU80]	A0A8C7X665 (1.502E-09)	.	Reverse transcriptase domain-containing protein	Oryzias sinensis	10.7	1	.	.	NA	NA	NA	0.63
Cluster-10108.0	no_hit	.	.	.	.	.	3.76	1	Y	.	NA	NA	NA	0.89
Cluster-10109.0	no_hit	.	.	.	.	.	3.81	1	Y	.	NA	NA	NA	0.66
Cluster-1011.0	no_hit	.	.	.	.	.	5.54	1	Y	.	NA	NA	NA	0.37
Cluster-10110.0	no_hit	.	.	.	.	.	6.33	1	Y	.	NA	NA	NA	0.36
Cluster-10111.0	no_hit	.	.	.	.	.	8.8	2	Y	.	NA	NA	NA	0.55
Cluster-10112.0	no_hit	.	.	.	.	.	13.55	2	.	Y	NA	NA	NA	0.76
Cluster-10113.0	no_hit	.	.	.	.	.	11.35	1	.	.	NA	NA	NA	0.62
Cluster-10114.0	no_hit	.	.	.	.	.	6.7	1	Y	.	NA	NA	NA	1.01
Cluster-10115.0	no_hit	.	.	.	.	.	12.91	1	.	.	NA	NA	NA	0.69
Cluster-10116.0	no_hit	.	.	.	.	.	4.33	2	Y	.	NA	NA	NA	0.58
Cluster-10117.0	no_hit	.	.	.	.	.	7.56	1	Y	.	NA	NA	NA	0.72
Cluster-10118.0	no_hit	.	.	.	.	.	5.99	1	Y	.	NA	NA	NA	0.45
Cluster-10118.1	no_hit	.	.	.	.	.	5.98	1	Y	.	NA	NA	NA	1.15
Cluster-10119.0	no_hit	.	.	.	.	.	5.26	1	Y	.	NA	NA	NA	0.39
Cluster-1012.0	UniRef90	A0A7D9IRL4 [A0A7D9DBB4][A0A6J8ESY5][A0A7D9HNB8][A0A7D9ENY3][UPI00109B7AED][UPI001CF0E8D1][A0A6J8F4G2][A0A6J7ZVF1][A7SKP7]	A0A7D9IRL4 (5.587E-30)	GO:0005634; GO:0018024	Nuclease HARBI1	Paramuricea clavata	12.72	1	.	.	NA	NA	NA	0.95
Cluster-10120.0	no_hit	.	.	.	.	.	8.26	1	Y	.	NA	NA	NA	0.66
Cluster-10121.0	no_hit	.	.	.	.	.	9.41	1	Y	.	NA	NA	NA	0.78
Cluster-10121.1	no_hit	.	.	.	.	.	7.79	3	Y	.	NA	NA	NA	0.75
Cluster-10122.0	no_hit	.	.	.	.	.	7.21	1	Y	.	NA	NA	NA	0.56
Cluster-10122.1	no_hit	.	.	.	.	.	6.26	1	Y	.	NA	NA	NA	1.51
Cluster-10123.0	no_hit	.	.	.	.	.	4.25	1	Y	.	NA	NA	NA	0.67
Cluster-10124.0	no_hit	.	.	.	.	.	5.48	1	.	.	NA	NA	NA	0.66
Cluster-10125.0	no_hit	.	.	.	.	.	6.36	1	Y	.	NA	NA	NA	0.68
Cluster-10126.0	no_hit	.	.	.	.	.	6.09	1	Y	.	NA	NA	NA	0.95
Cluster-10127.0	no_hit	.	.	.	.	.	4.23	1	Y	.	NA	NA	NA	0.42
Cluster-10128.0	no_hit	.	.	.	.	.	3.97	1	Y	.	NA	NA	NA	0.7
Cluster-10129.0	no_hit	.	.	.	.	.	4.47	1	Y	.	NA	NA	NA	0.42
Cluster-1013.0	no_hit	.	.	.	.	.	7.09	2	Y	.	NA	NA	NA	1.15
Cluster-10130.0	no_hit	.	.	.	.	.	5.34	1	Y	.	NA	NA	NA	0.5
Cluster-10131.0	no_hit	.	.	.	.	.	6.02	1	Y	.	NA	NA	NA	0.4
Cluster-10132.0	no_hit	.	.	.	.	.	7.65	1	Y	.	NA	NA	NA	0.56
Cluster-10133.0	UniRef90	UPI000F551E13 [A0A3M6UDF1][A0A2B4RJM7][UPI000A2A906E][A0A2B4S371][UPI0009E5C80C][UPI000A2A8AFC][UPI00077A2C81][UPI001CF330EE][A0A6P8IYC0]	A0A3M6UDF1 (3.688E-10)	.	uncharacterized protein LOC113665505	Pocillopora damicornis	12.28	1	.	.	NA	NA	NA	0.48
Cluster-10134.0	no_hit	.	.	.	.	.	5.89	1	Y	.	NA	NA	NA	0.46
Cluster-10135.0	no_hit	.	.	.	.	.	9.4	1	Y	.	NA	NA	NA	1.35
Cluster-10136.0	no_hit	.	.	.	.	.	4.92	1	Y	.	NA	NA	NA	1.26
Cluster-10137.0	no_hit	.	.	.	.	.	8.59	1	.	.	NA	NA	NA	0.42
Cluster-10138.0	no_hit	.	.	.	.	.	15.6	1	.	.	NA	NA	NA	0.44
Cluster-10139.0	no_hit	.	.	.	.	.	8.04	1	Y	.	NA	NA	NA	0.5
Cluster-1014.0	UniRef90	A0A6S7HTU2 [A0A6S7LSL5][A0A6S7HBB8][A0A6S7IWT3][A0A6S7GVS5][UPI000C0475DC][A0A2B4R8V5][A0A6S7KBP6][A0A7D9LNG2][A0A7D9JSN4]	A0A6S7HTU2 (3.800E-16)	.	RT_RNaseH_2 domain-containing protein	Paramuricea clavata	13.07	1	Y	.	NA	NA	NA	0.51
Cluster-10140.0	no_hit	.	.	.	.	.	3.65	1	Y	.	NA	NA	NA	0.46
Cluster-10141.0	no_hit	.	.	.	.	.	6.64	1	Y	.	NA	NA	NA	0.56
Cluster-10142.0	no_hit	.	.	.	.	.	7.53	1	.	.	NA	NA	NA	0.5
Cluster-10143.0	no_hit	.	.	.	.	.	7.29	1	Y	.	NA	NA	NA	0.7
Cluster-10144.0	no_hit	.	.	.	.	.	4.26	1	Y	.	NA	NA	NA	0.93
Cluster-10145.0	no_hit	.	.	.	.	.	5.24	1	Y	.	NA	NA	NA	0.59
Cluster-10146.0	no_hit	.	.	.	.	.	7.12	1	Y	.	NA	NA	NA	0.53
Cluster-10146.1	no_hit	.	.	.	.	.	4.95	1	Y	.	NA	NA	NA	0.32
Cluster-10147.0	no_hit	.	.	.	.	.	5.81	1	Y	.	NA	NA	NA	1.74
Cluster-10147.1	no_hit	.	.	.	.	.	11.06	1	Y	.	NA	NA	NA	1.25
Cluster-10148.0	no_hit	.	.	.	.	.	6.86	1	Y	.	NA	NA	NA	1.21
Cluster-10149.0	no_hit	.	.	.	.	.	14.32	1	.	.	NA	NA	NA	0.46
Cluster-1015.0	no_hit	.	.	.	.	.	4.88	1	Y	.	NA	NA	NA	0.89
Cluster-1015.1	no_hit	.	.	.	.	.	4.72	1	Y	.	NA	NA	NA	0.5
Cluster-10150.0	no_hit	.	.	.	.	.	5.05	1	Y	.	NA	NA	NA	0.57
Cluster-10151.0	UniRef90	A0A6P8HXG1 [UPI000A2A8884][UPI000A2A58C3][A0A6P8HLJ1][A0A3M6U4X3][A0A6P8HH68][UPI0009E231F2][A7SIX0][A7S8M6][A0A2B4S769]	A0A6P8HXG1 (7.444E-49)	GO:0016021; GO:0004930	probable G-protein coupled receptor No9	Actinia tenebrosa	14.9	1	.	.	NA	NA	NA	0.4
Cluster-10152.0	no_hit	.	.	.	.	.	8.3	1	Y	.	NA	NA	NA	0.81
Cluster-10153.0	no_hit	.	.	.	.	.	6.63	1	Y	.	NA	NA	NA	0.35
Cluster-10153.1	no_hit	.	.	.	.	.	7.23	1	Y	.	NA	NA	NA	0.29
Cluster-10153.2	no_hit	.	.	.	.	.	7.23	1	Y	.	NA	NA	NA	1.44
Cluster-10154.0	no_hit	.	.	.	.	.	5.6	1	Y	.	NA	NA	NA	1.09
Cluster-10154.1	no_hit	.	.	.	.	.	6.83	1	Y	.	NA	NA	NA	0.46
Cluster-10155.0	no_hit	.	.	.	.	.	5.16	1	Y	.	NA	NA	NA	1.1
Cluster-10155.1	no_hit	.	.	.	.	.	8.27	2	Y	.	NA	NA	NA	0.71
Cluster-10156.0	UniRef90	A0A6P8H7Y7 [UPI00109B7AED][A0A7D9JNM8][C3Z268][A0A8J4YGT9][UPI001E1D0731][A0A7D9HNB8][A0A6A7G2K3][A0A8J4Y938][A0A8J4Y7W3]	A0A6P8H7Y7 (5.807E-46)	.	uncharacterized protein LOC116288684	Actinia tenebrosa	13.06	4	Y	.	NA	NA	NA	0.72
Cluster-10157.0	no_hit	.	.	.	.	.	8.53	1	Y	.	NA	NA	NA	3.1
Cluster-10158.0	no_hit	.	.	.	.	.	5.07	1	Y	.	NA	NA	NA	1.55
Cluster-10158.1	no_hit	.	.	.	.	.	9.03	1	.	.	NA	NA	NA	2.04
Cluster-10158.2	no_hit	.	.	.	.	.	5.78	1	Y	.	NA	NA	NA	2.79
Cluster-10159.0	no_hit	.	.	.	.	.	4.89	1	Y	.	NA	NA	NA	0.66
Cluster-1016.0	no_hit	.	.	.	.	.	13.77	2	Y	.	NA	NA	NA	1.13
Cluster-10160.0	no_hit	.	.	.	.	.	6.33	1	Y	.	NA	NA	NA	1.02
Cluster-10161.0	no_hit	.	.	.	.	.	4.22	2	Y	.	NA	NA	NA	0.47
Cluster-10162.0	no_hit	.	.	.	.	.	11.78	2	Y	.	NA	NA	NA	0.7
Cluster-10163.0	no_hit	.	.	.	.	.	4.71	1	Y	.	NA	NA	NA	0.52
Cluster-10164.0	no_hit	.	.	.	.	.	8.03	12	.	.	NA	NA	NA	0.54
Cluster-10165.0	no_hit	.	.	.	.	.	6.9	1	Y	.	NA	NA	NA	0.48
Cluster-10166.0	no_hit	.	.	.	.	.	6.96	1	Y	.	NA	NA	NA	1.33
Cluster-10167.0	no_hit	.	.	.	.	.	7.98	1	.	.	NA	NA	NA	0.44
Cluster-10168.0	UniRef90	A0A6P8HBQ6	A0A6P8HBQ6 (1.908E-06)	.	uncharacterized protein LOC116290873	Actinia tenebrosa	7.53	1	Y	.	NA	NA	NA	0.83
Cluster-10169.0	UniRef90	A0A6P8HCG3 [A0A6P8HI30][A0A6P8J1L8][UPI00109BABF2][UPI00109BE90E][UPI00109B8646][A0A6P8IP07][UPI00109BE39F][UPI000A2A5BB6][UPI00109BC612]	A0A6P8HCG3 (3.141E-66)	GO:0008201; GO:0001525; GO:0017154; GO:0016021; GO:0007411	uncharacterized protein LOC116287674	Actinia tenebrosa	20.44	2	Y	.	NA	NA	NA	0.38
Cluster-10169.1	UniRef90	A0A6P8HI30 [A0A6P8HCG3][UPI00109BABF2][UPI00109BE90E][A0A6P8J1L8][A0A6P8J9G3][A0A6P8IP07][UPI00109BE39F][UPI000A2A5BB6][UPI00109B8646]	A0A6P8HI30 (2.514E-57)	GO:0016021	MAM and LDL-receptor class A domain-containing protein 1-like	Actinia tenebrosa	18.18	1	.	.	NA	NA	NA	0.46
Cluster-1017.0	no_hit	.	.	.	.	.	8.19	1	Y	.	NA	NA	NA	0.69
Cluster-10170.0	no_hit	.	.	.	.	.	7.18	1	Y	.	NA	NA	NA	0.38
Cluster-10171.0	no_hit	.	.	.	.	.	4.12	1	Y	.	NA	NA	NA	0.44
Cluster-10172.0	no_hit	.	.	.	.	.	4.37	1	.	.	NA	NA	NA	0.63
Cluster-10173.0	no_hit	.	.	.	.	.	13.05	1	Y	.	NA	NA	NA	0.61
Cluster-10174.0	UniRef90	UPI00077A12DA [UPI001CF449E0][UPI0018D9EA08][UPI00106BB87F][A0A8B6BFK3][UPI001E1E211A][A0A8S3U3A6][A0A8B6DKE2][A0A8K0EEQ4][UPI0018D9BF7F]	A0A8B6BFK3 (6.495E-27)	GO:0003676	uncharacterized protein LOC107329163	Acropora	18.14	2	Y	.	NA	NA	NA	0.41
Cluster-10175.0	no_hit	.	.	.	.	.	10.76	1	.	.	NA	NA	NA	0.41
Cluster-10176.0	no_hit	.	.	.	.	.	8.26	1	Y	.	NA	NA	NA	0.54
Cluster-10177.0	UniRef90	A0A7D9D9I5 [A0A6S7JIZ3][A0A7D9ESF8][A0A6S7G9R9][A0A6S7JLQ5][A0A6S7GNZ2][A0A6S7HYF2][A0A7D9K0F5][A0A6S7H7I8][A0A2B4SCV9]	A0A7D9D9I5 (4.426E-29)	GO:0003964	RNA-directed DNA polymerase from transposon BS	Paramuricea clavata	20.09	4	.	.	NA	NA	NA	1.08
Cluster-10178.0	no_hit	.	.	.	.	.	4.61	5	Y	.	NA	NA	NA	0.71
Cluster-10179.0	no_hit	.	.	.	.	.	12.1	1	Y	.	NA	NA	NA	0.48
Cluster-1018.0	no_hit	.	.	.	.	.	5.47	2	Y	.	NA	NA	NA	0.5
Cluster-10180.0	no_hit	.	.	.	.	.	4.67	1	Y	.	NA	NA	NA	2.8
Cluster-10181.0	no_hit	.	.	.	.	.	6.62	1	Y	.	NA	NA	NA	0.77
Cluster-10181.1	no_hit	.	.	.	.	.	6.62	1	Y	.	NA	NA	NA	1.16
Cluster-10182.0	no_hit	.	.	.	.	.	13.53	1	Y	.	NA	NA	NA	2.4
Cluster-10183.0	no_hit	.	.	.	.	.	6.18	1	Y	.	NA	NA	NA	0.56
Cluster-10184.0	no_hit	.	.	.	.	.	5.75	1	Y	.	NA	NA	NA	0.37
Cluster-10185.0	no_hit	.	.	.	.	.	6.59	1	Y	Y	NA	NA	NA	0.43
Cluster-10186.0	no_hit	.	.	.	.	.	11.03	1	.	.	NA	NA	NA	0.6
Cluster-10187.0	no_hit	.	.	.	.	.	3.87	1	Y	.	NA	NA	NA	0.69
Cluster-10188.0	no_hit	.	.	.	.	.	12.11	1	Y	Y	NA	NA	NA	1.36
Cluster-10189.0	no_hit	.	.	.	.	.	7.23	1	Y	.	NA	NA	NA	1.11
Cluster-1019.0	no_hit	.	.	.	.	.	7.3	1	.	Y	NA	NA	NA	0.36
Cluster-1019.1	no_hit	.	.	.	.	.	4.84	2	Y	.	NA	NA	NA	0.68
Cluster-1019.2	no_hit	.	.	.	.	.	4.9	2	Y	.	NA	NA	NA	0.36
Cluster-10190.0	no_hit	.	.	.	.	.	11.77	1	Y	.	NA	NA	NA	0.65
Cluster-10191.0	no_hit	.	.	.	.	.	5.33	1	Y	Y	NA	NA	NA	0.38
Cluster-10192.0	no_hit	.	.	.	.	.	8.26	1	Y	.	NA	NA	NA	1.16
Cluster-10192.1	no_hit	.	.	.	.	.	9.73	1	.	.	NA	NA	NA	1.67
Cluster-10193.0	no_hit	.	.	.	.	.	4.68	1	Y	.	NA	NA	NA	0.48
Cluster-10194.0	no_hit	.	.	.	.	.	3.61	1	Y	.	NA	NA	NA	0.84
Cluster-10195.0	no_hit	.	.	.	.	.	7.53	1	.	.	NA	NA	NA	0.77
Cluster-10196.0	no_hit	.	.	.	.	.	3.91	1	Y	.	NA	NA	NA	0.48
Cluster-10197.0	no_hit	.	.	.	.	.	3.75	1	Y	.	NA	NA	NA	0.89
Cluster-10198.0	no_hit	.	.	.	.	.	7.01	2	.	.	NA	NA	NA	0.6
Cluster-10199.0	no_hit	.	.	.	.	.	3.53	2	Y	.	NA	NA	NA	0.41
Cluster-102.0	no_hit	.	.	.	.	.	12.35	1	Y	.	NA	NA	NA	0.59
Cluster-1020.0	no_hit	.	.	.	.	.	12.45	1	.	.	NA	NA	NA	0.42
Cluster-10200.0	no_hit	.	.	.	.	.	7.34	1	Y	.	NA	NA	NA	0.73
Cluster-10200.1	no_hit	.	.	.	.	.	6.16	1	Y	.	NA	NA	NA	0.93
Cluster-10200.2	no_hit	.	.	.	.	.	7.37	2	Y	.	NA	NA	NA	1.2
Cluster-10201.0	no_hit	.	.	.	.	.	8.06	1	.	.	NA	NA	NA	0.67
Cluster-10202.0	no_hit	.	.	.	.	.	3.98	1	Y	.	NA	NA	NA	0.62
Cluster-10203.0	no_hit	.	.	.	.	.	5.46	1	.	.	NA	NA	NA	0.67
Cluster-10204.0	no_hit	.	.	.	.	.	7.22	1	Y	.	NA	NA	NA	0.66
Cluster-10205.0	no_hit	.	.	.	.	.	5.52	1	.	.	NA	NA	NA	0.38
Cluster-10206.0	no_hit	.	.	.	.	.	7.61	1	Y	.	NA	NA	NA	0.9
Cluster-10207.0	no_hit	.	.	.	.	.	13.9	1	Y	.	NA	NA	NA	0.9
Cluster-10207.1	no_hit	.	.	.	.	.	11.94	1	.	.	NA	NA	NA	0.39
Cluster-10208.0	no_hit	.	.	.	.	.	3.87	1	Y	.	NA	NA	NA	0.81
Cluster-10209.0	UniRef90	A0A6S7ILW5 [A0A7D9IK46][UPI00106B9F9C][UPI00106CE8BF][A0A6S7HTR0][A0A6S7IT25][A0A6S7FEK9][A0A6S7FQI7][A0A7D9IC14][A0A7D9MAJ8]	A0A6S7ILW5 (3.251E-52)	.	Helitron_like_N domain-containing protein	Paramuricea clavata	13.86	1	Y	.	NA	NA	NA	0.62
Cluster-10209.1	UniRef90	UPI00106B9F9C [A0A6S7ILW5][UPI00109BE5C8][UPI00109BD642][A0A6S7FQI7][A0A7D9IK46][A0A7D9JFY5][A0A6S7IT25][A0A7D9IC14][UPI000A2A83DD]	A0A6S7ILW5 (1.288E-50)	.	uncharacterized protein LOC114531038 isoform X2	Dendronephthya gigantea	13.21	2	Y	.	NA	NA	NA	0.72
Cluster-1021.0	no_hit	.	.	.	.	.	5.74	1	Y	.	NA	NA	NA	0.6
Cluster-10210.0	no_hit	.	.	.	.	.	8.97	1	Y	.	NA	NA	NA	0.47
Cluster-10211.0	no_hit	.	.	.	.	.	4.89	1	Y	.	NA	NA	NA	0.44
Cluster-10212.0	no_hit	.	.	.	.	.	5.86	1	Y	.	NA	NA	NA	1.03
Cluster-10213.0	no_hit	.	.	.	.	.	9.71	1	.	.	NA	NA	NA	0.57
Cluster-10214.0	no_hit	.	.	.	.	.	5.26	1	Y	.	NA	NA	NA	0.39
Cluster-10215.0	no_hit	.	.	.	.	.	7.96	1	Y	.	NA	NA	NA	0.71
Cluster-10216.0	no_hit	.	.	.	.	.	12.15	1	Y	.	NA	NA	NA	0.4
Cluster-10216.1	no_hit	.	.	.	.	.	8.71	1	Y	.	NA	NA	NA	0.29
Cluster-10217.0	no_hit	.	.	.	.	.	5.38	1	Y	.	NA	NA	NA	0.6
Cluster-10218.0	no_hit	.	.	.	.	.	7.82	1	Y	Y	NA	NA	NA	0.57
Cluster-10219.0	no_hit	.	.	.	.	.	15.31	1	.	.	NA	NA	NA	0.65
Cluster-1022.0	no_hit	.	.	.	.	.	11.2	1	Y	.	NA	NA	NA	0.74
Cluster-10220.0	no_hit	.	.	.	.	.	8.08	1	Y	.	NA	NA	NA	0.53
Cluster-10221.0	no_hit	.	.	.	.	.	6.19	1	Y	.	NA	NA	NA	0.53
Cluster-10222.0	no_hit	.	.	.	.	.	4.97	1	Y	.	NA	NA	NA	0.46
Cluster-10223.0	no_hit	.	.	.	.	.	15.13	1	.	.	NA	NA	NA	1.16
Cluster-10224.0	UniRef90	UPI0020776F97 [UPI00207787D1][A0A7M7LVK5][UPI001454E6E6][UPI001068D854][A0A6P7UBG8][UPI001CF1B759][UPI001CF2F204][A0A7D9IU66][A0A7M7NY75]	A0A7M7LVK5 (1.568E-16)	GO:0004602; GO:0015074; GO:0006979; GO:0003676	uncharacterized protein LOC116606612	Nematostella vectensis	9.91	1	Y	.	NA	NA	NA	0.44
Cluster-10224.1	UniRef90	UPI0020776F97 [UPI00207787D1][A0A7M7LVK5][UPI001454E6E6][UPI001068D854][A0A6P7UBG8][UPI001CF1B759][UPI001CF2F204][A0A7D9IU66][A0A7M7NY75]	A0A7M7LVK5 (1.239E-17)	GO:0004602; GO:0015074; GO:0006979; GO:0003676	uncharacterized protein LOC116606612	Nematostella vectensis	9.92	1	Y	.	NA	NA	NA	0.34
Cluster-10225.0	no_hit	.	.	.	.	.	7.17	1	.	.	NA	NA	NA	0.45
Cluster-10226.0	no_hit	.	.	.	.	.	12.09	1	.	Y	NA	NA	NA	0.44
Cluster-10227.0	no_hit	.	.	.	.	.	5.21	1	Y	.	NA	NA	NA	0.62
Cluster-10227.1	no_hit	.	.	.	.	.	4.98	1	Y	.	NA	NA	NA	1.1
Cluster-10228.0	no_hit	.	.	.	.	.	11.81	1	.	.	NA	NA	NA	0.42
Cluster-10229.0	no_hit	.	.	.	.	.	5.09	1	Y	.	NA	NA	NA	0.47
Cluster-1023.0	no_hit	.	.	.	.	.	5	1	Y	.	NA	NA	NA	0.7
Cluster-10230.0	no_hit	.	.	.	.	.	4.46	1	Y	.	NA	NA	NA	0.55
Cluster-10231.0	no_hit	.	.	.	.	.	6.94	1	Y	.	NA	NA	NA	0.42
Cluster-10232.0	no_hit	.	.	.	.	.	5.29	1	Y	.	NA	NA	NA	1.16
Cluster-10233.0	no_hit	.	.	.	.	.	11.88	2	.	.	NA	NA	NA	0.49
Cluster-10234.0	no_hit	.	.	.	.	.	10.11	3	Y	.	NA	NA	NA	0.42
Cluster-10235.0	no_hit	.	.	.	.	.	4.16	1	Y	.	NA	NA	NA	1.22
Cluster-10236.0	no_hit	.	.	.	.	.	5.5	1	Y	.	NA	NA	NA	0.5
Cluster-10237.0	no_hit	.	.	.	.	.	9.01	1	.	.	NA	NA	NA	0.41
Cluster-10238.0	no_hit	.	.	.	.	.	9.36	1	Y	.	NA	NA	NA	1.08
Cluster-10239.0	no_hit	.	.	.	.	.	8.43	3	.	.	NA	NA	NA	0.79
Cluster-1024.0	no_hit	.	.	.	.	.	7.95	1	.	.	NA	NA	NA	0.97
Cluster-10240.0	no_hit	.	.	.	.	.	3.87	1	Y	.	NA	NA	NA	0.68
Cluster-10241.0	no_hit	.	.	.	.	.	10.89	1	Y	.	NA	NA	NA	0.46
Cluster-10242.0	no_hit	.	.	.	.	.	6.42	1	.	.	NA	NA	NA	1.49
Cluster-10243.0	no_hit	.	.	.	.	.	6.93	1	Y	.	NA	NA	NA	0.78
Cluster-10244.0	no_hit	.	.	.	.	.	4.86	1	Y	.	NA	NA	NA	0.74
Cluster-10245.0	UniRef90	UPI00077A19C3 [UPI000779FE41][UPI001CF4765A]	.	.	mediator of RNA polymerase II transcription subunit 34-like	Acropora digitifera	6.61	1	Y	.	NA	NA	NA	1.29
Cluster-10246.0	no_hit	.	.	.	.	.	3.53	1	Y	.	NA	NA	NA	0.35
Cluster-10247.0	no_hit	.	.	.	.	.	4.24	1	Y	.	NA	NA	NA	1.28
Cluster-10248.0	UniRef90	A0A6S7HB40 [A0A7D9LHT8][A0A6S7IRI5][A0A6S7I165][A0A6S7IGS2][A0A6S7KCY2][A0A7D9L1R5][A0A6S7JZ42][A0A7D9J307][A0A6S7JLK6]	A0A6S7HB40 (4.586E-08)	.	zf-RVT domain-containing protein	Paramuricea clavata	5.72	1	Y	.	NA	NA	NA	0.62
Cluster-10249.0	no_hit	.	.	.	.	.	8.16	1	Y	.	NA	NA	NA	0.46
Cluster-1025.0	no_hit	.	.	.	.	.	4.73	1	Y	.	NA	NA	NA	0.82
Cluster-10250.0	no_hit	.	.	.	.	.	9.64	1	Y	.	NA	NA	NA	0.48
Cluster-10251.0	no_hit	.	.	.	.	.	4.99	1	.	.	NA	NA	NA	0.55
Cluster-10252.0	no_hit	.	.	.	.	.	5.7	1	Y	.	NA	NA	NA	0.68
Cluster-10253.0	no_hit	.	.	.	.	.	11.08	1	.	.	NA	NA	NA	1.27
Cluster-10254.0	no_hit	.	.	.	.	.	10.9	1	.	.	NA	NA	NA	0.5
Cluster-10255.0	UniRef90	A0A6P8I5W3 [A7T1Z7][UPI0020770117][UPI001CF4EAC8][A0A7D9DNH6][UPI00077B1D46][A0A7D9KYL5][A0A6S7JGV3][A0A7D9HT75][A0A6S7HBZ4]	A0A6P8I5W3 (6.934E-18)	GO:0003676; GO:0015074	uncharacterized protein LOC116299456	Actinia tenebrosa	10.64	2	Y	.	NA	NA	NA	0.45
Cluster-10256.0	no_hit	.	.	.	.	.	4.76	1	Y	.	NA	NA	NA	0.68
Cluster-10257.0	no_hit	.	.	.	.	.	7.47	1	Y	.	NA	NA	NA	1.6
Cluster-10258.0	no_hit	.	.	.	.	.	4.16	1	Y	.	NA	NA	NA	0.74
Cluster-10259.0	UniRef90	UPI00065BE7D3 [UPI00065C1348][UPI00065BC847][UPI00065B8069][UPI00065B4BD0][UPI00065B8959][A0A0L8G8G1][UPI001955A593][UPI001BB29249][A0A3B1JAJ2]	A0A0L8G8G1 (1.517E-40)	GO:0007165	uncharacterized protein LOC106013714	Aplysia californica	14.36	1	Y	.	NA	NA	NA	0.66
Cluster-1026.0	no_hit	.	.	.	.	.	4.39	1	Y	.	NA	NA	NA	0.73
Cluster-10260.0	no_hit	.	.	.	.	.	11.31	1	Y	.	NA	NA	NA	0.88
Cluster-10261.0	no_hit	.	.	.	.	.	3.4	1	Y	.	NA	NA	NA	0.83
Cluster-10262.0	no_hit	.	.	.	.	.	6.9	1	Y	.	NA	NA	NA	0.8
Cluster-10263.0	no_hit	.	.	.	.	.	4.5	1	Y	.	NA	NA	NA	0.62
Cluster-10264.0	no_hit	.	.	.	.	.	11.51	1	.	.	NA	NA	NA	0.55
Cluster-10265.0	no_hit	.	.	.	.	.	6.16	2	Y	.	NA	NA	NA	0.71
Cluster-10266.0	no_hit	.	.	.	.	.	4.56	1	Y	.	NA	NA	NA	0.51
Cluster-10267.0	no_hit	.	.	.	.	.	7.24	1	Y	.	NA	NA	NA	0.73
Cluster-10268.0	no_hit	.	.	.	.	.	6.62	1	Y	.	NA	NA	NA	0.68
Cluster-10269.0	no_hit	.	.	.	.	.	5.15	1	Y	.	NA	NA	NA	0.5
Cluster-1027.0	no_hit	.	.	.	.	.	4.56	1	.	.	NA	NA	NA	0.53
Cluster-10270.0	no_hit	.	.	.	.	.	5.21	1	Y	.	NA	NA	NA	0.85
Cluster-10271.0	no_hit	.	.	.	.	.	6.27	2	Y	.	NA	NA	NA	2.17
Cluster-10272.0	no_hit	.	.	.	.	.	6.57	1	.	.	NA	NA	NA	0.27
Cluster-10272.1	no_hit	.	.	.	.	.	5.86	1	Y	.	NA	NA	NA	0.44
Cluster-10273.0	no_hit	.	.	.	.	.	4.19	1	Y	.	NA	NA	NA	0.44
Cluster-10274.0	no_hit	.	.	.	.	.	6.41	1	Y	.	NA	NA	NA	0.48
Cluster-10275.0	no_hit	.	.	.	.	.	6.28	1	Y	.	NA	NA	NA	0.51
Cluster-10276.0	no_hit	.	.	.	.	.	8.19	1	Y	.	NA	NA	NA	0.52
Cluster-10277.0	no_hit	.	.	.	.	.	4.81	1	Y	.	NA	NA	NA	0.86
Cluster-10278.0	no_hit	.	.	.	.	.	6.31	1	Y	.	NA	NA	NA	0.3
Cluster-10279.0	no_hit	.	.	.	.	.	4.42	1	Y	.	NA	NA	NA	0.59
Cluster-10279.1	UniRef90	UPI001CF3F007 [A0A6S7GY57][UPI00077AAF91][UPI00077A4C3A][A0A6P8INY1][A0A6S7H7S9][A0A6S7JK54][A0A6S7HDQ7][A0A6S7L9A4][A0A6S7FZ71]	A0A6S7GY57 (8.215E-19)	.	uncharacterized protein LOC114972722	Acropora millepora	10.32	1	Y	.	NA	NA	NA	0.72
Cluster-1028.0	no_hit	.	.	.	.	.	3.78	2	Y	Y	NA	NA	NA	1.41
Cluster-10280.0	no_hit	.	.	.	.	.	7.89	1	.	.	NA	NA	NA	0.41
Cluster-10281.0	no_hit	.	.	.	.	.	10.14	1	Y	.	NA	NA	NA	1.46
Cluster-10282.0	no_hit	.	.	.	.	.	9.58	1	Y	.	NA	NA	NA	1.93
Cluster-10282.1	no_hit	.	.	.	.	.	9.58	1	Y	.	NA	NA	NA	1.94
Cluster-10283.0	no_hit	.	.	.	.	.	8.14	1	Y	.	NA	NA	NA	1.63
Cluster-10284.0	no_hit	.	.	.	.	.	4	1	Y	.	NA	NA	NA	0.63
Cluster-10284.1	no_hit	.	.	.	.	.	3.84	1	Y	.	NA	NA	NA	1.03
Cluster-10285.0	no_hit	.	.	.	.	.	14.85	1	Y	.	NA	NA	NA	1.33
Cluster-10286.0	no_hit	.	.	.	.	.	6.97	1	.	.	NA	NA	NA	0.81
Cluster-10287.0	no_hit	.	.	.	.	.	4.39	2	Y	.	NA	NA	NA	0.88
Cluster-10288.0	no_hit	.	.	.	.	.	6.79	1	Y	.	NA	NA	NA	0.41
Cluster-10288.1	no_hit	.	.	.	.	.	7.12	1	Y	.	NA	NA	NA	0.43
Cluster-10289.0	no_hit	.	.	.	.	.	5.09	2	Y	.	NA	NA	NA	0.44
Cluster-1029.0	no_hit	.	.	.	.	.	6.91	1	Y	.	NA	NA	NA	0.97
Cluster-10290.0	no_hit	.	.	.	.	.	9.94	1	Y	.	NA	NA	NA	0.94
Cluster-10291.0	no_hit	.	.	.	.	.	18.42	3	.	.	NA	NA	NA	0.82
Cluster-10292.0	no_hit	.	.	.	.	.	4.24	1	Y	.	NA	NA	NA	0.56
Cluster-10293.0	UniRef90	UPI002077490D [UPI0020779BCE][UPI0020773D2C][A0A7D9L7C3][UPI0010695084][UPI00106B2F5A][A0A6S7H934][A0A6S7GVI8][A0A2B4R7F0][UPI00148ACEAE]	A0A7D9L7C3 (4.960E-47)	GO:0003677; GO:0015074; GO:0006310	uncharacterized protein LOC125568096	Nematostella vectensis	17.9	1	.	.	NA	NA	NA	0.91
Cluster-10294.0	no_hit	.	.	.	.	.	8.55	1	.	.	NA	NA	NA	1.1
Cluster-10294.1	no_hit	.	.	.	.	.	6.73	1	Y	.	NA	NA	NA	1.31
Cluster-10294.2	no_hit	.	.	.	.	.	3.91	1	Y	.	NA	NA	NA	0.37
Cluster-10294.3	no_hit	.	.	.	.	.	6.73	1	Y	.	NA	NA	NA	3.97
Cluster-10295.0	no_hit	.	.	.	.	.	6.1	1	Y	.	NA	NA	NA	0.57
Cluster-10296.0	no_hit	.	.	.	.	.	7.66	1	Y	.	NA	NA	NA	1
Cluster-10297.0	no_hit	.	.	.	.	.	3.49	1	Y	.	NA	NA	NA	1.15
Cluster-10298.0	no_hit	.	.	.	.	.	7.71	1	Y	.	NA	NA	NA	0.89
Cluster-10298.1	no_hit	.	.	.	.	.	5.45	1	Y	.	NA	NA	NA	0.4
Cluster-10299.0	no_hit	.	.	.	.	.	11.55	1	Y	.	NA	NA	NA	0.45
Cluster-10299.1	no_hit	.	.	.	.	.	10.51	1	Y	.	NA	NA	NA	0.7
Cluster-103.0	no_hit	.	.	.	.	.	5.68	1	Y	.	NA	NA	NA	1.77
Cluster-1030.0	no_hit	.	.	.	.	.	5.24	1	Y	.	NA	NA	NA	0.78
Cluster-10300.0	no_hit	.	.	.	.	.	6.39	1	Y	.	NA	NA	NA	0.97
Cluster-10301.0	UniRef90	A0A6P8IT91 [A0A6P8IDM6][UPI000A2A83B2][UPI000F5504D4][A0A6P8J5D6][A0A3M6UHX1][UPI000F54CF5E][A0A2B4SG96][UPI000C038EA2][UPI0009E1BB6A]	A0A6P8IT91 (2.653E-48)	.	microfibril-associated glycoprotein 4-like	Actinia tenebrosa	15.79	1	.	.	NA	NA	NA	0.72
Cluster-10302.0	no_hit	.	.	.	.	.	4.65	1	Y	.	NA	NA	NA	0.54
Cluster-10303.0	no_hit	.	.	.	.	.	5.05	1	Y	.	NA	NA	NA	0.5
Cluster-10304.0	no_hit	.	.	.	.	.	5.1	1	Y	.	NA	NA	NA	0.6
Cluster-10305.0	no_hit	.	.	.	.	.	6.11	1	Y	.	NA	NA	NA	1.14
Cluster-10306.0	no_hit	.	.	.	.	.	7.88	1	.	.	NA	NA	NA	0.56
Cluster-10307.0	no_hit	.	.	.	.	.	5.33	1	Y	.	NA	NA	NA	0.5
Cluster-10308.0	no_hit	.	.	.	.	.	11.73	1	.	.	NA	NA	NA	0.98
Cluster-10308.1	no_hit	.	.	.	.	.	7.96	1	Y	.	NA	NA	NA	1.43
Cluster-10309.0	no_hit	.	.	.	.	.	4.93	1	Y	.	NA	NA	NA	0.38
Cluster-10309.1	no_hit	.	.	.	.	.	5.75	1	.	Y	NA	NA	NA	0.57
Cluster-1031.0	UniRef90	UPI000A2A7C0C [A0A2B4R733][UPI000A2A7B9C][A0A6P8IZU1][UPI001E1D3EA7][UPI0014587052][UPI0014589569][A0A6P4YIA1][A0A8B8C3A6][UPI0015FF53A0]	A0A2B4R733 (6.838E-64)	GO:0046872	uncharacterized protein LOC110232547	Exaiptasia diaphana	16.49	1	.	.	NA	NA	NA	0.52
Cluster-10310.0	no_hit	.	.	.	.	.	10.85	1	.	.	NA	NA	NA	0.45
Cluster-10311.0	no_hit	.	.	.	.	.	11.59	1	.	.	NA	NA	NA	0.64
Cluster-10312.0	no_hit	.	.	.	.	.	9.07	1	Y	.	NA	NA	NA	1.11
Cluster-10313.0	no_hit	.	.	.	.	.	4.76	1	Y	.	NA	NA	NA	0.51
Cluster-10314.0	UniRef90	UPI0009E51A20 [A0A6S7FF19][UPI0010FC94AF][UPI00106C22B6][A0A2G8K9E2]	A0A6S7FF19 (1.291E-08)	GO:0003676; GO:0004386; GO:0005524	probable Werner syndrome ATP-dependent helicase homolog 1	Orbicella faveolata	9.78	1	Y	.	NA	NA	NA	2.72
Cluster-10315.0	no_hit	.	.	.	.	.	3.95	1	Y	.	NA	NA	NA	1.09
Cluster-10316.0	no_hit	.	.	.	.	.	3.64	1	Y	.	NA	NA	NA	0.53
Cluster-10317.0	no_hit	.	.	.	.	.	5.56	1	Y	.	NA	NA	NA	0.41
Cluster-10318.0	no_hit	.	.	.	.	.	15.19	1	.	.	NA	NA	NA	0.39
Cluster-10319.0	no_hit	.	.	.	.	.	4.62	1	Y	.	NA	NA	NA	0.39
Cluster-1032.0	no_hit	.	.	.	.	.	6.05	1	Y	.	NA	NA	NA	0.39
Cluster-1032.1	no_hit	.	.	.	.	.	4.64	1	Y	.	NA	NA	NA	0.3
Cluster-1032.2	no_hit	.	.	.	.	.	6.01	2	Y	.	NA	NA	NA	0.61
Cluster-10320.0	UniRef90	UPI001CF15883	.	.	uncharacterized protein LOC114965709	Acropora millepora	7.44	1	.	.	NA	NA	NA	0.59
Cluster-10321.0	no_hit	.	.	.	.	.	7.09	1	Y	Y	NA	NA	NA	1.18
Cluster-10322.0	no_hit	.	.	.	.	.	5.64	1	Y	.	NA	NA	NA	0.54
Cluster-10323.0	no_hit	.	.	.	.	.	6.21	1	Y	.	NA	NA	NA	0.74
Cluster-10324.0	no_hit	.	.	.	.	.	9.26	1	.	.	NA	NA	NA	1.48
Cluster-10325.0	no_hit	.	.	.	.	.	5.76	1	Y	.	NA	NA	NA	0.75
Cluster-10326.0	no_hit	.	.	.	.	.	5.72	1	Y	.	NA	NA	NA	0.46
Cluster-10327.0	no_hit	.	.	.	.	.	5.16	1	Y	.	NA	NA	NA	0.65
Cluster-10328.0	no_hit	.	.	.	.	.	5.58	3	Y	.	NA	NA	NA	0.94
Cluster-10329.0	no_hit	.	.	.	.	.	14.94	1	Y	.	NA	NA	NA	1.53
Cluster-1033.0	no_hit	.	.	.	.	.	14.94	1	.	.	NA	NA	NA	0.33
Cluster-10330.0	no_hit	.	.	.	.	.	5.07	1	Y	.	NA	NA	NA	0.63
Cluster-10331.0	UniRef90	A0A6P8HYH0 [UPI000A2A775A][UPI000A2A5921][UPI001CF5ACB2][UPI001CF26EBE][UPI00106ADF9E][UPI0010696782][A0A7D9L3G3][A0A8B6XHN0][A0A7D9F0T9]	A0A6P8HYH0 (2.426E-80)	GO:0003677; GO:0046872	uncharacterized protein LOC116297338	Actinia tenebrosa	20.73	1	.	.	NA	NA	NA	0.46
Cluster-10332.0	UniRef90	UPI001FAD748A [UPI001FABA8D2][UPI001FAC25A7][UPI001FABE165][UPI001FAE62A0][A0A3Q2ZPZ0][A0A2I4CIQ1][UPI0007F912A4][UPI0018992C65][UPI0007F884D2]	A0A3Q2ZPZ0 (6.417E-09)	GO:0007519; GO:0005509; GO:0001525; GO:0043534; GO:0005604; GO:0016021; GO:0001935	basement membrane-specific heparan sulfate proteoglycan core protein isoform X13	Girardinichthys multiradiatus	5.21	2	Y	.	NA	NA	NA	0.5
Cluster-10333.0	no_hit	.	.	.	.	.	11.94	1	Y	.	NA	NA	NA	0.63
Cluster-10334.0	no_hit	.	.	.	.	.	9.73	1	.	.	NA	NA	NA	0.58
Cluster-10335.0	UniRef90	UPI001CF2057A [UPI001CF5833F][UPI001CF0FC4A][UPI001CF4CF62][UPI00109BBBE0][UPI001CF1FD24][UPI00109BE135][UPI001CF2BF8E][UPI000A2A66A9][UPI00109BAB4D]	A0A6P8IWX4 (2.413E-29)	.	uncharacterized protein LOC114960293	Acropora millepora	22.14	1	.	.	NA	NA	NA	0.75
Cluster-10336.0	no_hit	.	.	.	.	.	4.87	1	Y	.	NA	NA	NA	0.65
Cluster-10337.0	no_hit	.	.	.	.	.	7.34	1	Y	.	NA	NA	NA	0.7
Cluster-10338.0	no_hit	.	.	.	.	.	7.67	1	Y	.	NA	NA	NA	0.63
Cluster-10339.0	no_hit	.	.	.	.	.	5.89	2	.	.	NA	NA	NA	0.51
Cluster-1034.0	no_hit	.	.	.	.	.	8.32	1	.	.	NA	NA	NA	0.92
Cluster-10340.0	no_hit	.	.	.	.	.	7.68	1	.	.	NA	NA	NA	1.36
Cluster-10341.0	no_hit	.	.	.	.	.	4.92	1	Y	.	NA	NA	NA	0.49
Cluster-10342.0	no_hit	.	.	.	.	.	12.07	1	.	.	NA	NA	NA	0.51
Cluster-10343.0	no_hit	.	.	.	.	.	5.54	1	Y	.	NA	NA	NA	1.01
Cluster-10344.0	no_hit	.	.	.	.	.	8.1	1	Y	.	NA	NA	NA	0.6
Cluster-10344.1	no_hit	.	.	.	.	.	6.99	1	Y	.	NA	NA	NA	3.89
Cluster-10345.0	no_hit	.	.	.	.	.	9.46	1	Y	Y	NA	NA	NA	0.68
Cluster-10346.0	no_hit	.	.	.	.	.	6.62	1	Y	.	NA	NA	NA	1.17
Cluster-10347.0	no_hit	.	.	.	.	.	8.84	1	Y	.	NA	NA	NA	0.74
Cluster-10348.0	no_hit	.	.	.	.	.	9.13	1	Y	.	NA	NA	NA	5.22
Cluster-10349.0	no_hit	.	.	.	.	.	5.69	1	Y	.	NA	NA	NA	1.02
Cluster-1035.0	no_hit	.	.	.	.	.	11.49	1	Y	.	NA	NA	NA	0.73
Cluster-10350.0	no_hit	.	.	.	.	.	7.64	2	Y	Y	NA	NA	NA	0.52
Cluster-10351.0	no_hit	.	.	.	.	.	3.83	1	Y	.	NA	NA	NA	0.55
Cluster-10352.0	no_hit	.	.	.	.	.	4.61	1	Y	.	NA	NA	NA	0.57
Cluster-10353.0	no_hit	.	.	.	.	.	7.27	1	Y	.	NA	NA	NA	0.57
Cluster-10354.0	UniRef90	A0A6P8IYT0 [UPI00109BBCB2][UPI0020777A71][A0A8J9W447][A0A8J9VGK0][UPI0016046915][A0A6P5AE63][F7AZR4][UPI001BB28C87][A0A7M5WZL6]	A0A6P8IYT0 (1.959E-61)	GO:0005576	salivary glue protein Sgs-3-like	Actinia tenebrosa	14.96	1	.	.	NA	NA	NA	1.36
Cluster-10355.0	no_hit	.	.	.	.	.	5.16	1	Y	.	NA	NA	NA	0.5
Cluster-10356.0	no_hit	.	.	.	.	.	6.97	1	Y	.	NA	NA	NA	1.74
Cluster-10357.0	no_hit	.	.	.	.	.	5.05	1	Y	.	NA	NA	NA	1.07
Cluster-10358.0	no_hit	.	.	.	.	.	3.57	2	Y	.	NA	NA	NA	0.74
Cluster-10359.0	no_hit	.	.	.	.	.	9.14	1	Y	.	NA	NA	NA	0.64
Cluster-1036.0	no_hit	.	.	.	.	.	5.74	1	Y	.	NA	NA	NA	0.4
Cluster-1036.1	no_hit	.	.	.	.	.	6.22	1	Y	.	NA	NA	NA	1.01
Cluster-10360.0	no_hit	.	.	.	.	.	5.79	1	Y	.	NA	NA	NA	0.46
Cluster-10361.0	UniRef90	UPI001CF464C3 [UPI0009E32F42][A0A7D9I499][UPI000C054D00][A0A6P8J6K5][UPI001068D59A][UPI001CF22355][A0A7D9DXD2][A0A6S7IYB6][UPI001CF0DAD2]	A0A7D9I499 (8.980E-15)	GO:0003964; GO:0005509	uncharacterized protein LOC122957934	Acropora millepora	7.71	2	Y	.	NA	NA	NA	1.1
Cluster-10362.0	no_hit	.	.	.	.	.	5.25	1	Y	.	NA	NA	NA	0.59
Cluster-10363.0	no_hit	.	.	.	.	.	8.95	1	.	.	NA	NA	NA	0.84
Cluster-10364.0	no_hit	.	.	.	.	.	5.74	1	Y	.	NA	NA	NA	0.57
Cluster-10365.0	no_hit	.	.	.	.	.	5.1	1	.	.	NA	NA	NA	1.37
Cluster-10366.0	no_hit	.	.	.	.	.	8.14	1	Y	.	NA	NA	NA	0.37
Cluster-10367.0	UniRef90	A0A6P8J1W0 [UPI00109BF13A][A0A3M6TLZ5][UPI000C042C8A][UPI000779F7F2][A0A3M6V4W3][UPI000C03FB7E][A0A2B4R745][A0A2B4S033][UPI000C03E624]	A0A6P8J1W0 (4.188E-92)	GO:0016021	uncharacterized protein LOC116307739	Actinia tenebrosa	30.22	1	.	.	NA	NA	NA	0.49
Cluster-10368.0	no_hit	.	.	.	.	.	7.44	1	.	.	NA	NA	NA	0.59
Cluster-10369.0	no_hit	.	.	.	.	.	7.45	3	Y	.	NA	NA	NA	0.46
Cluster-1037.0	no_hit	.	.	.	.	.	11.21	1	Y	.	NA	NA	NA	0.92
Cluster-10370.0	UniRef90	A0A6P8IMF2 [A0A6P8ILQ8][A0A6P8ILW1][A0A6P8IKK0][A0A6P8ICX5][A0A6P8HBT1][A0A6P8JA96][A0A6P8IDP5][A0A6P8IN23][A0A6P8H3P4]	A0A6P8IMF2 (1.357E-43)	.	uncharacterized protein LOC116302563	Actinia tenebrosa	12.51	1	.	.	NA	NA	NA	0.47
Cluster-10371.0	no_hit	.	.	.	.	.	7.01	3	Y	.	NA	NA	NA	0.39
Cluster-10372.0	no_hit	.	.	.	.	.	10.19	1	.	.	NA	NA	NA	0.52
Cluster-10372.1	no_hit	.	.	.	.	.	8.17	1	Y	.	NA	NA	NA	0.32
Cluster-10372.2	no_hit	.	.	.	.	.	8.17	1	Y	.	NA	NA	NA	1.04
Cluster-10372.3	no_hit	.	.	.	.	.	7.03	1	Y	.	NA	NA	NA	1.16
Cluster-10372.4	no_hit	.	.	.	.	.	6.98	1	Y	.	NA	NA	NA	1.67
Cluster-10373.0	no_hit	.	.	.	.	.	3.71	1	.	.	NA	NA	NA	0.52
Cluster-10374.0	no_hit	.	.	.	.	.	12.51	1	.	.	NA	NA	NA	0.85
Cluster-10375.0	no_hit	.	.	.	.	.	5.34	1	Y	.	NA	NA	NA	0.47
Cluster-10376.0	no_hit	.	.	.	.	.	11.48	1	Y	.	NA	NA	NA	0.73
Cluster-10377.0	no_hit	.	.	.	.	.	8.64	1	Y	.	NA	NA	NA	2.33
Cluster-10378.0	no_hit	.	.	.	.	.	6.84	1	Y	.	NA	NA	NA	0.72
Cluster-10379.0	no_hit	.	.	.	.	.	6.82	1	Y	.	NA	NA	NA	0.76
Cluster-1038.0	UniRef90	A0A6P8HD55 [A0A6P8HGU0][A0A6P8H7D3][A0A6P8INK9][A0A6P8I462][A0A6P8HGA6][A0A6P8IY09][A0A6P8HAK5][A0A6P8HF16][A0A6P8HMY2]	A0A6P8HD55 (7.994E-53)	GO:0016021	hemicentin-2-like isoform X1	Actinia tenebrosa	17.97	2	.	.	NA	NA	NA	0.84
Cluster-10380.0	no_hit	.	.	.	.	.	5.01	1	Y	.	NA	NA	NA	0.68
Cluster-10381.0	no_hit	.	.	.	.	.	8.47	2	.	.	NA	NA	NA	1.03
Cluster-10382.0	no_hit	.	.	.	.	.	3.88	2	Y	.	NA	NA	NA	0.51
Cluster-10383.0	no_hit	.	.	.	.	.	6.88	1	.	.	NA	NA	NA	0.74
Cluster-10384.0	no_hit	.	.	.	.	.	6.81	1	Y	.	NA	NA	NA	0.53
Cluster-10385.0	no_hit	.	.	.	.	.	5.8	1	Y	.	NA	NA	NA	0.38
Cluster-10386.0	no_hit	.	.	.	.	.	12.25	1	.	.	NA	NA	NA	7.41
Cluster-10387.0	no_hit	.	.	.	.	.	16.45	1	.	.	NA	NA	NA	0.55
Cluster-10387.1	no_hit	.	.	.	.	.	18.18	2	Y	.	NA	NA	NA	0.79
Cluster-10388.0	no_hit	.	.	.	.	.	6.24	1	Y	.	NA	NA	NA	0.92
Cluster-10389.0	no_hit	.	.	.	.	.	5.47	2	Y	.	NA	NA	NA	0.64
Cluster-10389.1	no_hit	.	.	.	.	.	4.86	3	Y	.	NA	NA	NA	0.63
Cluster-10389.2	no_hit	.	.	.	.	.	5.43	1	Y	.	NA	NA	NA	1.88
Cluster-1039.0	no_hit	.	.	.	.	.	7.68	1	Y	.	NA	NA	NA	0.85
Cluster-10390.0	UniRef90	UPI002077162E [UPI00077AEB35][A0A2B4S3Y8][A0A2B4RVF4][A0A6S7ILK6][A0A7D9ILJ5][A0A7D9HUJ9][A0A7D9IL28][A0A7D9EM56][A0A7D9IP42]	A0A2B4S3Y8 (9.718E-09)	GO:0008270	uncharacterized protein LOC116620085	Acropora millepora	6.38	1	Y	.	NA	NA	NA	2.19
Cluster-10391.0	no_hit	.	.	.	.	.	3.36	1	Y	.	NA	NA	NA	0.47
Cluster-10392.0	no_hit	.	.	.	.	.	6.93	3	Y	.	NA	NA	NA	1.14
Cluster-10393.0	no_hit	.	.	.	.	.	5.46	1	Y	.	NA	NA	NA	0.57
Cluster-10394.0	no_hit	.	.	.	.	.	14.07	1	.	.	NA	NA	NA	0.52
Cluster-10395.0	no_hit	.	.	.	.	.	6.98	1	Y	.	NA	NA	NA	0.77
Cluster-10396.0	no_hit	.	.	.	.	.	4.6	1	Y	Y	NA	NA	NA	0.63
Cluster-10397.0	no_hit	.	.	.	.	.	4.79	1	Y	.	NA	NA	NA	0.49
Cluster-10398.0	no_hit	.	.	.	.	.	7.75	1	Y	Y	NA	NA	NA	0.66
Cluster-10398.1	no_hit	.	.	.	.	.	7.75	1	Y	Y	NA	NA	NA	1.59
Cluster-10398.2	no_hit	.	.	.	.	.	8.28	1	Y	.	NA	NA	NA	2.36
Cluster-10399.0	no_hit	.	.	.	.	.	6.29	1	Y	.	NA	NA	NA	0.62
Cluster-104.0	no_hit	.	.	.	.	.	6.97	1	Y	.	NA	NA	NA	1.85
Cluster-1040.0	no_hit	.	.	.	.	.	4.08	1	Y	.	NA	NA	NA	0.5
Cluster-1040.1	no_hit	.	.	.	.	.	6.25	1	Y	.	NA	NA	NA	2.98
Cluster-10400.0	no_hit	.	.	.	.	.	8.27	1	.	.	NA	NA	NA	1.18
Cluster-10401.0	no_hit	.	.	.	.	.	6.7	1	Y	.	NA	NA	NA	0.27
Cluster-10401.1	no_hit	.	.	.	.	.	6.7	1	Y	.	NA	NA	NA	0.44
Cluster-10402.0	no_hit	.	.	.	.	.	5.04	1	Y	.	NA	NA	NA	0.82
Cluster-10403.0	no_hit	.	.	.	.	.	5.55	1	Y	.	NA	NA	NA	0.46
Cluster-10404.0	no_hit	.	.	.	.	.	7.55	1	.	.	NA	NA	NA	0.39
Cluster-10405.0	no_hit	.	.	.	.	.	5.91	1	Y	.	NA	NA	NA	0.56
Cluster-10406.0	no_hit	.	.	.	.	.	7.22	1	Y	.	NA	NA	NA	0.74
Cluster-10407.0	no_hit	.	.	.	.	.	7.68	1	Y	.	NA	NA	NA	0.56
Cluster-10407.1	no_hit	.	.	.	.	.	7.6	2	Y	.	NA	NA	NA	1.14
Cluster-10408.0	no_hit	.	.	.	.	.	6.34	1	Y	.	NA	NA	NA	1.07
Cluster-10409.0	no_hit	.	.	.	.	.	5.58	1	Y	.	NA	NA	NA	0.53
Cluster-1041.0	no_hit	.	.	.	.	.	4.78	1	Y	.	NA	NA	NA	0.61
Cluster-10410.0	no_hit	.	.	.	.	.	5.11	2	Y	Y	NA	NA	NA	0.66
Cluster-10411.0	UniRef90	A0A6B0V562 [I0S7Z1][A0A1B2Z6N4][A0A8U0L3F6][A0A7U8TGN9][A0A2M4DHH0][U5E2Y0][A0A090YRN9][A0A8J8SUF5][A0A1B2YNJ9]	A0A6B0V562 (6.502E-20)	.	Secreted protein (Fragment)	Ixodes ricinus	9.67	1	Y	.	NA	NA	NA	0.85
Cluster-10412.0	no_hit	.	.	.	.	.	6.88	1	Y	.	NA	NA	NA	0.7
Cluster-10413.0	no_hit	.	.	.	.	.	9.18	1	.	.	NA	NA	NA	0.62
Cluster-10414.0	UniRef90	A0A1L3KHF8 [UPI00005E2750][A0A1L3KMB6][A0A3G2LQF1][A0A1L3KHW6][A0A1L3KH62][A0A1L4FQX8][A0A1L3KH05][A0A6N0GYI8][A0A2U8JQ92]	A0A1L3KHF8 (2.306E-142)	.	VP1	Beihai picorna-like virus 64	25.39	1	Y	.	NA	NA	NA	0.61
Cluster-10415.0	no_hit	.	.	.	.	.	5.93	1	Y	.	NA	NA	NA	0.46
Cluster-10416.0	no_hit	.	.	.	.	.	6.48	1	Y	.	NA	NA	NA	0.83
Cluster-10417.0	no_hit	.	.	.	.	.	6.72	1	Y	.	NA	NA	NA	0.55
Cluster-10418.0	no_hit	.	.	.	.	.	10.59	1	.	Y	NA	NA	NA	1.28
Cluster-10419.0	no_hit	.	.	.	.	.	6.29	1	Y	.	NA	NA	NA	0.71
Cluster-1042.0	no_hit	.	.	.	.	.	6.92	1	Y	.	NA	NA	NA	0.6
Cluster-10420.0	no_hit	.	.	.	.	.	5.47	1	Y	.	NA	NA	NA	0.9
Cluster-10421.0	no_hit	.	.	.	.	.	3.69	1	Y	Y	NA	NA	NA	0.45
Cluster-10422.0	no_hit	.	.	.	.	.	8.35	1	Y	.	NA	NA	NA	0.66
Cluster-10422.1	no_hit	.	.	.	.	.	8.27	4	Y	.	NA	NA	NA	1.88
Cluster-10423.0	no_hit	.	.	.	.	.	8.24	1	Y	.	NA	NA	NA	0.56
Cluster-10423.1	no_hit	.	.	.	.	.	8.52	1	Y	.	NA	NA	NA	0.66
Cluster-10424.0	no_hit	.	.	.	.	.	8.08	3	.	.	NA	NA	NA	0.98
Cluster-10425.0	no_hit	.	.	.	.	.	3.77	1	Y	.	NA	NA	NA	0.64
Cluster-10426.0	no_hit	.	.	.	.	.	10.77	1	Y	.	NA	NA	NA	0.79
Cluster-10427.0	no_hit	.	.	.	.	.	5.18	1	Y	.	NA	NA	NA	0.75
Cluster-10427.1	no_hit	.	.	.	.	.	5.18	1	Y	.	NA	NA	NA	2.88
Cluster-10428.0	no_hit	.	.	.	.	.	5.67	1	Y	.	NA	NA	NA	0.78
Cluster-10429.0	no_hit	.	.	.	.	.	7.43	1	Y	.	NA	NA	NA	0.82
Cluster-10429.1	no_hit	.	.	.	.	.	7	1	Y	.	NA	NA	NA	0.66
Cluster-1043.0	no_hit	.	.	.	.	.	6.69	1	Y	.	NA	NA	NA	0.58
Cluster-10430.0	no_hit	.	.	.	.	.	4.79	1	Y	.	NA	NA	NA	0.55
Cluster-10431.0	no_hit	.	.	.	.	.	5.17	2	.	.	NA	NA	NA	0.49
Cluster-10432.0	no_hit	.	.	.	.	.	12.09	1	Y	.	NA	NA	NA	0.61
Cluster-10433.0	no_hit	.	.	.	.	.	5.06	1	Y	.	NA	NA	NA	0.44
Cluster-10434.0	no_hit	.	.	.	.	.	8.51	2	.	.	NA	NA	NA	0.79
Cluster-10434.1	no_hit	.	.	.	.	.	6.52	1	Y	.	NA	NA	NA	2.66
Cluster-10435.0	no_hit	.	.	.	.	.	5.72	1	Y	.	NA	NA	NA	0.68
Cluster-10436.0	no_hit	.	.	.	.	.	9.28	1	.	.	NA	NA	NA	0.75
Cluster-10437.0	no_hit	.	.	.	.	.	4.57	2	Y	.	NA	NA	NA	0.56
Cluster-10438.0	no_hit	.	.	.	.	.	3.55	1	Y	.	NA	NA	NA	0.37
Cluster-10439.0	no_hit	.	.	.	.	.	5.92	1	Y	Y	NA	NA	NA	1
Cluster-1044.0	no_hit	.	.	.	.	.	12.25	1	.	Y	NA	NA	NA	1.29
Cluster-10440.0	no_hit	.	.	.	.	.	10.17	1	Y	.	NA	NA	NA	1.95
Cluster-10441.0	no_hit	.	.	.	.	.	14.7	1	Y	.	NA	NA	NA	0.53
Cluster-10442.0	no_hit	.	.	.	.	.	4.92	1	Y	.	NA	NA	NA	0.53
Cluster-10443.0	no_hit	.	.	.	.	.	4.59	1	Y	.	NA	NA	NA	0.64
Cluster-10444.0	no_hit	.	.	.	.	.	5.16	1	Y	.	NA	NA	NA	0.53
Cluster-10445.0	no_hit	.	.	.	.	.	3.91	1	Y	.	NA	NA	NA	0.82
Cluster-10446.0	no_hit	.	.	.	.	.	3.7	1	Y	.	NA	NA	NA	0.45
Cluster-10447.0	UniRef90	UPI00077A4515 [UPI00077A43EA][A0A6S7LV96][A0A7D9EFE0]	A0A6S7LV96 (4.718E-07)	.	RNA-directed DNA polymerase from mobile element jockey-like	Acropora digitifera	9.04	2	Y	.	NA	NA	NA	0.46
Cluster-10447.1	UniRef90	UPI00077A4515 [UPI00077A43EA][A0A6S7LV96][A0A7D9EFE0]	A0A6S7LV96 (1.581E-07)	.	RNA-directed DNA polymerase from mobile element jockey-like	Acropora digitifera	8.68	1	.	.	NA	NA	NA	0.39
Cluster-10448.0	no_hit	.	.	.	.	.	7.23	1	Y	.	NA	NA	NA	0.54
Cluster-10449.0	no_hit	.	.	.	.	.	6.06	1	Y	.	NA	NA	NA	0.81
Cluster-1045.0	no_hit	.	.	.	.	.	10.52	1	.	.	NA	NA	NA	0.71
Cluster-10450.0	no_hit	.	.	.	.	.	5.02	1	Y	.	NA	NA	NA	0.58
Cluster-10451.0	no_hit	.	.	.	.	.	5.84	1	Y	.	NA	NA	NA	0.51
Cluster-10452.0	no_hit	.	.	.	.	.	8.2	1	Y	.	NA	NA	NA	0.75
Cluster-10452.1	no_hit	.	.	.	.	.	7.88	1	Y	.	NA	NA	NA	0.63
Cluster-10453.0	no_hit	.	.	.	.	.	4.74	1	Y	.	NA	NA	NA	2.5
Cluster-10453.1	no_hit	.	.	.	.	.	6.82	1	Y	.	NA	NA	NA	5.67
Cluster-10453.2	no_hit	.	.	.	.	.	6.19	1	Y	.	NA	NA	NA	3.95
Cluster-10454.0	no_hit	.	.	.	.	.	5.76	1	.	.	NA	NA	NA	0.93
Cluster-10455.0	no_hit	.	.	.	.	.	7.69	1	Y	.	NA	NA	NA	1.23
Cluster-10456.0	no_hit	.	.	.	.	.	3.65	1	Y	.	NA	NA	NA	0.77
Cluster-10457.0	no_hit	.	.	.	.	.	3.56	1	Y	.	NA	NA	NA	0.45
Cluster-10458.0	no_hit	.	.	.	.	.	5.64	1	Y	.	NA	NA	NA	0.57
Cluster-10459.0	no_hit	.	.	.	.	.	5.05	1	Y	.	NA	NA	NA	0.65
Cluster-1046.0	no_hit	.	.	.	.	.	7.67	1	Y	.	NA	NA	NA	1.24
Cluster-10460.0	no_hit	.	.	.	.	.	6.72	1	Y	.	NA	NA	NA	1.34
Cluster-10461.0	no_hit	.	.	.	.	.	6.68	1	Y	.	NA	NA	NA	0.69
Cluster-10462.0	no_hit	.	.	.	.	.	5.8	1	Y	.	NA	NA	NA	1.02
Cluster-10463.0	no_hit	.	.	.	.	.	6.16	1	Y	.	NA	NA	NA	1.74
Cluster-10464.0	UniRef90	A0A2G8KTW3 [A0A8C6PS97][UPI000C041405][A0A2B4RBN9][A0A2B4SW34][A0A2B4RU45][A0A2B4SS77][UPI001CF3E759][UPI001CF258B6][UPI001CF2D090]	A0A2G8KTW3 (6.872E-12)	GO:0005085; GO:0007264; GO:0035023	Putative ras-specific guanine nucleotide-releasing factor 2-like isoform X3	Apostichopus japonicus	11.2	1	.	.	NA	NA	NA	0.43
Cluster-10465.0	no_hit	.	.	.	.	.	6	1	Y	.	NA	NA	NA	0.39
Cluster-10466.0	no_hit	.	.	.	.	.	13.71	1	Y	.	NA	NA	NA	0.5
Cluster-10466.1	no_hit	.	.	.	.	.	7.63	2	Y	.	NA	NA	NA	0.68
Cluster-10467.0	no_hit	.	.	.	.	.	8.01	2	Y	.	NA	NA	NA	0.73
Cluster-10468.0	UniRef90	A0A6P8H8F3 [A0A6P8H1C1][A0A370U3Y6][A0A1V5UQI3][A0A2C9KBY8][A0A661QED8][G1XRM5][UPI000D0C7575][UPI001885590F][A0A1W0A5G2]	A0A6P8H8F3 (4.457E-33)	GO:0004521; GO:0004674; GO:0006468; GO:0006397; GO:0005524; GO:0030968	uncharacterized protein LOC116289918	Actinia tenebrosa	13.25	1	.	.	NA	NA	NA	0.46
Cluster-10469.0	no_hit	.	.	.	.	.	12.39	1	.	.	NA	NA	NA	1.2
Cluster-1047.0	no_hit	.	.	.	.	.	5.14	1	Y	.	NA	NA	NA	1.1
Cluster-10470.0	no_hit	.	.	.	.	.	5.91	1	Y	.	NA	NA	NA	0.39
Cluster-10470.1	no_hit	.	.	.	.	.	5.94	2	Y	.	NA	NA	NA	0.23
Cluster-10471.0	no_hit	.	.	.	.	.	5.67	1	Y	.	NA	NA	NA	1.05
Cluster-10472.0	no_hit	.	.	.	.	.	10.77	1	Y	.	NA	NA	NA	0.43
Cluster-10473.0	no_hit	.	.	.	.	.	4.8	1	Y	.	NA	NA	NA	0.47
Cluster-10474.0	no_hit	.	.	.	.	.	7.82	2	Y	Y	NA	NA	NA	0.66
Cluster-10475.0	no_hit	.	.	.	.	.	4.77	2	Y	.	NA	NA	NA	0.85
Cluster-10475.1	no_hit	.	.	.	.	.	4.76	1	Y	.	NA	NA	NA	0.69
Cluster-10476.0	no_hit	.	.	.	.	.	5.47	1	Y	.	NA	NA	NA	0.54
Cluster-10477.0	no_hit	.	.	.	.	.	6.17	1	Y	.	NA	NA	NA	0.51
Cluster-10478.0	no_hit	.	.	.	.	.	5.4	1	Y	Y	NA	NA	NA	0.83
Cluster-10479.0	no_hit	.	.	.	.	.	5.88	1	Y	.	NA	NA	NA	0.52
Cluster-10479.1	no_hit	.	.	.	.	.	8.2	1	Y	.	NA	NA	NA	0.31
Cluster-10479.2	no_hit	.	.	.	.	.	8.15	1	Y	.	NA	NA	NA	0.85
Cluster-1048.0	no_hit	.	.	.	.	.	11.73	1	Y	.	NA	NA	NA	1.29
Cluster-10480.0	no_hit	.	.	.	.	.	9.7	2	.	.	NA	NA	NA	1.18
Cluster-10481.0	no_hit	.	.	.	.	.	6.72	1	Y	.	NA	NA	NA	0.55
Cluster-10481.1	no_hit	.	.	.	.	.	6.72	1	Y	.	NA	NA	NA	0.39
Cluster-10482.0	no_hit	.	.	.	.	.	13.44	1	.	.	NA	NA	NA	0.65
Cluster-10483.0	no_hit	.	.	.	.	.	5.75	1	Y	.	NA	NA	NA	0.51
Cluster-10484.0	no_hit	.	.	.	.	.	5.94	1	Y	.	NA	NA	NA	0.89
Cluster-10485.0	no_hit	.	.	.	.	.	10.42	1	.	.	NA	NA	NA	0.44
Cluster-10486.0	no_hit	.	.	.	.	.	4.84	1	Y	.	NA	NA	NA	0.38
Cluster-10486.1	no_hit	.	.	.	.	.	9.73	1	Y	.	NA	NA	NA	1.31
Cluster-10486.2	no_hit	.	.	.	.	.	6.27	1	Y	.	NA	NA	NA	3.6
Cluster-10487.0	no_hit	.	.	.	.	.	4.87	1	Y	.	NA	NA	NA	0.42
Cluster-10488.0	no_hit	.	.	.	.	.	6.4	1	.	.	NA	NA	NA	2.04
Cluster-10489.0	no_hit	.	.	.	.	.	8.92	1	.	.	NA	NA	NA	0.5
Cluster-1049.0	no_hit	.	.	.	.	.	7.86	1	Y	.	NA	NA	NA	0.79
Cluster-10490.0	no_hit	.	.	.	.	.	5.04	2	Y	.	NA	NA	NA	0.49
Cluster-10491.0	no_hit	.	.	.	.	.	6.95	1	Y	.	NA	NA	NA	0.48
Cluster-10491.1	no_hit	.	.	.	.	.	15.28	1	Y	.	NA	NA	NA	1.13
Cluster-10492.0	no_hit	.	.	.	.	.	7.41	1	Y	.	NA	NA	NA	0.64
Cluster-10493.0	no_hit	.	.	.	.	.	7.03	1	.	.	NA	NA	NA	1.39
Cluster-10493.1	UniRef90	A0A2B4ST16	A0A2B4ST16 (5.973E-06)	.	t-SNARE coiled-coil homology domain-containing protein	.	9.44	1	Y	.	NA	NA	NA	2.75
Cluster-10494.0	no_hit	.	.	.	.	.	11.27	1	Y	.	NA	NA	NA	0.45
Cluster-10495.0	no_hit	.	.	.	.	.	5.18	1	Y	.	NA	NA	NA	0.41
Cluster-10496.0	no_hit	.	.	.	.	.	5.06	1	Y	.	NA	NA	NA	0.65
Cluster-10496.1	no_hit	.	.	.	.	.	4.64	1	Y	.	NA	NA	NA	0.58
Cluster-10497.0	no_hit	.	.	.	.	.	7.44	1	Y	.	NA	NA	NA	0.82
Cluster-10498.0	no_hit	.	.	.	.	.	5.78	1	Y	.	NA	NA	NA	0.67
Cluster-10499.0	no_hit	.	.	.	.	.	6.45	1	Y	.	NA	NA	NA	0.53
Cluster-105.0	no_hit	.	.	.	.	.	7.66	1	Y	.	NA	NA	NA	0.94
Cluster-1050.0	no_hit	.	.	.	.	.	6.01	1	Y	.	NA	NA	NA	0.89
Cluster-10500.0	no_hit	.	.	.	.	.	9.68	2	Y	.	NA	NA	NA	0.56
Cluster-10501.0	no_hit	.	.	.	.	.	11.01	2	Y	Y	NA	NA	NA	1.76
Cluster-10502.0	no_hit	.	.	.	.	.	4.29	1	.	.	NA	NA	NA	0.26
Cluster-10502.1	no_hit	.	.	.	.	.	4.77	1	.	.	NA	NA	NA	0.35
Cluster-10503.0	no_hit	.	.	.	.	.	11.7	1	Y	.	NA	NA	NA	0.97
Cluster-10504.0	no_hit	.	.	.	.	.	8.08	1	Y	.	NA	NA	NA	0.98
Cluster-10504.1	no_hit	.	.	.	.	.	4.42	1	Y	.	NA	NA	NA	0.55
Cluster-10505.0	no_hit	.	.	.	.	.	7.15	2	.	.	NA	NA	NA	1.21
Cluster-10506.0	no_hit	.	.	.	.	.	8.63	1	Y	.	NA	NA	NA	0.71
Cluster-10506.1	no_hit	.	.	.	.	.	7.79	2	Y	.	NA	NA	NA	0.45
Cluster-10507.0	no_hit	.	.	.	.	.	7.1	1	.	.	NA	NA	NA	0.57
Cluster-10507.1	no_hit	.	.	.	.	.	5.55	1	Y	.	NA	NA	NA	0.6
Cluster-10508.0	no_hit	.	.	.	.	.	4.86	1	Y	.	NA	NA	NA	0.56
Cluster-10509.0	no_hit	.	.	.	.	.	8.03	1	Y	.	NA	NA	NA	0.66
Cluster-1051.0	no_hit	.	.	.	.	.	7.77	1	.	.	NA	NA	NA	0.76
Cluster-1051.1	no_hit	.	.	.	.	.	8.97	1	Y	.	NA	NA	NA	5.52
Cluster-1051.2	no_hit	.	.	.	.	.	4.12	1	Y	.	NA	NA	NA	1.25
Cluster-1051.3	no_hit	.	.	.	.	.	6.02	2	Y	.	NA	NA	NA	0.55
Cluster-1051.4	no_hit	.	.	.	.	.	5.43	3	Y	.	NA	NA	NA	1.15
Cluster-1051.5	no_hit	.	.	.	.	.	4.23	1	Y	.	NA	NA	NA	0.32
Cluster-1051.6	no_hit	.	.	.	.	.	10.21	1	Y	.	NA	NA	NA	1.78
Cluster-1051.7	no_hit	.	.	.	.	.	9.62	1	Y	.	NA	NA	NA	1.76
Cluster-10510.0	no_hit	.	.	.	.	.	7.67	1	Y	.	NA	NA	NA	1.39
Cluster-10511.0	UniRef90	A7SZP4 [UPI001CF464C3][UPI001CF5B93D][A0A6S7HFK8][A0A6P8J6K5][UPI001CF1E699][UPI00106B0487][UPI0009E32F42][A0A6S7ICY2][UPI001068D59A]	A7SZP4 (8.196E-13)	.	BURP domain-containing protein	Nematostella vectensis	9.03	1	Y	.	NA	NA	NA	0.53
Cluster-10512.0	no_hit	.	.	.	.	.	9.23	2	.	.	NA	NA	NA	0.42
Cluster-10513.0	no_hit	.	.	.	.	.	13.85	1	Y	Y	NA	NA	NA	6.82
Cluster-10514.0	no_hit	.	.	.	.	.	6.79	1	Y	.	NA	NA	NA	0.46
Cluster-10514.1	no_hit	.	.	.	.	.	6.86	1	Y	.	NA	NA	NA	1.35
Cluster-10515.0	no_hit	.	.	.	.	.	4.91	1	Y	.	NA	NA	NA	0.67
Cluster-10515.1	no_hit	.	.	.	.	.	3.61	1	Y	.	NA	NA	NA	0.76
Cluster-10516.0	UniRef90	UPI00077A68D7 [A0A6S7IJ29][A0A2B4SBB1][A0A6S7FWG8][A0A3B3IDE0][A0A3P9IB43][A0A3B4C3D6][A0A3P9J789][A0A3P8PDJ4][A0A3P8Q937]	A0A6S7IJ29 (2.638E-21)	.	uncharacterized protein LOC107331459	Acropora digitifera	14.77	1	.	.	NA	NA	NA	0.47
Cluster-10517.0	no_hit	.	.	.	.	.	8.09	1	Y	.	NA	NA	NA	0.53
Cluster-10518.0	no_hit	.	.	.	.	.	5.61	1	.	.	NA	NA	NA	0.54
Cluster-10519.0	no_hit	.	.	.	.	.	4.27	1	Y	.	NA	NA	NA	0.54
Cluster-1052.0	no_hit	.	.	.	.	.	3.98	1	Y	.	NA	NA	NA	1.44
Cluster-10520.0	no_hit	.	.	.	.	.	6.48	1	Y	.	NA	NA	NA	0.42
Cluster-10520.1	no_hit	.	.	.	.	.	6.46	1	Y	.	NA	NA	NA	0.38
Cluster-10521.0	no_hit	.	.	.	.	.	5.16	1	Y	Y	NA	NA	NA	0.54
Cluster-10522.0	no_hit	.	.	.	.	.	11.95	1	.	.	NA	NA	NA	0.52
Cluster-10523.0	no_hit	.	.	.	.	.	12.28	1	Y	.	NA	NA	NA	1.04
Cluster-10524.0	no_hit	.	.	.	.	.	5.44	1	Y	.	NA	NA	NA	0.48
Cluster-10525.0	no_hit	.	.	.	.	.	4.25	1	Y	.	NA	NA	NA	0.51
Cluster-10526.0	no_hit	.	.	.	.	.	3.78	1	Y	.	NA	NA	NA	0.75
Cluster-10527.0	no_hit	.	.	.	.	.	5.26	1	.	.	NA	NA	NA	0.52
Cluster-10527.1	no_hit	.	.	.	.	.	4.38	1	Y	.	NA	NA	NA	0.53
Cluster-10528.0	no_hit	.	.	.	.	.	11.16	1	Y	.	NA	NA	NA	0.52
Cluster-10529.0	no_hit	.	.	.	.	.	5.96	1	Y	.	NA	NA	NA	0.49
Cluster-1053.0	no_hit	.	.	.	.	.	12.13	1	Y	.	NA	NA	NA	0.77
Cluster-10530.0	no_hit	.	.	.	.	.	5.58	2	Y	.	NA	NA	NA	0.44
Cluster-10531.0	no_hit	.	.	.	.	.	10.54	2	Y	.	NA	NA	NA	0.68
Cluster-10532.0	no_hit	.	.	.	.	.	8.2	1	Y	.	NA	NA	NA	0.42
Cluster-10532.1	no_hit	.	.	.	.	.	7.69	1	Y	.	NA	NA	NA	1.95
Cluster-10533.0	no_hit	.	.	.	.	.	4.64	1	Y	.	NA	NA	NA	0.44
Cluster-10534.0	no_hit	.	.	.	.	.	7.84	1	.	.	NA	NA	NA	0.66
Cluster-10534.1	no_hit	.	.	.	.	.	6.3	1	Y	.	NA	NA	NA	2.41
Cluster-10535.0	no_hit	.	.	.	.	.	11.6	1	.	.	NA	NA	NA	1.07
Cluster-10536.0	UniRef90	UPI001CF46931 [A0A432I9R9][UPI00109BF4A8][UPI0009E394DA][UPI0009E2CBC0][UPI000A2A93CF][UPI001CF25E57][A0A432IA11][UPI0009E5DC87][UPI001CF3E694]	A0A432I9R9 (3.744E-63)	.	protein unc-13 homolog C-like	Acropora millepora	28.59	2	.	.	NA	NA	NA	1.6
Cluster-10536.1	UniRef90	A0A432I9R9 [UPI001CF46931][UPI00109BF4A8][UPI000A2A93CF][UPI0009E2CBC0][UPI0009E394DA][A0A432IA11][UPI001CF34E27][UPI001CF25E57][UPI001CF32D99]	A0A432I9R9 (1.347E-55)	.	LINE-1 type transposase domain-containing protein 1	Gammaproteobacteria bacterium	33.2	1	Y	.	NA	NA	NA	1.27
Cluster-10537.0	UniRef90	A0A6S7HU23 [UPI00109B8743][UPI001CF298EB][A0A6S7IE86][A0A7D9LR12][A0A2B4SUX6][UPI000C04E475][UPI00077AAFC7][A0A7D9JDS8][A0A7D9E3S0]	A0A6S7HU23 (2.363E-16)	.	Zgc: (Fragment)	Paramuricea clavata	10.02	1	Y	.	NA	NA	NA	1.57
Cluster-10538.0	no_hit	.	.	.	.	.	7.98	1	Y	.	NA	NA	NA	0.73
Cluster-10539.0	no_hit	.	.	.	.	.	8.93	1	Y	.	NA	NA	NA	0.5
Cluster-1054.0	UniRef90	A0A6P8IHG1 [UPI00109B78AE][UPI002076E1EB][A0A3M6T9M9][A0A3M6UZ91][A0A2B4S6E5][A0A3M6UZD8][UPI000C05796D][A0A2B4STY9][UPI000F55484E]	A0A6P8IHG1 (3.922E-59)	GO:0016021; GO:0005272	acid-sensing ion channel 4-A-like	Actinia tenebrosa	16.61	1	Y	.	NA	NA	NA	0.44
Cluster-10540.0	no_hit	.	.	.	.	.	6.45	1	Y	.	NA	NA	NA	0.57
Cluster-10541.0	no_hit	.	.	.	.	.	11.25	1	.	.	NA	NA	NA	0.6
Cluster-10542.0	no_hit	.	.	.	.	.	5.92	5	Y	.	NA	NA	NA	0.68
Cluster-10543.0	no_hit	.	.	.	.	.	4.99	1	Y	.	NA	NA	NA	0.92
Cluster-10544.0	no_hit	.	.	.	.	.	6.06	1	Y	.	NA	NA	NA	0.5
Cluster-10544.1	no_hit	.	.	.	.	.	6.82	1	Y	.	NA	NA	NA	2.5
Cluster-10544.2	no_hit	.	.	.	.	.	12.72	1	Y	.	NA	NA	NA	0.66
Cluster-10544.3	no_hit	.	.	.	.	.	11.42	2	Y	.	NA	NA	NA	0.49
Cluster-10545.0	no_hit	.	.	.	.	.	8.15	1	Y	.	NA	NA	NA	2.42
Cluster-10545.1	no_hit	.	.	.	.	.	6.87	1	Y	.	NA	NA	NA	0.39
Cluster-10546.0	no_hit	.	.	.	.	.	4.88	1	Y	.	NA	NA	NA	1.75
Cluster-10547.0	no_hit	.	.	.	.	.	5.95	1	Y	.	NA	NA	NA	0.54
Cluster-10548.0	no_hit	.	.	.	.	.	3.81	1	Y	.	NA	NA	NA	0.85
Cluster-10549.0	no_hit	.	.	.	.	.	16.32	1	.	.	NA	NA	NA	1.62
Cluster-1055.0	no_hit	.	.	.	.	.	8.13	1	Y	.	NA	NA	NA	0.49
Cluster-1055.1	no_hit	.	.	.	.	.	8.16	1	Y	.	NA	NA	NA	0.48
Cluster-10550.0	no_hit	.	.	.	.	.	4.94	1	Y	.	NA	NA	NA	0.44
Cluster-10551.0	no_hit	.	.	.	.	.	6.91	1	.	.	NA	NA	NA	0.65
Cluster-10552.0	no_hit	.	.	.	.	.	7.58	1	Y	.	NA	NA	NA	0.68
Cluster-10553.0	no_hit	.	.	.	.	.	10.34	1	Y	.	NA	NA	NA	0.68
Cluster-10554.0	UniRef90	A0A6P8HIG4 [UPI00109BEB2B]	A0A6P8HIG4 (2.755E-12)	.	acidic leucine-rich nuclear phosphoprotein 32 family member B-like	Actinia tenebrosa	5.37	1	Y	.	NA	NA	NA	0.62
Cluster-10555.0	no_hit	.	.	.	.	.	10.53	1	.	.	NA	NA	NA	0.93
Cluster-10556.0	no_hit	.	.	.	.	.	5.55	1	Y	.	NA	NA	NA	0.74
Cluster-10557.0	no_hit	.	.	.	.	.	11.38	1	Y	.	NA	NA	NA	0.49
Cluster-10558.0	no_hit	.	.	.	.	.	6.68	1	Y	.	NA	NA	NA	0.43
Cluster-10558.1	no_hit	.	.	.	.	.	7.57	2	Y	.	NA	NA	NA	0.44
Cluster-10558.2	no_hit	.	.	.	.	.	5.52	1	Y	.	NA	NA	NA	0.34
Cluster-10559.0	no_hit	.	.	.	.	.	3.86	1	Y	.	NA	NA	NA	0.79
Cluster-1056.0	no_hit	.	.	.	.	.	16.17	1	.	.	NA	NA	NA	0.44
Cluster-1056.1	no_hit	.	.	.	.	.	23.86	3	Y	.	NA	NA	NA	0.92
Cluster-1056.2	no_hit	.	.	.	.	.	19.7	1	.	.	NA	NA	NA	0.81
Cluster-1056.3	no_hit	.	.	.	.	.	22.79	1	.	.	NA	NA	NA	0.54
Cluster-10560.0	no_hit	.	.	.	.	.	8.22	1	Y	.	NA	NA	NA	0.93
Cluster-10561.0	no_hit	.	.	.	.	.	7.61	2	Y	.	NA	NA	NA	1.14
Cluster-10562.0	no_hit	.	.	.	.	.	5.93	1	Y	.	NA	NA	NA	0.71
Cluster-10563.0	UniRef90	UPI001F03A64F [A0A2G8KAB9][UPI001425642B][UPI000F66F361][UPI000F68A174][UPI000F661807]	A0A2G8KAB9 (8.406E-17)	.	uncharacterized protein LOC124441666	Xenia sp. Carnegie-2017	14.88	1	.	.	NA	NA	NA	0.63
Cluster-10563.1	UniRef90	UPI001F03A64F [A0A2G8KAB9][UPI001425642B][UPI000F66F361][UPI000F68A174][UPI000F661807][UPI0018A79667]	A0A2G8KAB9 (2.967E-16)	.	uncharacterized protein LOC124441666	Xenia sp. Carnegie-2017	14.8	1	.	.	NA	NA	NA	0.34
Cluster-10564.0	no_hit	.	.	.	.	.	6.81	1	Y	.	NA	NA	NA	0.92
Cluster-10564.1	no_hit	.	.	.	.	.	9.84	1	Y	.	NA	NA	NA	0.52
Cluster-10565.0	no_hit	.	.	.	.	.	6.25	2	Y	.	NA	NA	NA	0.91
Cluster-10566.0	no_hit	.	.	.	.	.	17.42	1	.	.	NA	NA	NA	0.76
Cluster-10567.0	no_hit	.	.	.	.	.	4.73	3	Y	.	NA	NA	NA	0.56
Cluster-10568.0	UniRef90	A0A6P8IJG3	A0A6P8IJG3 (2.570E-23)	GO:0048511; GO:0005634	protein timeless homolog	Actinia tenebrosa	14.1	1	.	.	NA	NA	NA	1.09
Cluster-10569.0	UniRef90	A0A6P8HKU7 [UPI00109BA39A][A0A6P8I5H0][A0A6P8IX66][UPI00109B8B73][A0A6P8I4Z4][A0A6P8IWL0][A0A6P8HCN0][UPI00109BEE67][A0A6P8HVH2]	A0A6P8HKU7 (1.992E-23)	GO:0016021; GO:0004713; GO:0005524	fibroblast growth factor receptor 3-like	Actinia tenebrosa	25.97	2	Y	.	NA	NA	NA	1.23
Cluster-1057.0	no_hit	.	.	.	.	.	8.52	2	Y	.	NA	NA	NA	2.06
Cluster-1057.1	no_hit	.	.	.	.	.	5.09	1	Y	.	NA	NA	NA	2.96
Cluster-10570.0	no_hit	.	.	.	.	.	6.23	1	Y	Y	NA	NA	NA	1.45
Cluster-10571.0	UniRef90	A0A6P8H497 [A0A6P8IHM4][A0A6P8IWY9][A0A6P8J3C0][A0A6P8IVR3][A0A6P8IVT7][A0A6P8IMT2][A0A6P8IVT0][A0A6P8INA1][A0A6P8IXF9]	A0A6P8H497 (3.323E-44)	GO:0016020; GO:0005044	neurotrypsin-like	Actinia tenebrosa	11.72	1	.	.	NA	NA	NA	0.5
Cluster-10572.0	no_hit	.	.	.	.	.	6.04	1	Y	.	NA	NA	NA	1.17
Cluster-10573.0	no_hit	.	.	.	.	.	6.55	1	Y	.	NA	NA	NA	0.44
Cluster-10574.0	no_hit	.	.	.	.	.	4.08	2	Y	.	NA	NA	NA	0.44
Cluster-10575.0	no_hit	.	.	.	.	.	7.29	1	Y	.	NA	NA	NA	0.75
Cluster-10576.0	no_hit	.	.	.	.	.	7.02	1	Y	.	NA	NA	NA	0.68
Cluster-10577.0	no_hit	.	.	.	.	.	3.63	5	Y	.	NA	NA	NA	0.59
Cluster-10578.0	no_hit	.	.	.	.	.	8.72	12	.	.	NA	NA	NA	0.84
Cluster-10579.0	no_hit	.	.	.	.	.	5.17	1	Y	.	NA	NA	NA	0.47
Cluster-1058.0	no_hit	.	.	.	.	.	5.16	1	Y	.	NA	NA	NA	0.64
Cluster-10580.0	no_hit	.	.	.	.	.	7.42	1	Y	.	NA	NA	NA	0.79
Cluster-10580.1	no_hit	.	.	.	.	.	10.06	2	.	.	NA	NA	NA	0.58
Cluster-10580.2	no_hit	.	.	.	.	.	9.57	2	Y	.	NA	NA	NA	0.41
Cluster-10581.0	no_hit	.	.	.	.	.	5.5	1	Y	.	NA	NA	NA	1.2
Cluster-10582.0	no_hit	.	.	.	.	.	3.86	2	Y	Y	NA	NA	NA	0.36
Cluster-10582.1	no_hit	.	.	.	.	.	4.78	1	Y	.	NA	NA	NA	0.35
Cluster-10583.0	no_hit	.	.	.	.	.	7.52	1	Y	.	NA	NA	NA	0.31
Cluster-10583.1	no_hit	.	.	.	.	.	5.36	1	Y	.	NA	NA	NA	0.33
Cluster-10584.0	no_hit	.	.	.	.	.	4.95	1	Y	.	NA	NA	NA	0.67
Cluster-10585.0	no_hit	.	.	.	.	.	3.8	1	Y	.	NA	NA	NA	0.63
Cluster-10586.0	no_hit	.	.	.	.	.	5.06	1	Y	Y	NA	NA	NA	0.78
Cluster-10587.0	no_hit	.	.	.	.	.	4.89	1	Y	.	NA	NA	NA	0.82
Cluster-10588.0	UniRef90	A0A432I2M2 [UPI00109BA70E][UPI001CF236B0][UPI00077AFE68][A0A6J8BLC6][A0A6P8H1M8][UPI000719DDCB][A0A7D9LYT6][A0A6S7FFS3][A0A6S7J3C4]	A0A432I2M2 (2.297E-33)	GO:0003676; GO:0015074	Integrase catalytic domain-containing protein	Gammaproteobacteria bacterium	9.39	1	Y	.	NA	NA	NA	0.48
Cluster-10589.0	no_hit	.	.	.	.	.	6.1	1	Y	.	NA	NA	NA	0.38
Cluster-10589.1	no_hit	.	.	.	.	.	3.65	1	Y	.	NA	NA	NA	0.54
Cluster-1059.0	no_hit	.	.	.	.	.	3.65	1	Y	.	NA	NA	NA	0.75
Cluster-10590.0	UniRef90	UPI001CF0EEBC [UPI001CF2FDAE][A0A6S7H4L6][A0A7Y2YA88][UPI001CF470CE][A0A2B4SIV5][A0A3M6TYW2][A0A3M6UVG8][A0A7I5E974][UPI00106A6720]	A0A6S7H4L6 (3.066E-40)	.	uncharacterized protein LOC122951804	Acropora millepora	18.34	1	Y	.	NA	NA	NA	1.15
Cluster-10590.1	UniRef90	UPI001CF0EEBC [UPI001CF2FDAE][A0A6S7H4L6][A0A7Y2YA88][UPI001CF470CE][A0A2B4SIV5][A0A3M6TYW2][A0A3M6UVG8][A0A016TXB3][A0A7I5E974]	A0A6S7H4L6 (4.970E-41)	.	uncharacterized protein LOC122951804	Acropora millepora	19.3	2	Y	.	NA	NA	NA	3.99
Cluster-10590.2	UniRef90	UPI001CF0EEBC [UPI001CF2FDAE][A0A6S7H4L6][A0A7Y2YA88][UPI001CF470CE][A0A2B4SIV5][A0A3M6TYW2][A0A3M6UVG8][UPI00106A6720][A0A016TXB3]	A0A6S7H4L6 (1.279E-40)	.	uncharacterized protein LOC122951804	Acropora millepora	19.32	1	Y	.	NA	NA	NA	0.98
Cluster-10591.0	no_hit	.	.	.	.	.	5.64	1	Y	.	NA	NA	NA	0.49
Cluster-10592.0	no_hit	.	.	.	.	.	11.19	1	.	.	NA	NA	NA	0.69
Cluster-10593.0	no_hit	.	.	.	.	.	9.05	1	Y	.	NA	NA	NA	0.46
Cluster-10594.0	no_hit	.	.	.	.	.	19.77	1	Y	.	NA	NA	NA	0.73
Cluster-10595.0	no_hit	.	.	.	.	.	3.49	1	Y	.	NA	NA	NA	1
Cluster-10596.0	no_hit	.	.	.	.	.	3.9	1	Y	.	NA	NA	NA	0.31
Cluster-10596.1	no_hit	.	.	.	.	.	7.15	1	Y	.	NA	NA	NA	0.76
Cluster-10597.0	no_hit	.	.	.	.	.	5.08	1	Y	.	NA	NA	NA	0.65
Cluster-10598.0	no_hit	.	.	.	.	.	3.74	1	Y	.	NA	NA	NA	0.31
Cluster-10598.1	no_hit	.	.	.	.	.	5.89	4	Y	.	NA	NA	NA	0.4
Cluster-10599.0	no_hit	.	.	.	.	.	5.05	1	Y	.	NA	NA	NA	0.5
Cluster-106.0	no_hit	.	.	.	.	.	3.63	1	Y	.	NA	NA	NA	1.24
Cluster-1060.0	no_hit	.	.	.	.	.	6.49	1	Y	.	NA	NA	NA	0.6
Cluster-10600.0	no_hit	.	.	.	.	.	12.14	1	Y	.	NA	NA	NA	0.49
Cluster-10601.0	no_hit	.	.	.	.	.	7.88	5	Y	.	NA	NA	NA	0.98
Cluster-10602.0	UniRef90	A0A2B4RZ30 [UPI00077A63BB][A0A2B4RV54][UPI00077A8689][A0A2B4RAP3][UPI001CF26B10][A0A7D9ERV8][UPI002077143F][UPI0020773B19][UPI00077A4E2C]	A0A2B4RZ30 (4.032E-31)	.	Tetratricopeptide repeat protein 28	Stylophora pistillata	12.18	1	Y	.	NA	NA	NA	0.55
Cluster-10603.0	no_hit	.	.	.	.	.	3.75	1	Y	.	NA	NA	NA	0.41
Cluster-10604.0	no_hit	.	.	.	.	.	5.24	1	Y	.	NA	NA	NA	0.45
Cluster-10605.0	no_hit	.	.	.	.	.	10.07	1	Y	.	NA	NA	NA	0.54
Cluster-10606.0	no_hit	.	.	.	.	.	3.73	1	Y	.	NA	NA	NA	0.65
Cluster-10607.0	no_hit	.	.	.	.	.	6.28	2	.	.	NA	NA	NA	0.47
Cluster-10608.0	no_hit	.	.	.	.	.	4.83	1	Y	.	NA	NA	NA	0.39
Cluster-10609.0	no_hit	.	.	.	.	.	8.15	1	Y	.	NA	NA	NA	0.6
Cluster-1061.0	no_hit	.	.	.	.	.	6.94	1	.	Y	NA	NA	NA	1.09
Cluster-10610.0	no_hit	.	.	.	.	.	9.86	2	Y	.	NA	NA	NA	0.44
Cluster-10611.0	no_hit	.	.	.	.	.	6.33	1	Y	.	NA	NA	NA	1
Cluster-10612.0	no_hit	.	.	.	.	.	4.93	1	Y	.	NA	NA	NA	1.14
Cluster-10613.0	no_hit	.	.	.	.	.	4.28	1	Y	.	NA	NA	NA	0.59
Cluster-10614.0	no_hit	.	.	.	.	.	10.8	1	Y	.	NA	NA	NA	0.93
Cluster-10614.1	no_hit	.	.	.	.	.	6.33	1	Y	Y	NA	NA	NA	0.32
Cluster-10615.0	no_hit	.	.	.	.	.	4.89	1	.	.	NA	NA	NA	0.52
Cluster-10615.1	no_hit	.	.	.	.	.	3.59	1	Y	.	NA	NA	NA	0.42
Cluster-10616.0	no_hit	.	.	.	.	.	5.37	1	Y	.	NA	NA	NA	0.48
Cluster-10617.0	no_hit	.	.	.	.	.	6.65	1	Y	.	NA	NA	NA	0.58
Cluster-10618.0	UniRef90	A0A6P8IST8 [UPI00077B10B1][UPI00109BEBA1][UPI0009E411EA][A0A6S7K5C5][A0A6S7HXI5][A0A6S7H3X6][A7SC50][A0A6Q2Y7J7][A0A3P8YZA4]	A0A6P8IST8 (1.745E-74)	.	uncharacterized protein LOC116304642	Actinia tenebrosa	22.29	1	Y	.	NA	NA	NA	0.91
Cluster-10618.1	UniRef90	A0A6P8IST8 [A0A6P8ITL7][UPI0009E411EA][UPI00109BEBA1][UPI00077B10B1][UPI00109B701C][UPI00109BCD07][A0A6S7K5C5][UPI0014258A54][A0A1X7TBW6]	A0A6P8IST8 (7.520E-89)	.	uncharacterized protein LOC116304642	Actinia tenebrosa	18.24	2	Y	.	NA	NA	NA	1.33
Cluster-10618.2	UniRef90	A0A6P8IST8 [UPI00109BEBA1][A0A6P8ITL7][UPI0009E411EA][UPI00077B10B1][A0A7D9L7I8][UPI001BB2C11B][UPI001BB23C81][A0A7M7N2T7][A0A7M7PNP8]	A0A6P8IST8 (4.496E-41)	.	uncharacterized protein LOC116304642	Actinia tenebrosa	10.03	2	Y	.	NA	NA	NA	0.9
Cluster-10618.3	no_hit	.	.	.	.	.	6.9	1	Y	.	NA	NA	NA	0.44
Cluster-10618.4	UniRef90	A0A6P8IST8 [UPI0009E411EA][A0A6P8ITL7][UPI00109BEBA1][UPI00077B10B1][A0A6S7K5C5][UPI00109B701C][UPI00109BCD07][UPI0014258A54][A0A8J9ZDG9]	A0A6P8IST8 (3.829E-98)	.	uncharacterized protein LOC116304642	Actinia tenebrosa	21.45	2	Y	.	NA	NA	NA	1.59
Cluster-10618.5	UniRef90	A0A6P8IST8 [UPI00077B10B1][A0A6S7K5C5][UPI00109BEBA1][UPI0009E411EA][A0A6S7HXI5][A0A8B7Z558][A0A6S7H3X6][A0A6Q2Y7J7][A0A3P8YZA4]	A0A6P8IST8 (2.779E-48)	.	uncharacterized protein LOC116304642	Actinia tenebrosa	13.16	1	Y	.	NA	NA	NA	0.59
Cluster-10619.0	no_hit	.	.	.	.	.	5.46	1	Y	.	NA	NA	NA	0.74
Cluster-10619.1	no_hit	.	.	.	.	.	5.79	1	Y	.	NA	NA	NA	0.46
Cluster-1062.0	no_hit	.	.	.	.	.	6.21	1	Y	.	NA	NA	NA	0.92
Cluster-10620.0	no_hit	.	.	.	.	.	9.03	1	Y	.	NA	NA	NA	1.35
Cluster-10621.0	no_hit	.	.	.	.	.	4.72	1	Y	.	NA	NA	NA	0.54
Cluster-10622.0	no_hit	.	.	.	.	.	5.38	1	Y	.	NA	NA	NA	0.72
Cluster-10623.0	UniRef90	A0A2P2MF65 [A0A2I0UTT7][A0A1L8DB11][A0A091IAM3][A0A4S2JSG0][A0A0N0BER1][A0A091JYS7][A0A0A0ARS1][A0A8K0KIA5][A0A093RI39]	A0A2P2MF65 (1.674E-13)	.	Actin	Rhizophora mucronata	8.86	1	Y	.	NA	NA	NA	1.09
Cluster-10624.0	no_hit	.	.	.	.	.	4.25	1	Y	.	NA	NA	NA	1.36
Cluster-10625.0	no_hit	.	.	.	.	.	9.14	1	.	Y	NA	NA	NA	0.56
Cluster-10626.0	no_hit	.	.	.	.	.	6.48	1	Y	.	NA	NA	NA	0.5
Cluster-10627.0	no_hit	.	.	.	.	.	3.37	1	Y	.	NA	NA	NA	0.69
Cluster-10628.0	no_hit	.	.	.	.	.	5.44	1	Y	.	NA	NA	NA	0.67
Cluster-10629.0	no_hit	.	.	.	.	.	6.02	1	Y	.	NA	NA	NA	0.68
Cluster-1063.0	no_hit	.	.	.	.	.	3.8	1	Y	.	NA	NA	NA	0.64
Cluster-10630.0	no_hit	.	.	.	.	.	7.33	1	Y	.	NA	NA	NA	0.41
Cluster-10631.0	no_hit	.	.	.	.	.	20.56	1	Y	.	NA	NA	NA	0.76
Cluster-10632.0	no_hit	.	.	.	.	.	9.16	1	.	.	NA	NA	NA	0.6
Cluster-10633.0	no_hit	.	.	.	.	.	9.11	4	.	.	NA	NA	NA	0.53
Cluster-10634.0	no_hit	.	.	.	.	.	4.63	1	Y	.	NA	NA	NA	1.06
Cluster-10635.0	no_hit	.	.	.	.	.	11.61	1	Y	.	NA	NA	NA	1.93
Cluster-10636.0	no_hit	.	.	.	.	.	5.15	8	Y	.	NA	NA	NA	0.26
Cluster-10637.0	no_hit	.	.	.	.	.	4.47	1	Y	.	NA	NA	NA	0.8
Cluster-10638.0	no_hit	.	.	.	.	.	6.75	1	.	.	NA	NA	NA	0.62
Cluster-10639.0	no_hit	.	.	.	.	.	3.88	1	Y	Y	NA	NA	NA	0.76
Cluster-1064.0	no_hit	.	.	.	.	.	8.94	1	.	Y	NA	NA	NA	0.48
Cluster-10640.0	UniRef90	A0A8S3T407 [A0A8S3RNA8][A0A8S3SHW8][A0A8B6CYV9][A0A8S3PY96][A0A8B6CEB4][A0A8J4YP00][A0A6J8BFX8][A0A8J5CVB8][A0A8J4YBB2]	A0A8S3T407 (6.565E-36)	.	Hypothetical protein	Mytilus edulis	11.4	1	Y	.	NA	NA	NA	1.11
Cluster-10641.0	no_hit	.	.	.	.	.	21.78	1	.	.	NA	NA	NA	1.46
Cluster-10642.0	no_hit	.	.	.	.	.	4.59	1	Y	.	NA	NA	NA	0.83
Cluster-10643.0	no_hit	.	.	.	.	.	5.7	1	Y	.	NA	NA	NA	0.46
Cluster-10644.0	no_hit	.	.	.	.	.	5.71	3	Y	.	NA	NA	NA	0.5
Cluster-10645.0	no_hit	.	.	.	.	.	7.69	4	Y	.	NA	NA	NA	0.82
Cluster-10646.0	no_hit	.	.	.	.	.	5.88	1	Y	.	NA	NA	NA	0.66
Cluster-10647.0	no_hit	.	.	.	.	.	4.26	2	Y	.	NA	NA	NA	0.49
Cluster-10648.0	no_hit	.	.	.	.	.	6.41	1	Y	.	NA	NA	NA	0.45
Cluster-10649.0	no_hit	.	.	.	.	.	7.98	1	Y	.	NA	NA	NA	0.55
Cluster-1065.0	no_hit	.	.	.	.	.	7.84	1	Y	.	NA	NA	NA	0.78
Cluster-10650.0	no_hit	.	.	.	.	.	6.74	1	Y	.	NA	NA	NA	0.89
Cluster-10651.0	UniRef90	UPI0015FFAB73 [A7T1B3][UPI001601D249][A0A7M5V186]	A7T1B3 (1.022E-08)	GO:0003677	uncharacterized protein LOC118417895	Branchiostoma floridae	6.55	1	Y	.	NA	NA	NA	0.64
Cluster-10652.0	no_hit	.	.	.	.	.	9	1	Y	.	NA	NA	NA	0.56
Cluster-10653.0	no_hit	.	.	.	.	.	7.54	1	Y	.	NA	NA	NA	0.42
Cluster-10654.0	UniRef90	A0A3M6UUY3 [A0A3M6TJ08][A0A3M6T9M5][A0A3M6V240][A0A3M6TPR9][UPI000A2A7AA7]	A0A3M6UUY3 (5.040E-15)	.	GIY-YIG domain-containing protein	Pocillopora damicornis	13.61	1	.	.	NA	NA	NA	0.65
Cluster-10655.0	no_hit	.	.	.	.	.	4.61	1	Y	.	NA	NA	NA	0.49
Cluster-10656.0	no_hit	.	.	.	.	.	3.79	1	Y	.	NA	NA	NA	0.52
Cluster-10657.0	no_hit	.	.	.	.	.	6	1	Y	.	NA	NA	NA	0.63
Cluster-10658.0	no_hit	.	.	.	.	.	4.19	1	Y	.	NA	NA	NA	0.77
Cluster-10659.0	no_hit	.	.	.	.	.	6.37	1	Y	.	NA	NA	NA	0.46
Cluster-1066.0	no_hit	.	.	.	.	.	7.12	1	Y	.	NA	NA	NA	0.78
Cluster-10660.0	UniRef90	A0A6P8IUH9	A0A6P8IUH9 (2.978E-10)	GO:0016021	uncharacterized protein LOC116304933	Actinia tenebrosa	15.73	1	.	.	NA	NA	NA	0.94
Cluster-10661.0	UniRef90	A0A6P8HC29	A0A6P8HC29 (7.246E-31)	.	uncharacterized protein LOC116291002 isoform X1	Actinia tenebrosa	27.24	1	Y	.	NA	NA	NA	4.55
Cluster-10662.0	no_hit	.	.	.	.	.	5.36	1	Y	.	NA	NA	NA	0.66
Cluster-10663.0	no_hit	.	.	.	.	.	6.58	1	Y	.	NA	NA	NA	0.67
Cluster-10664.0	no_hit	.	.	.	.	.	11.67	1	Y	.	NA	NA	NA	0.39
Cluster-10664.1	no_hit	.	.	.	.	.	11.69	1	Y	.	NA	NA	NA	0.34
Cluster-10665.0	no_hit	.	.	.	.	.	3.85	1	Y	.	NA	NA	NA	1.04
Cluster-10666.0	no_hit	.	.	.	.	.	6.81	1	Y	.	NA	NA	NA	0.54
Cluster-10667.0	no_hit	.	.	.	.	.	6.15	1	Y	.	NA	NA	NA	0.55
Cluster-10668.0	no_hit	.	.	.	.	.	6.03	1	Y	.	NA	NA	NA	0.53
Cluster-10669.0	no_hit	.	.	.	.	.	4.14	1	Y	.	NA	NA	NA	0.63
Cluster-1067.0	no_hit	.	.	.	.	.	4.63	3	Y	.	NA	NA	NA	0.42
Cluster-10670.0	no_hit	.	.	.	.	.	9.56	1	Y	.	NA	NA	NA	0.73
Cluster-10670.1	no_hit	.	.	.	.	.	6.45	1	Y	.	NA	NA	NA	0.84
Cluster-10671.0	no_hit	.	.	.	.	.	8.71	2	Y	.	NA	NA	NA	0.96
Cluster-10672.0	no_hit	.	.	.	.	.	3.74	1	Y	.	NA	NA	NA	1.42
Cluster-10673.0	no_hit	.	.	.	.	.	8.29	1	Y	.	NA	NA	NA	0.36
Cluster-10673.1	no_hit	.	.	.	.	.	9.72	1	Y	.	NA	NA	NA	0.42
Cluster-10674.0	UniRef90	A0A354GIV0 [A0A3C1RYT0][UPI0018E38D00][UPI0019545929][UPI0018E3168E][UPI0018E38E7A][UPI0018E34055][UPI001954FC16][UPI00195398D4][UPI0018E36BD9]	A0A354GIV0 (2.214E-13)	GO:0016021	Reverse transcriptase domain-containing protein (Fragment)	Tenacibaculum sp.	9.36	1	Y	.	NA	NA	NA	0.4
Cluster-10675.0	UniRef90	A0A1X7SHW1 [A0A1X7TYV7][A0A1X7TV57][A0A1X7U0U9][A0A1X7U4I4][A0A7D9HQ09][A0A6S7I3L2][A0A6S7G0U8][A0A6S7JI73][A0A6S7JVE4]	A0A1X7SHW1 (2.614E-15)	.	RNA-directed DNA polymerase from mobile element jockey-like	Amphimedon queenslandica	10.61	1	.	.	NA	NA	NA	0.53
Cluster-10676.0	no_hit	.	.	.	.	.	3.72	2	Y	.	NA	NA	NA	0.48
Cluster-10677.0	no_hit	.	.	.	.	.	7.29	1	Y	.	NA	NA	NA	0.62
Cluster-10678.0	no_hit	.	.	.	.	.	14.33	1	.	.	NA	NA	NA	0.63
Cluster-10679.0	no_hit	.	.	.	.	.	4.36	1	Y	.	NA	NA	NA	0.55
Cluster-1068.0	no_hit	.	.	.	.	.	8	1	Y	Y	NA	NA	NA	0.57
Cluster-1068.1	no_hit	.	.	.	.	.	7.54	1	Y	.	NA	NA	NA	1.26
Cluster-10680.0	no_hit	.	.	.	.	.	8.48	1	.	.	NA	NA	NA	0.49
Cluster-10681.0	no_hit	.	.	.	.	.	4.49	1	Y	Y	NA	NA	NA	0.62
Cluster-10682.0	UniRef90	A0A7D9L706 [A0A6P8HZ74][UPI000A2A539D][A0A6P8INC3][UPI00106CF444][A0A6P8IIB9][A0A7D9IBS8][A0A6P8H8F3][UPI000A2A8CCE][UPI000A2A4543]	A0A7D9L706 (3.160E-17)	GO:0004521; GO:0004674; GO:0006468; GO:0006397; GO:0005524; GO:0030968	Ankyrin repeat domain-containing 50	Paramuricea clavata	12.87	1	.	.	NA	NA	NA	0.54
Cluster-10683.0	UniRef90	A0A8J2JTA9 [UPI0006D91576][A0A2B4S5C7][A0A6P8HJS0][A0A2B4SMR8][A0A8S3TKE8][UPI001E1DD751][A0A7M7NBR8][UPI00077AE614][A0A7M7HJ98]	A0A8J2JTA9 (1.948E-27)	GO:0003677; GO:0015074; GO:0006310	Hypothetical protein	Allacma fusca	15.04	1	.	.	NA	NA	NA	0.72
Cluster-10684.0	no_hit	.	.	.	.	.	5.02	1	Y	.	NA	NA	NA	0.62
Cluster-10685.0	UniRef90	A0A6S7HWR6 [A0A2B4S280][A0A7D9HBR0][A0A3M6ULP5][A0A7D9KBE5][UPI0009E44EBD][A0A7D9K4B1][A0A7D9J448][UPI0009E2CED6][A0A6S7KRS9]	A0A6S7HWR6 (3.106E-09)	GO:0003824	Endo/exonuclease/phosphatase domain-containing protein (Fragment)	Paramuricea clavata	13.12	1	.	.	NA	NA	NA	0.42
Cluster-10686.0	no_hit	.	.	.	.	.	5.82	1	Y	.	NA	NA	NA	0.44
Cluster-10687.0	no_hit	.	.	.	.	.	6.13	1	Y	.	NA	NA	NA	0.6
Cluster-10688.0	no_hit	.	.	.	.	.	13.08	1	Y	.	NA	NA	NA	1.37
Cluster-10689.0	no_hit	.	.	.	.	.	4.52	1	Y	.	NA	NA	NA	1.02
Cluster-1069.0	no_hit	.	.	.	.	.	3.67	1	.	.	NA	NA	NA	0.72
Cluster-10690.0	no_hit	.	.	.	.	.	9.69	1	Y	.	NA	NA	NA	0.95
Cluster-10691.0	no_hit	.	.	.	.	.	3.49	2	Y	.	NA	NA	NA	0.55
Cluster-10692.0	no_hit	.	.	.	.	.	4.07	1	Y	Y	NA	NA	NA	0.97
Cluster-10692.1	no_hit	.	.	.	.	.	8.31	1	Y	.	NA	NA	NA	1.03
Cluster-10693.0	no_hit	.	.	.	.	.	6.08	1	Y	.	NA	NA	NA	0.55
Cluster-10694.0	no_hit	.	.	.	.	.	5.02	1	Y	.	NA	NA	NA	0.98
Cluster-10695.0	no_hit	.	.	.	.	.	3.81	1	Y	.	NA	NA	NA	0.54
Cluster-10696.0	no_hit	.	.	.	.	.	3.44	1	Y	.	NA	NA	NA	0.4
Cluster-10697.0	no_hit	.	.	.	.	.	6.2	1	.	.	NA	NA	NA	1.36
Cluster-10698.0	UniRef90	UPI00077ADA14 [UPI00106D9D5E][A0A7D9IEW2][A0A6P8HAF3][A0A7D9EPS8][A0A6S7HBH5][A0A6S7FJB8][UPI001068D60E][A0A7D9DJF8][UPI001068FA8B]	A0A7D9IEW2 (8.725E-72)	GO:0003676	uncharacterized protein LOC107354946	Acropora digitifera	20.79	1	Y	.	NA	NA	NA	0.66
Cluster-10699.0	no_hit	.	.	.	.	.	3.7	1	Y	.	NA	NA	NA	0.5
Cluster-107.0	no_hit	.	.	.	.	.	8.5	1	.	.	NA	NA	NA	0.48
Cluster-1070.0	no_hit	.	.	.	.	.	11.9	1	Y	.	NA	NA	NA	0.65
Cluster-10700.0	UniRef90	A0A7D9ESF8 [A0A6S7H7I8][A0A6S7G9R9][A0A6S7GNZ2][A0A6S7HYF2][A0A6S7JLQ5][A0A7D9D9I5][A0A7D9J855][A0A6S7HU88][A0A7D9L271]	A0A7D9ESF8 (1.503E-19)	.	Reverse transcriptase domain-containing protein	Paramuricea clavata	14.57	1	Y	.	NA	NA	NA	1.17
Cluster-10701.0	no_hit	.	.	.	.	.	5	1	Y	.	NA	NA	NA	1.56
Cluster-10702.0	no_hit	.	.	.	.	.	7.44	1	Y	.	NA	NA	NA	0.49
Cluster-10703.0	no_hit	.	.	.	.	.	4.99	1	Y	.	NA	NA	NA	0.32
Cluster-10703.1	no_hit	.	.	.	.	.	4.96	1	Y	.	NA	NA	NA	0.37
Cluster-10703.2	no_hit	.	.	.	.	.	5	1	Y	.	NA	NA	NA	0.55
Cluster-10704.0	no_hit	.	.	.	.	.	7.77	1	Y	.	NA	NA	NA	0.43
Cluster-10705.0	no_hit	.	.	.	.	.	7.1	1	Y	.	NA	NA	NA	0.5
Cluster-10706.0	no_hit	.	.	.	.	.	11.56	1	.	.	NA	NA	NA	0.78
Cluster-10707.0	no_hit	.	.	.	.	.	5.07	1	Y	.	NA	NA	NA	0.44
Cluster-10708.0	no_hit	.	.	.	.	.	14.47	1	Y	.	NA	NA	NA	0.92
Cluster-10708.1	no_hit	.	.	.	.	.	5.51	3	Y	.	NA	NA	NA	0.36
Cluster-10708.2	no_hit	.	.	.	.	.	10.08	1	Y	.	NA	NA	NA	0.41
Cluster-10709.0	no_hit	.	.	.	.	.	3.27	1	Y	.	NA	NA	NA	0.38
Cluster-1071.0	UniRef90	A0A6P8JA52 [A0A6P8J775][UPI00109BF2C5][UPI0009E3F348][A7S0M2][UPI002076F143][UPI0009E57A78][UPI000F54F911][UPI000F557E30][A0A6P8IID2]	A0A6P8JA52 (9.642E-48)	GO:0006508; GO:0004252	CUB and peptidase domain-containing protein 2-like isoform X2	Actinia tenebrosa	10.48	2	Y	.	NA	NA	NA	0.48
Cluster-10710.0	no_hit	.	.	.	.	.	12.07	1	Y	.	NA	NA	NA	0.62
Cluster-10711.0	no_hit	.	.	.	.	.	6.18	3	Y	.	NA	NA	NA	1.51
Cluster-10712.0	no_hit	.	.	.	.	.	6.8	1	Y	.	NA	NA	NA	0.48
Cluster-10713.0	no_hit	.	.	.	.	.	6.45	1	.	.	NA	NA	NA	0.97
Cluster-10714.0	no_hit	.	.	.	.	.	5.24	3	Y	Y	NA	NA	NA	0.92
Cluster-10714.1	no_hit	.	.	.	.	.	9.57	1	Y	.	NA	NA	NA	0.98
Cluster-10714.2	no_hit	.	.	.	.	.	11.82	1	.	.	NA	NA	NA	5.3
Cluster-10714.3	no_hit	.	.	.	.	.	4.8	1	Y	.	NA	NA	NA	0.31
Cluster-10715.0	no_hit	.	.	.	.	.	12.56	1	.	.	NA	NA	NA	1.11
Cluster-10716.0	no_hit	.	.	.	.	.	12.88	1	.	.	NA	NA	NA	0.77
Cluster-10717.0	no_hit	.	.	.	.	.	7.94	1	Y	.	NA	NA	NA	0.42
Cluster-10718.0	no_hit	.	.	.	.	.	10.4	1	.	.	NA	NA	NA	0.71
Cluster-10719.0	no_hit	.	.	.	.	.	9.54	1	Y	.	NA	NA	NA	0.48
Cluster-1072.0	no_hit	.	.	.	.	.	8.65	1	Y	.	NA	NA	NA	0.96
Cluster-10720.0	no_hit	.	.	.	.	.	7.52	1	Y	.	NA	NA	NA	0.53
Cluster-10721.0	no_hit	.	.	.	.	.	6	1	Y	.	NA	NA	NA	1.1
Cluster-10722.0	no_hit	.	.	.	.	.	5.96	1	Y	.	NA	NA	NA	0.51
Cluster-10723.0	no_hit	.	.	.	.	.	4.51	1	Y	.	NA	NA	NA	0.42
Cluster-10724.0	no_hit	.	.	.	.	.	5.57	6	Y	.	NA	NA	NA	1.23
Cluster-10725.0	UniRef90	A0A2B4SXZ3 [A0A2B4R6G1][A0A2B4RBR2][A0A2B4SKH8][A0A2B4S486][A0A2B4SHN5][A0A2B4RHF5][A0A7D9DV76][A0A6S7IQA1][A0A2B4S8B6]	A0A2B4SXZ3 (8.135E-44)	GO:0007411; GO:0007155; GO:0005886	Hemicentin-1	Stylophora pistillata	16.01	1	Y	.	NA	NA	NA	1.05
Cluster-10726.0	no_hit	.	.	.	.	.	4.6	2	Y	.	NA	NA	NA	0.67
Cluster-10727.0	no_hit	.	.	.	.	.	8.17	1	Y	.	NA	NA	NA	1.19
Cluster-10728.0	no_hit	.	.	.	.	.	5.23	1	Y	.	NA	NA	NA	0.86
Cluster-10729.0	UniRef90	A0A6P8HD21	A0A6P8HD21 (1.185E-07)	GO:0016021; GO:0005765	Battenin	Actinia tenebrosa	6.18	2	Y	.	NA	NA	NA	1.13
Cluster-1073.0	no_hit	.	.	.	.	.	3.89	1	Y	.	NA	NA	NA	0.62
Cluster-10730.0	no_hit	.	.	.	.	.	8.46	1	Y	.	NA	NA	NA	0.46
Cluster-10730.1	no_hit	.	.	.	.	.	8.48	1	Y	.	NA	NA	NA	0.4
Cluster-10731.0	no_hit	.	.	.	.	.	7.41	1	Y	.	NA	NA	NA	1.94
Cluster-10732.0	UniRef90	A0A6P8IDA1 [UPI0020776403][UPI00109BEFA0][A0A2B4SAS1][UPI0009E38EB2][A0A2T7PX23][A0A7M7SYE3][UPI001BB163F6][UPI001CF1EDEA][A0A6P5AJ96]	A0A6P8IDA1 (2.664E-36)	GO:0005794	TATA element modulatory factor-like	Actinia tenebrosa	12.06	2	Y	.	NA	NA	NA	0.75
Cluster-10733.0	no_hit	.	.	.	.	.	8.45	1	Y	.	NA	NA	NA	2.28
Cluster-10733.1	no_hit	.	.	.	.	.	4.52	1	Y	.	NA	NA	NA	1.87
Cluster-10734.0	no_hit	.	.	.	.	.	8.33	1	.	.	NA	NA	NA	1.42
Cluster-10734.1	no_hit	.	.	.	.	.	6.65	1	Y	.	NA	NA	NA	0.66
Cluster-10735.0	no_hit	.	.	.	.	.	9.58	2	Y	.	NA	NA	NA	0.65
Cluster-10736.0	no_hit	.	.	.	.	.	6.52	1	Y	.	NA	NA	NA	0.33
Cluster-10736.1	no_hit	.	.	.	.	.	6.23	1	Y	.	NA	NA	NA	0.56
Cluster-10737.0	no_hit	.	.	.	.	.	4.75	1	Y	.	NA	NA	NA	0.46
Cluster-10737.1	UniRef90	UPI001CF4B2B4 [UPI001CF3FCF1][UPI00077ABDEE][UPI001CF2C8F6][A0A8J5A6X1]	A0A8J5A6X1 (8.619E-06)	GO:0003924; GO:0005525	uncharacterized protein LOC114967315	Acropora millepora	18.08	1	.	.	NA	NA	NA	0.92
Cluster-10737.2	UniRef90	UPI0009E57C73 [UPI0009E27618][UPI001CF4B2B4][UPI001CF2C8F6][UPI001CF3FCF1][A0A7D9DF01][UPI0006B0C033][UPI001F5FC170][UPI001F5F50D5][UPI001F5E9DF6]	A0A7D9DF01 (2.364E-25)	.	uncharacterized protein LOC110053757	Orbicella faveolata	15.53	1	Y	.	NA	NA	NA	0.86
Cluster-10737.3	UniRef90	UPI0009E57C73 [UPI0009E27618][UPI001CF4B2B4][UPI001CF2C8F6][UPI001CF3FCF1][A0A7D9DF01][UPI001F5FC170][UPI001F5F50D5][UPI001F5FEBE1][UPI0006B0C033]	A0A7D9DF01 (8.017E-27)	.	uncharacterized protein LOC110053757	Orbicella faveolata	13.32	1	Y	.	NA	NA	NA	0.53
Cluster-10737.4	UniRef90	UPI0009E57C73 [UPI0009E27618][UPI001CF4B2B4][UPI001CF2C8F6][UPI001CF3FCF1][A0A7D9DF01][UPI001F5FC170][UPI001F5F50D5][UPI0006B0C033][UPI001F5E9DF6]	A0A7D9DF01 (1.180E-31)	.	uncharacterized protein LOC110053757	Orbicella faveolata	15.68	1	Y	.	NA	NA	NA	0.91
Cluster-10737.5	UniRef90	UPI0009E57C73 [UPI0009E27618][UPI001CF4B2B4][UPI001CF3FCF1][UPI001CF2C8F6][A0A7D9DF01][UPI001F5F864C][UPI0006B0C033][UPI001F5F50D5][UPI001F5E9DF6]	A0A7D9DF01 (6.143E-15)	.	uncharacterized protein LOC110053757	Orbicella faveolata	9.33	1	Y	.	NA	NA	NA	1.18
Cluster-10737.6	UniRef90	UPI001CF4B2B4 [UPI001CF3FCF1][UPI00077ABDEE][A0A8J5A6X1]	A0A8J5A6X1 (4.049E-06)	GO:0003924; GO:0005525	uncharacterized protein LOC114967315	Acropora millepora	15.19	2	Y	.	NA	NA	NA	2.02
Cluster-10737.7	UniRef90	UPI001CF4B2B4 [UPI001CF3FCF1][UPI00077ABDEE][A0A8J5A6X1][UPI001CF2C8F6]	A0A8J5A6X1 (1.069E-06)	GO:0003924; GO:0005525	uncharacterized protein LOC114967315	Acropora millepora	12.77	2	.	.	NA	NA	NA	0.54
Cluster-10738.0	no_hit	.	.	.	.	.	8.55	1	Y	.	NA	NA	NA	1.25
Cluster-10739.0	UniRef90	A0A6P8IYM3 [A0A6P8HXF0][A0A6P8IGF7][A0A6P8J3L7][A0A6P8HP89][A0A6P8IG90][A0A6P8HSY1][A0A6P8HAA0][A0A6P8IZL2][A0A6P8HNE3]	A0A6P8IYM3 (1.508E-32)	GO:0016021; GO:0004930	melanocyte-stimulating hormone receptor-like	Actinia tenebrosa	14.06	1	.	.	NA	NA	NA	0.51
Cluster-1074.0	UniRef90	UPI001CF1FC65 [A0A6S7GHZ7][A0A6J8B8R5][A0A8B6DJS1][A0A8S3QNN3][UPI001CF3DA85][A0A8S3PZ06][A0A8S3VE97][A0A8B6GID8][A0A8S3Q111]	A0A6S7GHZ7 (8.757E-17)	.	uncharacterized protein LOC114950565	Acropora millepora	15.36	1	.	.	NA	NA	NA	0.75
Cluster-10740.0	no_hit	.	.	.	.	.	14.78	1	.	.	NA	NA	NA	0.88
Cluster-10740.1	no_hit	.	.	.	.	.	13.73	1	.	.	NA	NA	NA	0.44
Cluster-10740.2	no_hit	.	.	.	.	.	12.86	3	Y	.	NA	NA	NA	0.34
Cluster-10741.0	no_hit	.	.	.	.	.	11.13	1	.	.	NA	NA	NA	0.49
Cluster-10741.1	no_hit	.	.	.	.	.	11.13	1	.	.	NA	NA	NA	0.64
Cluster-10742.0	no_hit	.	.	.	.	.	5.44	1	Y	.	NA	NA	NA	0.56
Cluster-10743.0	no_hit	.	.	.	.	.	6.3	1	.	.	NA	NA	NA	0.46
Cluster-10744.0	no_hit	.	.	.	.	.	4.15	1	Y	.	NA	NA	NA	0.74
Cluster-10745.0	no_hit	.	.	.	.	.	3.92	1	Y	.	NA	NA	NA	0.65
Cluster-10746.0	no_hit	.	.	.	.	.	6.01	1	Y	.	NA	NA	NA	0.56
Cluster-10747.0	no_hit	.	.	.	.	.	6.4	1	Y	.	NA	NA	NA	0.5
Cluster-10748.0	no_hit	.	.	.	.	.	12.66	1	.	.	NA	NA	NA	0.47
Cluster-10748.1	no_hit	.	.	.	.	.	7.04	1	Y	.	NA	NA	NA	0.8
Cluster-10749.0	no_hit	.	.	.	.	.	5.49	1	Y	.	NA	NA	NA	0.51
Cluster-1075.0	no_hit	.	.	.	.	.	4.91	1	Y	.	NA	NA	NA	1.14
Cluster-10750.0	no_hit	.	.	.	.	.	4.19	1	Y	.	NA	NA	NA	1.45
Cluster-10751.0	no_hit	.	.	.	.	.	7.19	1	.	.	NA	NA	NA	0.43
Cluster-10751.1	no_hit	.	.	.	.	.	4.97	3	Y	.	NA	NA	NA	0.68
Cluster-10752.0	no_hit	.	.	.	.	.	5.82	1	Y	.	NA	NA	NA	0.43
Cluster-10753.0	no_hit	.	.	.	.	.	3.32	1	Y	.	NA	NA	NA	0.5
Cluster-10754.0	UniRef90	UPI001CF4CF07 [UPI00077AB435][UPI001CF1BBB1][UPI000A2A4CA4][A0A6P8IHU0][UPI001CF4E08B][UPI001CF136B9][UPI00077A9406][UPI001CF5D12F][UPI0009E2921C]	A0A6P8IHU0 (2.638E-46)	GO:0005634; GO:0016787; GO:0046872	protein ANTAGONIST OF LIKE HETEROCHROMATIN PROTEIN 1-like	Acropora	15.45	2	Y	.	NA	NA	NA	0.97
Cluster-10755.0	no_hit	.	.	.	.	.	3.73	1	Y	.	NA	NA	NA	0.54
Cluster-10756.0	UniRef90	A0A6P8IQW6 [A0A6P8HDJ1][A7TCU9][A7TCH6][A7SXQ4][A0A2B4SKL3][R7VBW0]	A0A6P8IQW6 (4.600E-13)	GO:0016021	uncharacterized protein LOC116303863	Actinia tenebrosa	16.42	1	Y	.	NA	NA	NA	0.63
Cluster-10756.1	no_hit	.	.	.	.	.	15.68	1	Y	.	NA	NA	NA	1.21
Cluster-10757.0	no_hit	.	.	.	.	.	9.92	1	Y	.	NA	NA	NA	0.64
Cluster-10758.0	no_hit	.	.	.	.	.	5.94	1	Y	.	NA	NA	NA	0.78
Cluster-10759.0	no_hit	.	.	.	.	.	7.32	1	Y	.	NA	NA	NA	0.86
Cluster-1076.0	no_hit	.	.	.	.	.	4.01	1	Y	.	NA	NA	NA	0.55
Cluster-10760.0	no_hit	.	.	.	.	.	6.16	2	Y	.	NA	NA	NA	0.45
Cluster-10761.0	no_hit	.	.	.	.	.	8.54	1	.	.	NA	NA	NA	0.45
Cluster-10762.0	no_hit	.	.	.	.	.	6.44	1	Y	.	NA	NA	NA	1.02
Cluster-10763.0	no_hit	.	.	.	.	.	6.32	1	Y	.	NA	NA	NA	0.48
Cluster-10764.0	UniRef90	A0A6P8J5E1 [UPI001CF208DB][A0A7J6Z095][UPI00106A9676][UPI001CF45AFC][A0A7D9J7Z3][A0A7D9HY87][UPI00106991D4][UPI0009E488FA][UPI00077B0667]	A0A6P8J5E1 (1.181E-50)	.	uncharacterized protein LOC116308958	Actinia tenebrosa	15.35	1	.	.	NA	NA	NA	0.45
Cluster-10765.0	no_hit	.	.	.	.	.	7.52	1	Y	.	NA	NA	NA	1.13
Cluster-10766.0	UniRef90	A0A6S7HU54 [A0A7D9D6M5][A0A7D9LKS0][A0A6S7LS96][A0A6S7JLW6][A0A6S7HH85][A0A7D9I4Z8][A0A7D9LRA3][A0A6S7JHZ6][A0A6S7GA10]	A0A6S7HU54 (3.363E-18)	.	Reverse transcriptase domain-containing protein (Fragment)	Paramuricea clavata	11.16	1	Y	.	NA	NA	NA	0.26
Cluster-10766.1	UniRef90	A0A6S7HU54 [A0A7D9D6M5][A0A7D9LKS0][A0A6S7LS96][A0A6S7JLW6][A0A6S7HH85][A0A7D9I4Z8][A0A7D9LRA3][A0A6S7JHZ6][A0A6S7GA10]	A0A6S7HU54 (3.363E-18)	.	Reverse transcriptase domain-containing protein (Fragment)	Paramuricea clavata	11.16	1	Y	.	NA	NA	NA	0.62
Cluster-10767.0	no_hit	.	.	.	.	.	6.45	1	Y	.	NA	NA	NA	0.53
Cluster-10768.0	no_hit	.	.	.	.	.	13.56	1	.	.	NA	NA	NA	0.85
Cluster-10769.0	no_hit	.	.	.	.	.	6.31	1	Y	.	NA	NA	NA	1.04
Cluster-10769.1	no_hit	.	.	.	.	.	3.45	1	Y	.	NA	NA	NA	0.37
Cluster-1077.0	no_hit	.	.	.	.	.	5.84	1	Y	.	NA	NA	NA	1.55
Cluster-10770.0	no_hit	.	.	.	.	.	3.42	1	Y	.	NA	NA	NA	0.55
Cluster-10771.0	no_hit	.	.	.	.	.	4.12	1	Y	.	NA	NA	NA	0.61
Cluster-10772.0	no_hit	.	.	.	.	.	4.76	1	Y	.	NA	NA	NA	1.06
Cluster-10773.0	no_hit	.	.	.	.	.	15.48	1	.	.	NA	NA	NA	0.83
Cluster-10773.1	no_hit	.	.	.	.	.	12.71	1	.	.	NA	NA	NA	0.35
Cluster-10774.0	no_hit	.	.	.	.	.	7	1	Y	.	NA	NA	NA	0.49
Cluster-10775.0	UniRef90	UPI0020778844 [UPI0020777CD0][A0A2B4SP77][A0A7M7HKZ2][A0A7M7T2S5][A0A7M7PR77][UPI001F042C9E][UPI001F049741][A0A7M3Q0J0][A0A0V0J1Y5]	A0A2B4SP77 (6.811E-34)	GO:0003964	craniofacial development protein 2	Nematostella vectensis	20.66	1	Y	.	NA	NA	NA	0.63
Cluster-10775.1	UniRef90	UPI0020778844 [UPI0020777CD0][A0A7M7HKZ2][A0A7M7T2S5][A0A2B4SP77][A0A7M7PR77][UPI001F042C9E][UPI001F049741][A0A183SXU0][A0A0V0J1Y5]	A0A7M7HKZ2 (4.439E-26)	GO:0003824	craniofacial development protein 2	Nematostella vectensis	18.21	1	.	.	NA	NA	NA	0.36
Cluster-10775.2	UniRef90	UPI0020778844 [UPI0020777CD0][A0A2B4SP77][A0A7M7HKZ2][A0A7M7T2S5][A0A7M7PR77][UPI001F042C9E][UPI001F049741][A0A0V0J1Y5][A0A7M3Q0J0]	A0A2B4SP77 (2.139E-35)	GO:0003964	craniofacial development protein 2	Nematostella vectensis	20.77	1	Y	.	NA	NA	NA	0.58
Cluster-10776.0	no_hit	.	.	.	.	.	9.55	1	Y	.	NA	NA	NA	0.95
Cluster-10776.1	no_hit	.	.	.	.	.	5.42	1	Y	.	NA	NA	NA	1.37
Cluster-10776.2	UniRef90	A0A6P8IJG6 [UPI000A2A5445][A0A3M6V0D9]	A0A6P8IJG6 (1.334E-47)	.	uncharacterized protein LOC116301655 isoform X1	Actinia tenebrosa	21.84	1	Y	Y	NA	NA	NA	3.2
Cluster-10776.3	UniRef90	A0A6P8IJG6	A0A6P8IJG6 (2.736E-22)	.	uncharacterized protein LOC116301655 isoform X1	Actinia tenebrosa	11.02	1	Y	.	NA	NA	NA	0.53
Cluster-10776.4	no_hit	.	.	.	.	.	8.02	2	Y	.	NA	NA	NA	0.58
Cluster-10777.0	no_hit	.	.	.	.	.	8.23	1	Y	.	NA	NA	NA	1.05
Cluster-10777.1	no_hit	.	.	.	.	.	8.23	2	Y	.	NA	NA	NA	0.86
Cluster-10778.0	no_hit	.	.	.	.	.	13.51	1	.	.	NA	NA	NA	3.28
Cluster-10779.0	no_hit	.	.	.	.	.	4.43	1	Y	.	NA	NA	NA	0.5
Cluster-1078.0	no_hit	.	.	.	.	.	9.01	1	Y	.	NA	NA	NA	0.5
Cluster-10780.0	no_hit	.	.	.	.	.	5.99	1	Y	.	NA	NA	NA	0.82
Cluster-10781.0	no_hit	.	.	.	.	.	7.43	1	.	.	NA	NA	NA	0.43
Cluster-10781.1	no_hit	.	.	.	.	.	8.89	1	Y	.	NA	NA	NA	0.42
Cluster-10781.2	no_hit	.	.	.	.	.	4.92	1	Y	.	NA	NA	NA	0.96
Cluster-10781.3	no_hit	.	.	.	.	.	4.23	1	Y	.	NA	NA	NA	2.22
Cluster-10781.4	no_hit	.	.	.	.	.	8.48	1	Y	.	NA	NA	NA	2.44
Cluster-10782.0	no_hit	.	.	.	.	.	3.94	1	Y	.	NA	NA	NA	0.52
Cluster-10783.0	no_hit	.	.	.	.	.	11.1	1	Y	.	NA	NA	NA	2.02
Cluster-10784.0	no_hit	.	.	.	.	.	4.01	1	Y	.	NA	NA	NA	1.27
Cluster-10785.0	no_hit	.	.	.	.	.	8.11	1	Y	.	NA	NA	NA	0.51
Cluster-10786.0	UniRef90	A0A2B4S588 [A0A3M6UKK9][A0A6S7ICT4][A0A2B4S0Y1][A0A7D9EJZ6][A0A6S7IGC5][A0A2B4RQM8][A0A7D9F0N6][A0A7D9J052][A0A7D9HT38]	A0A2B4S588 (3.116E-14)	.	Acyl-CoA dehydrogenase family member 11	Stylophora pistillata	7.2	1	.	.	NA	NA	NA	0.58
Cluster-10787.0	no_hit	.	.	.	.	.	4.77	1	Y	.	NA	NA	NA	0.55
Cluster-10788.0	no_hit	.	.	.	.	.	8.65	1	.	.	NA	NA	NA	0.68
Cluster-10789.0	no_hit	.	.	.	.	.	9.6	1	.	.	NA	NA	NA	0.45
Cluster-10789.1	no_hit	.	.	.	.	.	7.7	1	Y	.	NA	NA	NA	0.97
Cluster-1079.0	no_hit	.	.	.	.	.	5.75	1	Y	.	NA	NA	NA	0.48
Cluster-10790.0	no_hit	.	.	.	.	.	9.24	1	Y	.	NA	NA	NA	0.52
Cluster-10791.0	UniRef90	A0A6P8HM23 [UPI000A2A9AF9][UPI0009E30161][A0A2B4RGE9][A0A2B4SWA7][UPI00077A8D69]	A0A6P8HM23 (8.340E-09)	.	uncharacterized protein LOC116293487	Actinia tenebrosa	4.7	1	Y	.	NA	NA	NA	0.4
Cluster-10792.0	no_hit	.	.	.	.	.	4.39	1	Y	.	NA	NA	NA	0.61
Cluster-10793.0	no_hit	.	.	.	.	.	5.07	1	Y	.	NA	NA	NA	0.51
Cluster-10794.0	no_hit	.	.	.	.	.	5.69	1	.	.	NA	NA	NA	0.91
Cluster-10795.0	no_hit	.	.	.	.	.	8.29	1	Y	.	NA	NA	NA	0.57
Cluster-10796.0	no_hit	.	.	.	.	.	6.45	1	.	.	NA	NA	NA	2.9
Cluster-10797.0	no_hit	.	.	.	.	.	6.54	1	.	.	NA	NA	NA	0.81
Cluster-10798.0	no_hit	.	.	.	.	.	5.68	2	Y	.	NA	NA	NA	0.43
Cluster-10799.0	no_hit	.	.	.	.	.	12.68	1	.	.	NA	NA	NA	0.75
Cluster-108.0	no_hit	.	.	.	.	.	7.31	1	Y	.	NA	NA	NA	0.61
Cluster-1080.0	no_hit	.	.	.	.	.	4.84	1	Y	.	NA	NA	NA	0.62
Cluster-10800.0	no_hit	.	.	.	.	.	9	1	Y	.	NA	NA	NA	0.93
Cluster-10801.0	no_hit	.	.	.	.	.	5.24	1	Y	.	NA	NA	NA	1.11
Cluster-10802.0	no_hit	.	.	.	.	.	8.53	1	Y	.	NA	NA	NA	0.54
Cluster-10803.0	no_hit	.	.	.	.	.	9.53	1	Y	.	NA	NA	NA	0.57
Cluster-10804.0	no_hit	.	.	.	.	.	6.38	1	Y	.	NA	NA	NA	0.76
Cluster-10805.0	no_hit	.	.	.	.	.	9.37	1	.	.	NA	NA	NA	0.4
Cluster-10805.1	no_hit	.	.	.	.	.	5.89	1	Y	.	NA	NA	NA	0.43
Cluster-10806.0	no_hit	.	.	.	.	.	4.5	2	Y	.	NA	NA	NA	0.91
Cluster-10807.0	no_hit	.	.	.	.	.	4.5	1	Y	.	NA	NA	NA	0.69
Cluster-10808.0	no_hit	.	.	.	.	.	6.45	1	Y	.	NA	NA	NA	0.51
Cluster-10809.0	no_hit	.	.	.	.	.	5.12	1	Y	.	NA	NA	NA	0.39
Cluster-1081.0	no_hit	.	.	.	.	.	6.57	1	Y	.	NA	NA	NA	1.76
Cluster-10810.0	no_hit	.	.	.	.	.	4.82	1	Y	.	NA	NA	NA	0.79
Cluster-10811.0	no_hit	.	.	.	.	.	4.54	1	Y	.	NA	NA	NA	0.83
Cluster-10812.0	no_hit	.	.	.	.	.	4.69	1	Y	.	NA	NA	NA	0.7
Cluster-10813.0	no_hit	.	.	.	.	.	6.67	1	Y	.	NA	NA	NA	1.06
Cluster-10813.1	no_hit	.	.	.	.	.	6.9	3	Y	.	NA	NA	NA	1.68
Cluster-10814.0	no_hit	.	.	.	.	.	7.5	1	Y	.	NA	NA	NA	0.98
Cluster-10815.0	no_hit	.	.	.	.	.	9.79	1	Y	.	NA	NA	NA	1.03
Cluster-10816.0	no_hit	.	.	.	.	.	5.82	1	Y	.	NA	NA	NA	0.61
Cluster-10817.0	UniRef90	UPI0014552C4F [A0A6S7J2C0][A0A7D9ISP2][A0A6P8J3C3][UPI00109B95D8][UPI000C050151][A0A2B4S2V7][A0A2B4RH35][A0A2B4RGJ1]	A0A6S7J2C0 (2.805E-09)	.	uncharacterized protein K02A2.6-like	Asterias rubens	7.12	1	Y	.	NA	NA	NA	0.51
Cluster-10818.0	no_hit	.	.	.	.	.	8.32	1	Y	.	NA	NA	NA	1.16
Cluster-10819.0	no_hit	.	.	.	.	.	5.97	2	Y	.	NA	NA	NA	0.56
Cluster-1082.0	UniRef90	A0A2B4R4D3	A0A2B4R4D3 (5.396E-07)	.	Deleted in malignant brain tumors 1 protein (Fragment)	Stylophora pistillata	8.11	1	Y	.	NA	NA	NA	0.49
Cluster-10820.0	no_hit	.	.	.	.	.	3.4	1	Y	.	NA	NA	NA	0.81
Cluster-10821.0	no_hit	.	.	.	.	.	12.17	1	Y	.	NA	NA	NA	2.52
Cluster-10821.1	no_hit	.	.	.	.	.	10.66	1	Y	.	NA	NA	NA	2.77
Cluster-10821.2	no_hit	.	.	.	.	.	6.63	1	Y	Y	NA	NA	NA	0.46
Cluster-10822.0	UniRef90	A0A2B4RKB2 [A0A2B4R6G4][A0A6P8IHN0][UPI001CF18C18][UPI000C05478E][A0A2B4RNW4][UPI0020774FAE][A0A2B4R531][A0A2B4RAN5][A0A2B4RMQ8]	A0A2B4RKB2 (2.212E-28)	.	Reverse transcriptase domain-containing protein	Stylophora pistillata	8.76	1	Y	.	NA	NA	NA	1
Cluster-10822.1	UniRef90	UPI00109BDF81 [UPI001CF477F7][UPI000C05478E][A0A2B4RNW4][A0A2B4RTU6][UPI0020776C7E][A0A2B4R6G4][A0A2B4RBP5][UPI001CF38335][UPI001CF10A87]	A0A2B4RNW4 (8.496E-97)	.	uncharacterized protein LOC114576557	Stylophora pistillata	26.09	1	Y	.	NA	NA	NA	2.64
Cluster-10823.0	no_hit	.	.	.	.	.	13.38	1	.	.	NA	NA	NA	3.42
Cluster-10824.0	no_hit	.	.	.	.	.	6.19	1	Y	.	NA	NA	NA	1.06
Cluster-10825.0	no_hit	.	.	.	.	.	3.74	1	Y	.	NA	NA	NA	0.43
Cluster-10826.0	UniRef90	A0A3M6TWG5 [A0A7D9DP43][A0A3P9JF49][A0A2B4S2L0][A0A3M6TKA8][A0A8H8XII3][A0A3P9CY98][A0A3P8PXE8][A0A669CET2][A0A8C1D7T6]	A0A3M6TWG5 (8.075E-17)	GO:0003824	Endo/exonuclease/phosphatase domain-containing protein (Fragment)	Pocillopora damicornis	15.12	1	.	.	NA	NA	NA	0.58
Cluster-10827.0	no_hit	.	.	.	.	.	5.93	1	Y	.	NA	NA	NA	0.55
Cluster-10828.0	no_hit	.	.	.	.	.	6.18	1	Y	.	NA	NA	NA	0.53
Cluster-10829.0	no_hit	.	.	.	.	.	11.74	1	.	.	NA	NA	NA	0.48
Cluster-1083.0	no_hit	.	.	.	.	.	5.25	1	Y	.	NA	NA	NA	1.72
Cluster-10830.0	no_hit	.	.	.	.	.	6.28	1	Y	.	NA	NA	NA	0.5
Cluster-10831.0	no_hit	.	.	.	.	.	5.76	1	Y	.	NA	NA	NA	0.5
Cluster-10832.0	no_hit	.	.	.	.	.	4.37	1	Y	.	NA	NA	NA	0.4
Cluster-10833.0	no_hit	.	.	.	.	.	10.52	1	.	.	NA	NA	NA	0.49
Cluster-10834.0	no_hit	.	.	.	.	.	9.17	1	.	.	NA	NA	NA	0.83
Cluster-10834.1	no_hit	.	.	.	.	.	6.55	1	Y	.	NA	NA	NA	0.43
Cluster-10835.0	no_hit	.	.	.	.	.	5.59	1	Y	.	NA	NA	NA	0.37
Cluster-10836.0	no_hit	.	.	.	.	.	3.94	1	Y	.	NA	NA	NA	0.74
Cluster-10837.0	no_hit	.	.	.	.	.	4.53	1	Y	.	NA	NA	NA	0.91
Cluster-10838.0	no_hit	.	.	.	.	.	10.01	1	Y	.	NA	NA	NA	1.92
Cluster-10839.0	no_hit	.	.	.	.	.	11.03	1	.	.	NA	NA	NA	0.56
Cluster-1084.0	no_hit	.	.	.	.	.	5.09	1	Y	.	NA	NA	NA	0.59
Cluster-10840.0	no_hit	.	.	.	.	.	8.7	1	Y	.	NA	NA	NA	0.53
Cluster-10840.1	no_hit	.	.	.	.	.	7.94	1	Y	.	NA	NA	NA	0.34
Cluster-10841.0	UniRef90	A0A6P8HV03 [UPI000A2A8C80][UPI001C4B80D8][F8V233][A0A3Q3MWN8][A0A3P8VY56][A0A3Q0RAQ3][UPI001A982591][A0A1A8AJX4][UPI0020D14781]	A0A6P8HV03 (6.159E-66)	GO:0016021; GO:0004675; GO:0006468; GO:0005524	Receptor protein serine/threonine kinase	Actinia tenebrosa	28.17	1	Y	.	NA	NA	NA	0.66
Cluster-10842.0	no_hit	.	.	.	.	.	8.71	1	.	.	NA	NA	NA	0.45
Cluster-10843.0	no_hit	.	.	.	.	.	6.01	1	.	.	NA	NA	NA	0.45
Cluster-10844.0	no_hit	.	.	.	.	.	4.97	1	.	.	NA	NA	NA	0.73
Cluster-10845.0	no_hit	.	.	.	.	.	7.31	3	Y	.	NA	NA	NA	0.52
Cluster-10846.0	no_hit	.	.	.	.	.	7.44	1	.	.	NA	NA	NA	0.44
Cluster-10846.1	no_hit	.	.	.	.	.	6.04	1	Y	.	NA	NA	NA	0.75
Cluster-10846.2	no_hit	.	.	.	.	.	8.46	1	Y	.	NA	NA	NA	0.48
Cluster-10847.0	no_hit	.	.	.	.	.	8.67	2	Y	.	NA	NA	NA	0.53
Cluster-10848.0	no_hit	.	.	.	.	.	4.77	1	Y	.	NA	NA	NA	0.39
Cluster-10849.0	no_hit	.	.	.	.	.	11.18	1	.	.	NA	NA	NA	0.94
Cluster-1085.0	no_hit	.	.	.	.	.	5.66	1	Y	.	NA	NA	NA	0.44
Cluster-10850.0	no_hit	.	.	.	.	.	8.83	1	Y	.	NA	NA	NA	0.63
Cluster-10851.0	no_hit	.	.	.	.	.	4.83	2	Y	.	NA	NA	NA	0.5
Cluster-10852.0	no_hit	.	.	.	.	.	5.71	1	Y	.	NA	NA	NA	0.43
Cluster-10853.0	no_hit	.	.	.	.	.	7.32	1	.	.	NA	NA	NA	0.54
Cluster-10854.0	no_hit	.	.	.	.	.	6.06	1	Y	.	NA	NA	NA	0.7
Cluster-10855.0	no_hit	.	.	.	.	.	3.82	1	Y	.	NA	NA	NA	0.49
Cluster-10856.0	no_hit	.	.	.	.	.	6.38	1	Y	.	NA	NA	NA	0.79
Cluster-10857.0	no_hit	.	.	.	.	.	8.3	1	Y	.	NA	NA	NA	0.6
Cluster-10858.0	UniRef90	UPI001CF1E777 [UPI00077AE7F5][UPI00077AC09A][A0A8J4Z5U6][A0A8J5DH36][A0A672FN99][A0A6Q2ZN45][UPI001BB22230][A0A354GG70][A0A3C1S0L6]	A0A8J4Z5U6 (3.100E-31)	.	uncharacterized protein LOC122957937	Acropora	19.34	1	Y	.	NA	NA	NA	1.48
Cluster-10858.1	UniRef90	UPI00077AC09A [UPI00077AE7F5][UPI001CF1E777][A0A3M6TSU3][A0A672GUJ2][A0A672H1D5][A0A672G3Z8][A0A8C6M9A3][UPI0009E5F6C2][A0A1E1XPR5]	A0A3M6TSU3 (1.341E-19)	.	RNA-directed DNA polymerase from mobile element jockey-like	Acropora digitifera	13.05	1	.	.	NA	NA	NA	0.35
Cluster-10859.0	no_hit	.	.	.	.	.	3.49	1	Y	.	NA	NA	NA	0.42
Cluster-10859.1	no_hit	.	.	.	.	.	11.63	1	.	.	NA	NA	NA	4.25
Cluster-1086.0	no_hit	.	.	.	.	.	5.35	1	Y	.	NA	NA	NA	0.55
Cluster-10860.0	no_hit	.	.	.	.	.	7.36	1	Y	.	NA	NA	NA	1.72
Cluster-10862.0	no_hit	.	.	.	.	.	7.97	1	Y	.	NA	NA	NA	1.31
Cluster-10863.0	no_hit	.	.	.	.	.	4.8	1	Y	.	NA	NA	NA	0.58
Cluster-10863.1	no_hit	.	.	.	.	.	5.08	1	Y	.	NA	NA	NA	1
Cluster-10864.0	no_hit	.	.	.	.	.	5.6	1	Y	.	NA	NA	NA	0.78
Cluster-10865.0	no_hit	.	.	.	.	.	6.02	1	Y	.	NA	NA	NA	0.71
Cluster-10866.0	no_hit	.	.	.	.	.	6.54	1	Y	.	NA	NA	NA	1.02
Cluster-10866.1	no_hit	.	.	.	.	.	7.96	1	Y	.	NA	NA	NA	1.17
Cluster-10867.0	no_hit	.	.	.	.	.	5.34	1	Y	.	NA	NA	NA	1.36
Cluster-10868.0	no_hit	.	.	.	.	.	5.02	1	Y	.	NA	NA	NA	1.01
Cluster-10869.0	no_hit	.	.	.	.	.	10.64	1	.	.	NA	NA	NA	0.78
Cluster-1087.0	UniRef90	UPI00207717DC	.	.	uncharacterized protein LOC5510512 isoform X1	Nematostella vectensis	7.16	1	Y	.	NA	NA	NA	1.11
Cluster-10870.0	no_hit	.	.	.	.	.	4.9	1	Y	.	NA	NA	NA	0.36
Cluster-10871.0	no_hit	.	.	.	.	.	5.42	1	Y	.	NA	NA	NA	0.99
Cluster-10872.0	UniRef90	UPI0003F071E9 [UPI00077A6EBF][UPI00077AA4D2][UPI00077B07E5][UPI000D72D2CC][A0A433UCB9][UPI001CF12D15][UPI0003F0E40D][UPI000D733EDE][A0A7D9EUL4]	A0A433UCB9 (6.450E-46)	GO:0003676; GO:0015074	uncharacterized protein LOC100376757	Saccoglossus kowalevskii	15	1	Y	.	NA	NA	NA	0.52
Cluster-10873.0	no_hit	.	.	.	.	.	6.39	3	Y	.	NA	NA	NA	0.94
Cluster-10873.1	no_hit	.	.	.	.	.	6.55	1	Y	.	NA	NA	NA	0.43
Cluster-10874.0	no_hit	.	.	.	.	.	9.64	1	Y	.	NA	NA	NA	0.69
Cluster-10875.0	no_hit	.	.	.	.	.	7.44	1	Y	.	NA	NA	NA	0.34
Cluster-10875.1	no_hit	.	.	.	.	.	4.28	1	Y	.	NA	NA	NA	0.53
Cluster-10876.0	no_hit	.	.	.	.	.	4.76	2	Y	.	NA	NA	NA	1.58
Cluster-10877.0	no_hit	.	.	.	.	.	3.77	1	Y	.	NA	NA	NA	0.95
Cluster-10878.0	no_hit	.	.	.	.	.	3.48	1	Y	.	NA	NA	NA	1.11
Cluster-10879.0	no_hit	.	.	.	.	.	9.34	1	Y	.	NA	NA	NA	3.54
Cluster-1088.0	no_hit	.	.	.	.	.	5.74	1	Y	.	NA	NA	NA	3.7
Cluster-1088.1	UniRef90	A0A3C1S269 [A0A7D9KKC5][A0A7D9JKV7][A0A6S7JEF3][A0A2B4RTI4][A0A6S7GWT7][A0A2B4RMI3][A0A2B4S4K2]	A0A3C1S269 (1.273E-13)	.	Reverse transcriptase domain-containing protein	Tenacibaculum sp.	13.35	1	Y	.	NA	NA	NA	0.61
Cluster-1088.2	UniRef90	A0A3C1S269 [A0A6S7JGQ1][A0A6S7GWT7][A0A7D9KKC5]	A0A3C1S269 (1.675E-12)	.	Reverse transcriptase domain-containing protein	Tenacibaculum sp.	16.76	1	Y	.	NA	NA	NA	9.09
Cluster-1088.3	UniRef90	A0A3C1S269 [A0A7D9KKC5][A0A7D9JKV7][A0A6S7JEF3][A0A2B4RTI4][A0A6S7GWT7][A0A2B4RMI3][A0A2B4S4K2]	A0A3C1S269 (1.273E-13)	.	Reverse transcriptase domain-containing protein	Tenacibaculum sp.	11.51	1	Y	.	NA	NA	NA	1.23
Cluster-1088.4	no_hit	.	.	.	.	.	10.01	1	Y	.	NA	NA	NA	0.33
Cluster-1088.5	no_hit	.	.	.	.	.	8.53	1	Y	.	NA	NA	NA	1.26
Cluster-1088.6	UniRef90	A0A6S7GWT7 [A0A6S7JGQ1][A0A3C1S269]	A0A6S7GWT7 (6.196E-07)	.	Zf-RVT domain-containing protein	Paramuricea clavata	12.4	1	Y	.	NA	NA	NA	0.36
Cluster-10880.0	no_hit	.	.	.	.	.	3.59	1	Y	.	NA	NA	NA	0.7
Cluster-10881.0	no_hit	.	.	.	.	.	5.44	1	Y	.	NA	NA	NA	0.62
Cluster-10882.0	no_hit	.	.	.	.	.	5.15	1	Y	.	NA	NA	NA	0.55
Cluster-10882.1	UniRef90	A0A3P8PCD6 [A0A6J2QHE6][A0A6J2PHI9][UPI0016436B8C][A0A669DS97][A0A669BKD7][A0A6J2PJV7][A0A8C6L5A4][A0A669BKN7][UPI001458D099]	A0A3P8PCD6 (1.656E-07)	.	Reverse transcriptase domain-containing protein	Astatotilapia calliptera	8.63	1	Y	.	NA	NA	NA	5.19
Cluster-10883.0	no_hit	.	.	.	.	.	10.34	1	.	.	NA	NA	NA	0.66
Cluster-10884.0	no_hit	.	.	.	.	.	5.31	1	Y	.	NA	NA	NA	0.62
Cluster-10885.0	UniRef90	A0A7D9LN35 [A0A7D9H985][A0A6S7GXT1][A0A7D9HDZ9][UPI001CF5DEE0][UPI00106D7439][A0A6S7GU36][A0A7D9EAU9][A0A7D9K892][A0A7D9IBI8]	A0A7D9LN35 (4.515E-23)	.	CCHC-type domain-containing protein (Fragment)	Paramuricea clavata	11.51	1	.	.	NA	NA	NA	0.49
Cluster-10886.0	no_hit	.	.	.	.	.	8.67	1	Y	.	NA	NA	NA	0.7
Cluster-10887.0	no_hit	.	.	.	.	.	4.24	1	Y	.	NA	NA	NA	0.49
Cluster-10888.0	no_hit	.	.	.	.	.	5.27	1	Y	.	NA	NA	NA	0.68
Cluster-10889.0	no_hit	.	.	.	.	.	10.87	1	Y	.	NA	NA	NA	1.19
Cluster-1089.0	no_hit	.	.	.	.	.	5.16	1	.	.	NA	NA	NA	0.79
Cluster-10890.0	no_hit	.	.	.	.	.	4.52	1	Y	.	NA	NA	NA	0.42
Cluster-10891.0	no_hit	.	.	.	.	.	11.37	2	Y	.	NA	NA	NA	0.47
Cluster-10892.0	UniRef90	UPI001CF48E2E [UPI000F54FFB5][UPI001CF43E78][A0A7D9HFY7][A0A6P8I0H9][UPI00109BECE8][UPI001CF5966A][A0A7D9L9L9][UPI001CF355F5][A0A6S7GRZ8]	A0A7D9HFY7 (1.304E-52)	.	uncharacterized protein LOC114969639	Acropora millepora	16.22	1	.	.	NA	NA	NA	0.6
Cluster-10893.0	no_hit	.	.	.	.	.	3.5	1	Y	.	NA	NA	NA	0.47
Cluster-10894.0	no_hit	.	.	.	.	.	6.09	3	Y	.	NA	NA	NA	0.78
Cluster-10895.0	no_hit	.	.	.	.	.	12.25	1	.	.	NA	NA	NA	0.62
Cluster-10896.0	no_hit	.	.	.	.	.	8.79	2	Y	.	NA	NA	NA	0.4
Cluster-10896.1	no_hit	.	.	.	.	.	28.31	1	.	.	NA	NA	NA	0.7
Cluster-10896.2	no_hit	.	.	.	.	.	23.48	1	Y	.	NA	NA	NA	0.68
Cluster-10897.0	UniRef90	A0A7D9LWA1 [A0A7D9M6R2][A0A6S7JM32][A0A7D9LAG3][A0A7D9HN19][A0A7D9IW59][A0A2B4SMN9][A0A2B4R4T4][UPI00106BE024][A0A2B4SL78]	A0A7D9LWA1 (3.583E-25)	.	Endo/exonuclease/phosphatase domain-containing protein	Paramuricea clavata	12.87	1	Y	.	NA	NA	NA	0.68
Cluster-10898.0	no_hit	.	.	.	.	.	4.95	1	Y	.	NA	NA	NA	0.95
Cluster-10899.0	no_hit	.	.	.	.	.	6.77	1	Y	.	NA	NA	NA	0.43
Cluster-109.0	no_hit	.	.	.	.	.	4.04	1	Y	.	NA	NA	NA	0.77
Cluster-1090.0	no_hit	.	.	.	.	.	6.78	3	Y	.	NA	NA	NA	0.94
Cluster-10900.0	UniRef90	A0A7D9LRP4 [A0A7D9J345][A0A7D9KGK2][A0A6S7LBW4][A0A7D9JMK6]	A0A7D9LRP4 (9.846E-07)	GO:0016706; GO:0003964; GO:0008168	RNA-directed DNA polymerase from mobile element jockey (Fragment)	Paramuricea clavata	19.55	1	Y	.	NA	NA	NA	1.61
Cluster-10901.0	no_hit	.	.	.	.	.	7.33	1	.	.	NA	NA	NA	0.69
Cluster-10902.0	no_hit	.	.	.	.	.	5.13	1	Y	.	NA	NA	NA	0.8
Cluster-10903.0	no_hit	.	.	.	.	.	7.89	4	Y	.	NA	NA	NA	1.87
Cluster-10904.0	no_hit	.	.	.	.	.	6.66	1	Y	.	NA	NA	NA	0.42
Cluster-10905.0	no_hit	.	.	.	.	.	7.25	1	Y	.	NA	NA	NA	1.07
Cluster-10906.0	no_hit	.	.	.	.	.	4.86	1	Y	.	NA	NA	NA	0.68
Cluster-10907.0	no_hit	.	.	.	.	.	5.04	2	Y	.	NA	NA	NA	0.77
Cluster-10909.0	no_hit	.	.	.	.	.	8.66	1	Y	.	NA	NA	NA	0.49
Cluster-10909.1	no_hit	.	.	.	.	.	7.52	1	Y	.	NA	NA	NA	0.79
Cluster-10909.2	no_hit	.	.	.	.	.	7.55	4	Y	.	NA	NA	NA	0.15
Cluster-10909.3	no_hit	.	.	.	.	.	6.19	1	Y	.	NA	NA	NA	0.37
Cluster-10909.4	no_hit	.	.	.	.	.	7.5	1	Y	.	NA	NA	NA	0.87
Cluster-10909.5	no_hit	.	.	.	.	.	5.78	1	Y	.	NA	NA	NA	0.63
Cluster-1091.0	no_hit	.	.	.	.	.	5.8	1	Y	.	NA	NA	NA	0.84
Cluster-10910.0	no_hit	.	.	.	.	.	4.8	1	Y	.	NA	NA	NA	0.94
Cluster-10911.0	no_hit	.	.	.	.	.	4.68	1	Y	.	NA	NA	NA	0.61
Cluster-10912.0	UniRef90	UPI00109BAB4D [UPI00109BBBE0][UPI00109BE135][UPI001CF2057A][UPI001CF5833F][UPI000A2A66A9][UPI001CF1FD24][UPI000A2A83F5][A0A6P8HIQ3][UPI00077A27E4]	A0A6P8HIQ3 (1.029E-20)	.	uncharacterized protein LOC110249260	Exaiptasia diaphana	19.6	2	.	.	NA	NA	NA	0.89
Cluster-10912.1	UniRef90	UPI00109BAB4D [UPI00109BBBE0][UPI00109BE135][UPI001CF5833F][UPI001CF2057A][UPI000A2A66A9][UPI001CF1FD24][UPI001CF0FC4A][A0A6P8HIQ3][A0A6P8I8U2]	A0A6P8HIQ3 (3.241E-12)	.	uncharacterized protein LOC110249260	Exaiptasia diaphana	14.41	1	.	.	NA	NA	NA	0.31
Cluster-10913.0	no_hit	.	.	.	.	.	5.55	1	.	.	NA	NA	NA	0.56
Cluster-10914.0	no_hit	.	.	.	.	.	5.94	1	Y	.	NA	NA	NA	0.63
Cluster-10915.0	no_hit	.	.	.	.	.	6.86	1	.	.	NA	NA	NA	1.13
Cluster-10916.0	UniRef90	UPI001CF4FFBE [UPI00077A96FD]	.	.	uncharacterized protein LOC122963523	Acropora millepora	12.71	1	Y	.	NA	NA	NA	0.79
Cluster-10917.0	no_hit	.	.	.	.	.	7.24	1	Y	.	NA	NA	NA	1.17
Cluster-10918.0	no_hit	.	.	.	.	.	6.75	2	Y	.	NA	NA	NA	1.22
Cluster-10919.0	no_hit	.	.	.	.	.	9.12	1	Y	.	NA	NA	NA	0.73
Cluster-1092.0	no_hit	.	.	.	.	.	4.08	1	Y	.	NA	NA	NA	0.47
Cluster-10920.0	no_hit	.	.	.	.	.	6.44	3	Y	.	NA	NA	NA	0.48
Cluster-10921.0	no_hit	.	.	.	.	.	5.26	1	Y	.	NA	NA	NA	0.25
Cluster-10921.1	no_hit	.	.	.	.	.	7.89	1	Y	.	NA	NA	NA	0.29
Cluster-10922.0	no_hit	.	.	.	.	.	5.74	1	Y	.	NA	NA	NA	1.12
Cluster-10923.0	no_hit	.	.	.	.	.	4.15	1	Y	.	NA	NA	NA	0.74
Cluster-10924.0	UniRef90	A0A6P8H230 [UPI00109BD51B][UPI00207741F0][UPI002077998C][A7SQN5][UPI0020778CA2][UPI001F048FEF][A0A3M6TDY8][A0A3M6TDT2][UPI0009E3865F]	A0A6P8H230 (7.835E-47)	GO:0016021; GO:0007155; GO:0004725; GO:0006470	Protein-tyrosine-phosphatase	Actinia tenebrosa	16.12	1	.	.	NA	NA	NA	0.47
Cluster-10925.0	no_hit	.	.	.	.	.	6.53	1	.	.	NA	NA	NA	0.61
Cluster-10925.1	no_hit	.	.	.	.	.	7.22	1	Y	.	NA	NA	NA	1.23
Cluster-10926.0	no_hit	.	.	.	.	.	4.54	1	Y	.	NA	NA	NA	1.01
Cluster-10927.0	no_hit	.	.	.	.	.	4.47	2	Y	.	NA	NA	NA	0.87
Cluster-10928.0	no_hit	.	.	.	.	.	4.08	1	Y	.	NA	NA	NA	0.44
Cluster-10929.0	no_hit	.	.	.	.	.	9.43	1	Y	.	NA	NA	NA	0.82
Cluster-1093.0	no_hit	.	.	.	.	.	4.59	1	Y	.	NA	NA	NA	0.64
Cluster-10930.0	no_hit	.	.	.	.	.	9.94	1	Y	.	NA	NA	NA	1.13
Cluster-10931.0	no_hit	.	.	.	.	.	4.37	1	Y	.	NA	NA	NA	0.39
Cluster-10932.0	no_hit	.	.	.	.	.	4.44	1	Y	.	NA	NA	NA	0.52
Cluster-10933.0	no_hit	.	.	.	.	.	5.01	1	Y	Y	NA	NA	NA	0.61
Cluster-10934.0	no_hit	.	.	.	.	.	4.98	1	Y	.	NA	NA	NA	1.16
Cluster-10935.0	no_hit	.	.	.	.	.	4.7	1	Y	.	NA	NA	NA	0.52
Cluster-10936.0	no_hit	.	.	.	.	.	7.42	1	Y	.	NA	NA	NA	1.65
Cluster-10937.0	no_hit	.	.	.	.	.	6.28	1	Y	.	NA	NA	NA	0.53
Cluster-10938.0	no_hit	.	.	.	.	.	5.19	1	Y	.	NA	NA	NA	0.85
Cluster-10939.0	no_hit	.	.	.	.	.	3.97	1	Y	.	NA	NA	NA	0.49
Cluster-10939.1	no_hit	.	.	.	.	.	3.97	1	Y	.	NA	NA	NA	0.29
Cluster-1094.0	no_hit	.	.	.	.	.	7.75	1	Y	.	NA	NA	NA	0.64
Cluster-10940.0	UniRef90	A0A6P8HUA4 [A0A6P8HK61][A0A6P8I9T0][A0A6P8HH99][A0A6P8ITD8][A0A6P8HVD6][A0A6P8H9M6][A0A6P8I1L4][A0A6P8I8G6][A0A6P8HSQ1]	A0A6P8HUA4 (1.971E-49)	GO:0016020; GO:0005044	deleted in malignant brain tumors 1 protein-like isoform X2	Actinia tenebrosa	11.43	1	.	.	NA	NA	NA	0.67
Cluster-10941.0	no_hit	.	.	.	.	.	6.18	1	.	.	NA	NA	NA	0.98
Cluster-10941.1	no_hit	.	.	.	.	.	3.36	1	Y	.	NA	NA	NA	1.79
Cluster-10942.0	no_hit	.	.	.	.	.	4.51	2	Y	.	NA	NA	NA	0.58
Cluster-10943.0	no_hit	.	.	.	.	.	7.86	2	.	.	NA	NA	NA	0.46
Cluster-10944.0	no_hit	.	.	.	.	.	4.55	1	Y	.	NA	NA	NA	0.47
Cluster-10945.0	no_hit	.	.	.	.	.	5.55	1	Y	.	NA	NA	NA	0.62
Cluster-10946.0	no_hit	.	.	.	.	.	12.03	1	Y	.	NA	NA	NA	0.88
Cluster-10947.0	no_hit	.	.	.	.	.	5.73	1	Y	.	NA	NA	NA	0.39
Cluster-10948.0	no_hit	.	.	.	.	.	7.21	1	.	.	NA	NA	NA	0.47
Cluster-10949.0	UniRef90	A0A432I6B9 [A0A2B4RVP1][A0A2B4SVQ2][A0A2B4SJI4][A0A3M6U5Q7]	A0A432I6B9 (7.981E-18)	.	SGNH_hydro domain-containing protein	Gammaproteobacteria bacterium	30.44	1	Y	.	NA	NA	NA	0.84
Cluster-10949.1	UniRef90	A0A432I6B9 [A0A2B4RVP1][A0A2B4SVQ2][A0A2B4SJI4]	A0A432I6B9 (4.407E-17)	.	SGNH_hydro domain-containing protein	Gammaproteobacteria bacterium	29.9	1	Y	.	NA	NA	NA	1.1
Cluster-10949.2	UniRef90	A0A2B4SJI4 [A0A2B4SVQ2][A0A2B4RVP1][A0A3M6U5Q7]	A0A2B4SJI4 (2.244E-08)	.	Scavenger receptor cysteine-rich type 1 M130	Stylophora pistillata	18.96	1	Y	.	NA	NA	NA	1.37
Cluster-1095.0	no_hit	.	.	.	.	.	7.7	1	Y	.	NA	NA	NA	0.54
Cluster-1095.1	no_hit	.	.	.	.	.	8.67	1	Y	.	NA	NA	NA	0.59
Cluster-10950.0	no_hit	.	.	.	.	.	5.94	1	Y	.	NA	NA	NA	0.44
Cluster-10951.0	no_hit	.	.	.	.	.	4.62	1	Y	.	NA	NA	NA	0.58
Cluster-10952.0	no_hit	.	.	.	.	.	5.45	1	Y	.	NA	NA	NA	0.93
Cluster-10953.0	no_hit	.	.	.	.	.	6.25	1	Y	Y	NA	NA	NA	0.98
Cluster-10954.0	no_hit	.	.	.	.	.	10.68	1	.	.	NA	NA	NA	0.62
Cluster-10955.0	no_hit	.	.	.	.	.	4.05	1	Y	.	NA	NA	NA	0.71
Cluster-10956.0	no_hit	.	.	.	.	.	8.54	1	.	.	NA	NA	NA	0.43
Cluster-10957.0	no_hit	.	.	.	.	.	17.33	1	.	.	NA	NA	NA	2.01
Cluster-10958.0	no_hit	.	.	.	.	.	5.26	1	.	.	NA	NA	NA	0.45
Cluster-10959.0	no_hit	.	.	.	.	.	10.61	2	Y	.	NA	NA	NA	0.39
Cluster-1096.0	no_hit	.	.	.	.	.	16.28	2	.	.	NA	NA	NA	1.05
Cluster-10960.0	no_hit	.	.	.	.	.	9.63	1	Y	.	NA	NA	NA	0.54
Cluster-10961.0	no_hit	.	.	.	.	.	6.08	1	Y	.	NA	NA	NA	0.88
Cluster-10962.0	no_hit	.	.	.	.	.	4.05	1	Y	.	NA	NA	NA	0.58
Cluster-10963.0	no_hit	.	.	.	.	.	7.44	1	.	.	NA	NA	NA	0.68
Cluster-10964.0	no_hit	.	.	.	.	.	8.09	1	.	.	NA	NA	NA	0.38
Cluster-10964.1	no_hit	.	.	.	.	.	6.35	1	Y	.	NA	NA	NA	0.57
Cluster-10964.2	no_hit	.	.	.	.	.	6.04	1	Y	.	NA	NA	NA	0.58
Cluster-10964.3	no_hit	.	.	.	.	.	6.32	1	Y	.	NA	NA	NA	0.26
Cluster-10964.4	no_hit	.	.	.	.	.	4.43	1	Y	.	NA	NA	NA	0.45
Cluster-10965.0	no_hit	.	.	.	.	.	5.23	1	Y	.	NA	NA	NA	0.87
Cluster-10966.0	no_hit	.	.	.	.	.	8.1	1	Y	.	NA	NA	NA	2.22
Cluster-10966.1	no_hit	.	.	.	.	.	15.29	2	.	.	NA	NA	NA	0.28
Cluster-10967.0	no_hit	.	.	.	.	.	11.77	1	.	.	NA	NA	NA	0.67
Cluster-10968.0	no_hit	.	.	.	.	.	5.75	1	Y	.	NA	NA	NA	0.54
Cluster-10968.1	no_hit	.	.	.	.	.	6.42	2	Y	.	NA	NA	NA	2.38
Cluster-10969.0	no_hit	.	.	.	.	.	7.12	1	Y	.	NA	NA	NA	1.29
Cluster-1097.0	no_hit	.	.	.	.	.	5.62	1	Y	.	NA	NA	NA	0.82
Cluster-10970.0	no_hit	.	.	.	.	.	6.16	1	Y	.	NA	NA	NA	0.58
Cluster-10971.0	no_hit	.	.	.	.	.	4.16	1	Y	.	NA	NA	NA	1.19
Cluster-10972.0	no_hit	.	.	.	.	.	8.41	1	Y	.	NA	NA	NA	0.88
Cluster-10973.0	no_hit	.	.	.	.	.	7.35	1	Y	.	NA	NA	NA	0.49
Cluster-10973.1	no_hit	.	.	.	.	.	5.51	1	Y	.	NA	NA	NA	0.34
Cluster-10974.0	no_hit	.	.	.	.	.	9.22	1	Y	.	NA	NA	NA	0.49
Cluster-10975.0	no_hit	.	.	.	.	.	4.16	1	Y	.	NA	NA	NA	0.48
Cluster-10976.0	no_hit	.	.	.	.	.	3.63	1	Y	.	NA	NA	NA	0.64
Cluster-10977.0	no_hit	.	.	.	.	.	4.96	1	Y	.	NA	NA	NA	0.75
Cluster-10978.0	no_hit	.	.	.	.	.	7.37	1	Y	.	NA	NA	NA	1.56
Cluster-10979.0	no_hit	.	.	.	.	.	4.59	1	Y	.	NA	NA	NA	0.72
Cluster-10979.1	no_hit	.	.	.	.	.	4.61	3	Y	.	NA	NA	NA	0.64
Cluster-1098.0	no_hit	.	.	.	.	.	5.66	1	Y	.	NA	NA	NA	0.7
Cluster-10980.0	no_hit	.	.	.	.	.	6.95	1	Y	.	NA	NA	NA	0.45
Cluster-10981.0	no_hit	.	.	.	.	.	7.97	2	Y	.	NA	NA	NA	1.02
Cluster-10982.0	no_hit	.	.	.	.	.	4.58	1	Y	.	NA	NA	NA	0.47
Cluster-10983.0	no_hit	.	.	.	.	.	5.17	1	Y	.	NA	NA	NA	0.74
Cluster-10984.0	no_hit	.	.	.	.	.	9.69	1	Y	.	NA	NA	NA	0.38
Cluster-10984.1	no_hit	.	.	.	.	.	5.23	1	Y	.	NA	NA	NA	0.55
Cluster-10985.0	no_hit	.	.	.	.	.	6.71	1	Y	.	NA	NA	NA	0.91
Cluster-10986.0	UniRef90	UPI001CF58761 [UPI000A2A9D81][UPI00109BCFED][A0A6S7IMZ5][A0A7D9LAP8][A0A432I635][UPI0009E5D2EB][UPI00109BC215][UPI000A2A4EB3][A0A6S7ISC8]	A0A6S7IMZ5 (1.109E-12)	GO:0004386; GO:0016787; GO:0005524	uncharacterized protein LOC122957249	Acropora millepora	7.8	1	Y	.	NA	NA	NA	0.95
Cluster-10987.0	no_hit	.	.	.	.	.	13.45	1	Y	.	NA	NA	NA	0.72
Cluster-10988.0	no_hit	.	.	.	.	.	3.58	1	Y	.	NA	NA	NA	0.53
Cluster-10989.0	no_hit	.	.	.	.	.	7.12	1	Y	.	NA	NA	NA	2.23
Cluster-1099.0	no_hit	.	.	.	.	.	5.41	1	Y	.	NA	NA	NA	0.78
Cluster-10990.0	no_hit	.	.	.	.	.	10.3	1	.	.	NA	NA	NA	0.3
Cluster-10991.0	no_hit	.	.	.	.	.	10.62	1	.	.	NA	NA	NA	0.33
Cluster-10991.1	no_hit	.	.	.	.	.	10.52	1	.	.	NA	NA	NA	0.53
Cluster-10992.0	no_hit	.	.	.	.	.	5.9	1	Y	.	NA	NA	NA	0.53
Cluster-10993.0	no_hit	.	.	.	.	.	6.69	1	Y	.	NA	NA	NA	0.51
Cluster-10994.0	no_hit	.	.	.	.	.	10.49	1	.	.	NA	NA	NA	0.66
Cluster-10995.0	no_hit	.	.	.	.	.	5.48	1	Y	.	NA	NA	NA	0.53
Cluster-10996.0	no_hit	.	.	.	.	.	3.83	1	Y	.	NA	NA	NA	1.37
Cluster-10997.0	UniRef90	A0A2B4RIE6 [A0A2B4RHU2][A0A6S7H1J9][UPI000A2A9FD0][A0A2B4RXA4][A0A8K0EX72][A0A8K0A2U2][A0A2B4SW13][A0A2B4SH28][A0A8S4MNY8]	A0A2B4RIE6 (1.091E-32)	GO:0003964	RNA-directed DNA polymerase from mobile element jockey	Stylophora pistillata	11.66	1	.	.	NA	NA	NA	0.48
Cluster-10998.0	no_hit	.	.	.	.	.	7.15	1	.	.	NA	NA	NA	0.23
Cluster-10998.1	no_hit	.	.	.	.	.	12.44	1	Y	.	NA	NA	NA	3.56
Cluster-10999.0	no_hit	.	.	.	.	.	8.32	1	.	.	NA	NA	NA	0.86
Cluster-11.0	no_hit	.	.	.	.	.	6.73	1	Y	.	NA	NA	NA	0.7
Cluster-110.0	UniRef90	A0A6P8H6L4 [A0A6P8J2F8][A0A6P8IRP9][A0A6P8IIQ9][A0A6P8IXY3][A0A6P8IUL2][A0A6P8HZ09][A0A6P8IK89][A0A6P8J090][A0A6P8HET1]	A0A6P8H6L4 (1.649E-40)	GO:0016020; GO:0005044	deleted in malignant brain tumors 1 protein-like	Actinia tenebrosa	19.69	1	.	.	NA	NA	NA	0.74
Cluster-1100.0	no_hit	.	.	.	.	.	6.31	1	.	.	NA	NA	NA	0.34
Cluster-1100.1	no_hit	.	.	.	.	.	7.23	2	Y	.	NA	NA	NA	0.63
Cluster-1100.2	no_hit	.	.	.	.	.	7.13	1	Y	.	NA	NA	NA	1.02
Cluster-11000.0	no_hit	.	.	.	.	.	8.09	1	Y	.	NA	NA	NA	0.48
Cluster-11001.0	no_hit	.	.	.	.	.	6.89	1	Y	.	NA	NA	NA	0.59
Cluster-11002.0	no_hit	.	.	.	.	.	6.84	1	Y	.	NA	NA	NA	0.71
Cluster-11003.0	no_hit	.	.	.	.	.	3.74	1	Y	.	NA	NA	NA	0.43
Cluster-11004.0	no_hit	.	.	.	.	.	5.41	1	.	Y	NA	NA	NA	1
Cluster-11005.0	no_hit	.	.	.	.	.	8.24	1	Y	.	NA	NA	NA	0.46
Cluster-11006.0	no_hit	.	.	.	.	.	12.7	1	.	.	NA	NA	NA	0.8
Cluster-11007.0	no_hit	.	.	.	.	.	13.31	1	.	.	NA	NA	NA	0.54
Cluster-11008.0	no_hit	.	.	.	.	.	3.41	1	Y	.	NA	NA	NA	0.49
Cluster-11009.0	UniRef90	A0A3Q1G798 [A0A6P4XX56][UPI000719B71F][A0A8J9YRE8][UPI00207772EF][A0A8J9ZX13][A0A433SW39][A0A3S0ZRI6][A0A433SJZ4][UPI001603BCD2]	A0A3Q1G798 (1.767E-54)	.	Reverse transcriptase domain-containing protein	Acanthochromis polyacanthus	14.04	1	.	.	NA	NA	NA	0.82
Cluster-1101.0	no_hit	.	.	.	.	.	5.7	1	Y	.	NA	NA	NA	1.55
Cluster-11010.0	no_hit	.	.	.	.	.	9.44	2	.	.	NA	NA	NA	0.43
Cluster-11010.1	no_hit	.	.	.	.	.	6.6	1	Y	.	NA	NA	NA	0.51
Cluster-11011.0	no_hit	.	.	.	.	.	7.17	1	Y	.	NA	NA	NA	0.33
Cluster-11011.1	no_hit	.	.	.	.	.	5.67	1	Y	.	NA	NA	NA	1.01
Cluster-11012.0	no_hit	.	.	.	.	.	4.26	1	.	.	NA	NA	NA	1.32
Cluster-11012.1	no_hit	.	.	.	.	.	5.06	2	Y	.	NA	NA	NA	0.28
Cluster-11013.0	no_hit	.	.	.	.	.	4.02	1	Y	.	NA	NA	NA	0.92
Cluster-11013.1	no_hit	.	.	.	.	.	3.65	1	Y	.	NA	NA	NA	0.67
Cluster-11014.0	no_hit	.	.	.	.	.	5.08	1	Y	.	NA	NA	NA	0.63
Cluster-11015.0	UniRef90	UPI000A2A70E5 [UPI000C03A4F9][A0A3M6UHM0][UPI0009E3EE8E][UPI0009E6360E][UPI001CF5FE9B][UPI0009E58321][UPI000A2A7DEB][A0A6P8I6H7][UPI000A2A9B7D]	A0A3M6UHM0 (6.161E-25)	GO:0016021	uncharacterized protein LOC110236773	Exaiptasia diaphana	12.76	1	Y	Y	NA	NA	NA	0.59
Cluster-11016.0	no_hit	.	.	.	.	.	7.74	1	Y	.	NA	NA	NA	1.73
Cluster-11017.0	no_hit	.	.	.	.	.	5.24	1	Y	.	NA	NA	NA	1.19
Cluster-11018.0	no_hit	.	.	.	.	.	4.5	1	Y	.	NA	NA	NA	0.55
Cluster-11019.0	UniRef90	A0A6P8IAQ6 [UPI00077AAC0E][A0A6P8IK09][UPI0009E4476D][UPI00109BA996][A0A6P8HFY6][A0A6P8HV57][UPI0009E2F242][UPI000C057B50][A0A2B4RE48]	A0A6P8IAQ6 (1.434E-79)	.	uncharacterized protein LOC116300515 isoform X1	Actinia tenebrosa	22.33	1	Y	.	NA	NA	NA	1.05
Cluster-1102.0	no_hit	.	.	.	.	.	5.1	1	Y	.	NA	NA	NA	0.4
Cluster-11020.0	no_hit	.	.	.	.	.	5.83	1	Y	.	NA	NA	NA	0.93
Cluster-11021.0	no_hit	.	.	.	.	.	4.03	1	Y	.	NA	NA	NA	0.65
Cluster-11021.1	no_hit	.	.	.	.	.	4.5	1	Y	.	NA	NA	NA	0.51
Cluster-11021.2	no_hit	.	.	.	.	.	4.49	1	Y	.	NA	NA	NA	0.57
Cluster-11022.0	no_hit	.	.	.	.	.	4.85	1	Y	.	NA	NA	NA	0.7
Cluster-11022.1	no_hit	.	.	.	.	.	10.93	1	.	.	NA	NA	NA	0.55
Cluster-11023.0	no_hit	.	.	.	.	.	9.35	1	Y	.	NA	NA	NA	0.47
Cluster-11023.1	no_hit	.	.	.	.	.	6.24	1	Y	.	NA	NA	NA	2.97
Cluster-11023.2	no_hit	.	.	.	.	.	8.16	1	Y	.	NA	NA	NA	6.79
Cluster-11024.0	no_hit	.	.	.	.	.	4.35	3	Y	.	NA	NA	NA	0.57
Cluster-11025.0	UniRef90	UPI00109BD146 [A0A2B4RSQ0][UPI000F55358E][UPI00077B18FD][UPI00077A444B][A0A2B4SFV2][UPI00077AEB48][UPI00077A43EA][A0A2B4RL13][A0A2B4RHW2]	A0A2B4RSQ0 (2.049E-56)	GO:0016706; GO:0003964; GO:0008168	uncharacterized protein LOC110248093	Exaiptasia diaphana	15.08	3	.	.	NA	NA	NA	0.57
Cluster-11026.0	UniRef90	A0A2B4SJZ0 [A0A2B4SK99][UPI001CF247E8][UPI00202F94C6][UPI0014258D1C][UPI00077A25FA][UPI001CF5D1AD][UPI0009E530A9][UPI001CF19CBC][UPI001CF5BF68]	A0A2B4SJZ0 (1.161E-23)	GO:0004519	GIY-YIG domain-containing protein	Stylophora pistillata	11.29	1	.	.	NA	NA	NA	0.45
Cluster-11027.0	no_hit	.	.	.	.	.	6.17	1	Y	.	NA	NA	NA	0.81
Cluster-11027.1	no_hit	.	.	.	.	.	8.97	1	.	.	NA	NA	NA	2.16
Cluster-11027.2	no_hit	.	.	.	.	.	4.53	1	Y	.	NA	NA	NA	0.45
Cluster-11028.0	no_hit	.	.	.	.	.	7.42	1	Y	.	NA	NA	NA	0.61
Cluster-11029.0	no_hit	.	.	.	.	.	7.31	2	Y	.	NA	NA	NA	1.06
Cluster-1103.0	no_hit	.	.	.	.	.	6.31	1	Y	.	NA	NA	NA	0.83
Cluster-11030.0	no_hit	.	.	.	.	.	3.59	1	Y	.	NA	NA	NA	0.56
Cluster-11031.0	no_hit	.	.	.	.	.	5.32	6	Y	.	NA	NA	NA	0.39
Cluster-11032.0	no_hit	.	.	.	.	.	4.79	3	Y	.	NA	NA	NA	0.44
Cluster-11033.0	no_hit	.	.	.	.	.	4.98	1	Y	Y	NA	NA	NA	0.62
Cluster-11034.0	no_hit	.	.	.	.	.	4.6	2	Y	.	NA	NA	NA	0.47
Cluster-11035.0	no_hit	.	.	.	.	.	5.1	1	Y	Y	NA	NA	NA	0.36
Cluster-11036.0	no_hit	.	.	.	.	.	7.17	1	Y	.	NA	NA	NA	1.67
Cluster-11037.0	no_hit	.	.	.	.	.	4.38	3	Y	.	NA	NA	NA	0.65
Cluster-11038.0	no_hit	.	.	.	.	.	4.7	5	.	.	NA	NA	NA	0.79
Cluster-11039.0	no_hit	.	.	.	.	.	3.54	2	Y	.	NA	NA	NA	0.44
Cluster-1104.0	no_hit	.	.	.	.	.	10.8	1	.	Y	NA	NA	NA	1.02
Cluster-11040.0	no_hit	.	.	.	.	.	5.88	3	.	.	NA	NA	NA	1.22
Cluster-11041.0	no_hit	.	.	.	.	.	5.38	3	Y	.	NA	NA	NA	0.41
Cluster-11042.0	no_hit	.	.	.	.	.	11.71	1	.	.	NA	NA	NA	0.42
Cluster-11043.0	no_hit	.	.	.	.	.	7.87	1	Y	.	NA	NA	NA	1.05
Cluster-11044.0	UniRef90	UPI001CF3A8B0 [A0A6S7GSM6]	A0A6S7GSM6 (5.845E-07)	.	uncharacterized protein LOC122955363	Acropora millepora	5.98	1	Y	.	NA	NA	NA	0.39
Cluster-11045.0	no_hit	.	.	.	.	.	10.25	1	.	.	NA	NA	NA	0.41
Cluster-11046.0	no_hit	.	.	.	.	.	9.68	1	Y	.	NA	NA	NA	0.47
Cluster-11046.1	no_hit	.	.	.	.	.	9.53	1	Y	.	NA	NA	NA	0.52
Cluster-11046.2	no_hit	.	.	.	.	.	9.48	1	Y	.	NA	NA	NA	0.7
Cluster-11047.0	UniRef90	UPI000779FEF3 [A0A2B4SSE2][A0A2B4R737][UPI00077A4B5C][A0A2B4R912][A0A2B4RPI7][A0A2B4RFA0][A0A2B4SKT4][A0A2B4R452][A0A3M6UDQ1]	A0A2B4SSE2 (1.819E-51)	.	uncharacterized protein LOC107344210 isoform X1	Acropora digitifera	14.07	1	Y	.	NA	NA	NA	0.54
Cluster-11047.1	UniRef90	A0A2B4SSE2 [A0A2B4R737][UPI00077A4B5C][A0A2B4RFA0][A0A2B4SKT4][A0A2B4R912][A0A2B4R8Y3][A0A3M6UDQ1][UPI00077AEA42][UPI000C053E6F]	A0A2B4SSE2 (1.999E-27)	.	YqaJ domain-containing protein	Stylophora pistillata	16.15	1	Y	.	NA	NA	NA	0.81
Cluster-11048.0	no_hit	.	.	.	.	.	9.25	1	Y	.	NA	NA	NA	0.52
Cluster-11049.0	no_hit	.	.	.	.	.	8.77	1	Y	.	NA	NA	NA	0.72
Cluster-1105.0	no_hit	.	.	.	.	.	6.73	1	Y	.	NA	NA	NA	0.54
Cluster-11050.0	no_hit	.	.	.	.	.	3.95	1	Y	.	NA	NA	NA	0.57
Cluster-11051.0	no_hit	.	.	.	.	.	5.11	1	Y	.	NA	NA	NA	0.44
Cluster-11052.0	no_hit	.	.	.	.	.	13.31	1	.	.	NA	NA	NA	0.6
Cluster-11053.0	no_hit	.	.	.	.	.	7	1	Y	.	NA	NA	NA	1.38
Cluster-11054.0	no_hit	.	.	.	.	.	7.51	1	Y	.	NA	NA	NA	0.78
Cluster-11055.0	no_hit	.	.	.	.	.	5.02	1	Y	.	NA	NA	NA	0.46
Cluster-11056.0	no_hit	.	.	.	.	.	5.87	1	Y	.	NA	NA	NA	0.54
Cluster-11057.0	no_hit	.	.	.	.	.	11.58	1	Y	.	NA	NA	NA	0.82
Cluster-11058.0	no_hit	.	.	.	.	.	11.84	1	.	.	NA	NA	NA	0.43
Cluster-11059.0	no_hit	.	.	.	.	.	12.89	1	.	.	NA	NA	NA	0.99
Cluster-1106.0	UniRef90	A0A3M6USE9 [A0A7D9LG45][A0A6S7I1U8][A0A2B4S0J4][A0A2B4RIQ8][A0A2B4RG49][UPI00106C7FE7][UPI00106C163D][UPI00106AE601][UPI00109BE6EB]	A0A3M6USE9 (7.355E-41)	.	DUF4806 domain-containing protein	Pocillopora damicornis	14.22	1	.	.	NA	NA	NA	0.88
Cluster-11060.0	no_hit	.	.	.	.	.	6.29	1	Y	.	NA	NA	NA	0.65
Cluster-11061.0	no_hit	.	.	.	.	.	5.1	1	Y	Y	NA	NA	NA	0.61
Cluster-11062.0	no_hit	.	.	.	.	.	8.48	3	Y	.	NA	NA	NA	0.69
Cluster-11063.0	no_hit	.	.	.	.	.	5.19	1	Y	.	NA	NA	NA	0.77
Cluster-11064.0	no_hit	.	.	.	.	.	4.1	2	Y	.	NA	NA	NA	1.26
Cluster-11065.0	no_hit	.	.	.	.	.	9.21	1	Y	Y	NA	NA	NA	0.55
Cluster-11066.0	no_hit	.	.	.	.	.	7.59	1	Y	.	NA	NA	NA	0.97
Cluster-11067.0	no_hit	.	.	.	.	.	8.24	1	.	Y	NA	NA	NA	0.6
Cluster-11067.1	no_hit	.	.	.	.	.	4.1	1	Y	.	NA	NA	NA	0.27
Cluster-11068.0	no_hit	.	.	.	.	.	7.18	1	Y	.	NA	NA	NA	0.5
Cluster-11069.0	no_hit	.	.	.	.	.	5.66	1	Y	.	NA	NA	NA	0.8
Cluster-1107.0	no_hit	.	.	.	.	.	6.16	1	Y	.	NA	NA	NA	0.35
Cluster-1107.1	no_hit	.	.	.	.	.	6.18	1	Y	.	NA	NA	NA	0.32
Cluster-1107.2	no_hit	.	.	.	.	.	4.81	1	Y	.	NA	NA	NA	0.26
Cluster-11070.0	no_hit	.	.	.	.	.	8.12	1	Y	.	NA	NA	NA	2.4
Cluster-11070.1	no_hit	.	.	.	.	.	9.86	1	.	.	NA	NA	NA	0.61
Cluster-11071.0	no_hit	.	.	.	.	.	4.78	1	Y	.	NA	NA	NA	0.59
Cluster-11072.0	no_hit	.	.	.	.	.	26.41	1	Y	.	NA	NA	NA	0.38
Cluster-11073.0	no_hit	.	.	.	.	.	5.19	1	Y	.	NA	NA	NA	0.41
Cluster-11074.0	no_hit	.	.	.	.	.	6.82	1	Y	.	NA	NA	NA	2.24
Cluster-11075.0	no_hit	.	.	.	.	.	4.52	2	Y	.	NA	NA	NA	0.47
Cluster-11076.0	no_hit	.	.	.	.	.	5.77	1	Y	.	NA	NA	NA	0.92
Cluster-11076.1	no_hit	.	.	.	.	.	5.76	1	.	.	NA	NA	NA	1.04
Cluster-11077.0	no_hit	.	.	.	.	.	5.68	1	Y	.	NA	NA	NA	1
Cluster-11078.0	no_hit	.	.	.	.	.	4.13	1	Y	.	NA	NA	NA	0.88
Cluster-11079.0	no_hit	.	.	.	.	.	3.83	1	Y	.	NA	NA	NA	0.76
Cluster-1108.0	no_hit	.	.	.	.	.	9.23	1	.	.	NA	NA	NA	0.87
Cluster-11080.0	no_hit	.	.	.	.	.	8.21	1	.	.	NA	NA	NA	0.85
Cluster-11081.0	no_hit	.	.	.	.	.	5	1	Y	.	NA	NA	NA	1.88
Cluster-11082.0	no_hit	.	.	.	.	.	9.58	1	Y	.	NA	NA	NA	0.62
Cluster-11083.0	no_hit	.	.	.	.	.	5.99	1	.	.	NA	NA	NA	0.55
Cluster-11084.0	no_hit	.	.	.	.	.	5.07	1	Y	.	NA	NA	NA	0.5
Cluster-11085.0	no_hit	.	.	.	.	.	6.8	1	Y	.	NA	NA	NA	0.37
Cluster-11086.0	no_hit	.	.	.	.	.	6.4	2	Y	.	NA	NA	NA	0.76
Cluster-11087.0	no_hit	.	.	.	.	.	5.57	1	Y	.	NA	NA	NA	1.5
Cluster-11088.0	no_hit	.	.	.	.	.	7.02	1	.	.	NA	NA	NA	0.56
Cluster-11089.0	no_hit	.	.	.	.	.	11.94	1	Y	.	NA	NA	NA	0.49
Cluster-1109.0	no_hit	.	.	.	.	.	4.55	1	Y	.	NA	NA	NA	0.62
Cluster-11090.0	no_hit	.	.	.	.	.	4.28	2	Y	.	NA	NA	NA	0.45
Cluster-11091.0	no_hit	.	.	.	.	.	6.55	1	Y	.	NA	NA	NA	0.39
Cluster-11092.0	no_hit	.	.	.	.	.	7.06	1	.	.	NA	NA	NA	0.54
Cluster-11093.0	no_hit	.	.	.	.	.	5.44	1	Y	.	NA	NA	NA	0.43
Cluster-11094.0	UniRef90	A0A7D9KKC5 [A0A3C1S269][A0A6S7IG69][A0A7D9JKV7][UPI000A2A9A73][UPI000A2A9330][UPI00109B76B0][A0A6A7FRC7][A0A2P2HZD8][UPI001E272EEE]	A0A7D9KKC5 (3.588E-53)	.	Zf-RVT domain-containing protein (Fragment)	Paramuricea clavata	21.72	1	.	.	NA	NA	NA	1.51
Cluster-11094.1	UniRef90	A0A6S7IG69 [A0A7D9KKC5][A0A3C1S269][A0A7D9JKV7][A0A1Y1MT60][UPI00193E2235][A0A8N7VNG5][UPI00103BEF64][UPI000B36D1E9][UPI001F56315F]	A0A6S7IG69 (2.116E-34)	.	AIG1-type G domain-containing protein	Paramuricea clavata	17.02	1	Y	.	NA	NA	NA	7.36
Cluster-11094.2	UniRef90	A0A6S7IG69 [A0A7D9KKC5][A0A3C1S269][A0A7D9JKV7][A0A6P8HV33][A0A8N7VNG5][H3AQQ4][A0A8N7WBR9][UPI000C13F8E3][A0A653CU70]	A0A6S7IG69 (2.245E-35)	.	AIG1-type G domain-containing protein	Paramuricea clavata	12.97	2	.	.	NA	NA	NA	0.62
Cluster-11095.0	no_hit	.	.	.	.	.	3.58	1	Y	.	NA	NA	NA	0.46
Cluster-11096.0	no_hit	.	.	.	.	.	12.38	1	.	.	NA	NA	NA	1.12
Cluster-11097.0	no_hit	.	.	.	.	.	5.96	1	Y	.	NA	NA	NA	1.12
Cluster-11098.0	no_hit	.	.	.	.	.	6.37	1	Y	Y	NA	NA	NA	0.57
Cluster-11099.0	UniRef90	UPI001CF0D905 [UPI00077AEB16][UPI000A2A6A20][UPI000A2A8399][UPI000C04EE47][A0A2B4R2I3][A0A2B4SVU5][UPI001E1DA2B1][UPI001E1D4485][UPI001E1D660D]	A0A2B4R2I3 (1.111E-23)	GO:0008270	uncharacterized protein LOC114949678	Acropora	15.75	1	Y	Y	NA	NA	NA	0.74
Cluster-111.0	UniRef90	UPI001CF59BDB [UPI000A2A7619][UPI000C056122][UPI00077A1BB5][UPI000C03D219][A0A2B4SXK0][A0A2B4RPU5][UPI001CF39232][UPI001CF59D9C][UPI0009E287AF]	A0A2B4SXK0 (2.709E-30)	GO:0003677; GO:0046872	uncharacterized protein LOC114949831	Acropora millepora	12.66	1	Y	.	NA	NA	NA	0.53
Cluster-1110.0	no_hit	.	.	.	.	.	4.71	1	Y	Y	NA	NA	NA	2.08
Cluster-11100.0	no_hit	.	.	.	.	.	12.5	1	.	.	NA	NA	NA	1.24
Cluster-11100.1	no_hit	.	.	.	.	.	5.23	1	Y	.	NA	NA	NA	0.77
Cluster-11100.2	UniRef90	UPI001CF4DB9A [A0A7D9DI35][UPI001CF210E2][UPI001CF3CAF1][UPI0009E4FA14][UPI00077AD3ED][A0A2B4R724][UPI001CF4BB79][UPI001CF4CB2E][UPI00077A13A6]	A0A7D9DI35 (7.669E-227)	.	uncharacterized protein LOC122961637	Acropora millepora	65.62	1	Y	.	NA	NA	NA	11.88
Cluster-11100.3	no_hit	.	.	.	.	.	6.64	2	Y	.	NA	NA	NA	2.34
Cluster-11100.4	no_hit	.	.	.	.	.	6.64	1	Y	.	NA	NA	NA	3
Cluster-11100.5	UniRef90	A0A6P8HLP3 [A0A6P8I1S7]	A0A6P8HLP3 (5.002E-07)	.	hemicentin-2-like	Actinia tenebrosa	4.52	1	Y	.	NA	NA	NA	0.48
Cluster-11101.0	no_hit	.	.	.	.	.	18.81	1	.	.	NA	NA	NA	0.63
Cluster-11102.0	no_hit	.	.	.	.	.	12.43	1	.	.	NA	NA	NA	0.75
Cluster-11103.0	no_hit	.	.	.	.	.	6.38	1	Y	.	NA	NA	NA	0.65
Cluster-11104.0	no_hit	.	.	.	.	.	9.68	1	Y	.	NA	NA	NA	4.03
[truncated: 277,276 more rows]
